# Supplementary material for: Adenosine Receptor 3 in Liver Cancer: Expression Variability, Epigenetic Modulation, and Enhanced Histone Deacetylase Inhibitor Effects
Source: Gastro Hep Adv. 2024 Nov 20;4(3):100590. doi: 10.1016/j.gastha.2024.11.006 (PMC11795062; doi:10.1016/j.gastha.2024.11.006)
Supplement: Table A2 — RNAseq analysis data of HCC derived HepG2 cells treated for 24 h with Namodenoson vs untreated control cells (DMSO, solvent control). [file mmc3.xlsx]

## Sheet: DE_contrast_1_Namodenoson_24H
Supplementary Table 2: Namodenoson vs. untreated control cells 24 h
gene_name	Ensembl_ID	baseMean	log2FoldChange	lfcSE	stat	pvalue	padj
FAM107A	ENSG00000168309	17.5028	2.00103	0.755325	2.64923	0.00806761	0.0425436
RP11-669E14.4	ENSG00000262881	14.8598	1.93023	0.503828	3.83113	0.000127558	0.00138994
LACTBL1	ENSG00000215906	61.6723	1.90746	0.265487	7.18475	6.73317e-13	3.57162e-11
ADH1B	ENSG00000196616	18.1002	1.89135	0.456793	4.14051	3.46541e-05	0.000447894
SLC22A7	ENSG00000137204	420.954	1.84879	0.104949	17.616	1.85588e-69	1.89015e-66
PGLYRP2	ENSG00000161031	65.5832	1.64759	0.237278	6.94374	3.81859e-12	1.82302e-10
CASP16	ENSG00000228146	61.6436	1.57595	0.24332	6.47686	9.3653e-11	3.55905e-09
AL031663.2	ENSG00000269549	19.4097	1.56382	0.474741	3.29405	0.000987534	0.00785349
LOXL1	ENSG00000129038	15.2644	1.536	0.487105	3.15332	0.00161425	0.0116965
GSTA2	ENSG00000244067	284.266	1.52263	0.139328	10.9284	8.43143e-28	1.67282e-25
MAFB	ENSG00000204103	36.8392	1.52158	0.304482	4.99727	5.81463e-07	1.12443e-05
JAKMIP2	ENSG00000176049	18.9299	1.44557	0.41849	3.45425	0.000551822	0.00483382
RP11-211G3.2	ENSG00000223401	37.4472	1.42832	0.423229	3.37481	0.000738653	0.00617309
FBXO27	ENSG00000161243	14.6574	1.40786	0.483838	2.90977	0.00361691	0.0223371
MRAP	ENSG00000170262	20.9567	1.38345	0.40151	3.44563	0.000569735	0.00497078
PLEK2	ENSG00000100558	18.4424	1.35742	0.411197	3.30115	0.000962895	0.00771377
AQP7	ENSG00000165269	54.6089	1.35453	0.263792	5.13483	2.82396e-07	5.92604e-06
CCDC114	ENSG00000105479	22.4743	1.2923	0.357677	3.61304	0.000302631	0.00290591
CYP7A1	ENSG00000167910	39.2988	1.28566	0.404326	3.17977	0.00147391	0.0108988
PLIN1	ENSG00000166819	31.1185	1.2854	0.302967	4.24271	2.20835e-05	0.000300954
NYNRIN	ENSG00000205978	117.181	1.27911	0.183921	6.95468	3.53373e-12	1.69764e-10
CTA-390C10.9	ENSG00000272798	18.5577	1.26747	0.409198	3.09744	0.00195197	0.0135917
ZNF540	ENSG00000171817	23.9014	1.25784	0.377176	3.3349	0.000853304	0.00693769
CTD-2529O21.2	ENSG00000261978	30.8639	1.25432	0.318291	3.94079	8.12122e-05	0.000937068
SLIT2	ENSG00000145147	25.2908	1.23508	0.437257	2.82461	0.0047338	0.0276975
GATA5	ENSG00000130700	16.5621	1.2178	0.428122	2.84451	0.00444794	0.0263581
RP11-79H23.3	ENSG00000261618	28.8081	1.21664	0.382788	3.17837	0.00148107	0.0109359
BHMT	ENSG00000145692	211.367	1.19741	0.129329	9.25864	2.07058e-20	2.19668e-18
RP11-305E17.6	ENSG00000224616	17.564	1.18896	0.413894	2.87262	0.00407085	0.0245618
SSTR3	ENSG00000183473	101.33	1.18238	0.18535	6.37917	1.78052e-10	6.45693e-09
C2orf54	ENSG00000172478	383.849	1.17213	0.100251	11.692	1.4012e-31	3.45261e-29
RRAGD	ENSG00000025039	24.8111	1.16809	0.37011	3.15607	0.0015991	0.011622
PON1	ENSG00000005421	19.9047	1.15376	0.403396	2.86012	0.00423479	0.0253263
ZDHHC8P1	ENSG00000133519	26.588	1.14515	0.333626	3.43245	0.00059816	0.0051862
CLDN19	ENSG00000164007	583.169	1.11657	0.0886754	12.5917	2.34561e-36	7.16679e-34
GNMT	ENSG00000124713	126.848	1.11587	0.179011	6.23356	4.55943e-10	1.56176e-08
NTN3	ENSG00000162068	23.092	1.11241	0.381152	2.91856	0.00351658	0.0218474
RP13-401N8.1	ENSG00000226465	42.565	1.10549	0.298973	3.69763	0.000217624	0.00218152
RP11-465L10.10	ENSG00000204044	22.4801	1.10294	0.376266	2.93127	0.00337584	0.0211798
AP000439.3	ENSG00000255774	20.4307	1.09906	0.372232	2.95262	0.00315086	0.0199733
C9orf173	ENSG00000197768	37.1605	1.08981	0.306383	3.55702	0.000375091	0.00348557
TMEM82	ENSG00000162460	47.5422	1.08874	0.270574	4.02384	5.72578e-05	0.000688219
SH3BGR	ENSG00000185437	22.1706	1.07981	0.369344	2.92359	0.00346023	0.0216025
SLC38A4	ENSG00000139209	133.706	1.07383	0.179074	5.99653	2.01575e-09	6.28461e-08
UROC1	ENSG00000159650	48.4919	1.06928	0.262879	4.06757	4.75067e-05	0.00058766
SEMA6C	ENSG00000143434	238.92	1.06699	0.148247	7.19736	6.13902e-13	3.31399e-11
CCR10	ENSG00000184451	24.6674	1.0617	0.374895	2.83201	0.00462566	0.0272212
RNF224	ENSG00000233198	91.1632	1.05476	0.205469	5.13343	2.84505e-07	5.96211e-06
C19orf69	ENSG00000204978	42.296	1.05403	0.273823	3.84932	0.000118446	0.00130086
ST6GALNAC2	ENSG00000070731	43.8771	1.05278	0.279853	3.76191	0.000168619	0.00176335
DAO	ENSG00000110887	78.6553	1.05051	0.208008	5.05033	4.41042e-07	8.87721e-06
MT1F	ENSG00000198417	1149	1.04439	0.0974881	10.713	8.84388e-27	1.58951e-24
ASPDH	ENSG00000204653	79.8786	1.0323	0.207964	4.96386	6.91054e-07	1.31801e-05
AC007277.3	ENSG00000213981	63.7833	1.0317	0.229656	4.49236	7.04369e-06	0.000108913
ITIH1	ENSG00000055957	172.599	1.01604	0.136322	7.45326	9.10648e-14	5.43437e-12
GSTA1	ENSG00000243955	1265.95	1.01371	0.093744	10.8136	2.96782e-27	5.59745e-25
RP11-435O5.5	ENSG00000271155	29.1142	1.00569	0.369448	2.72214	0.00648613	0.0359538
EFHD1	ENSG00000115468	27.2172	0.997179	0.334025	2.98534	0.00283262	0.0184223
APOC3	ENSG00000110245	1585.14	0.990635	0.102691	9.64671	5.07573e-22	6.25338e-20
SUSD3	ENSG00000157303	132.099	0.975932	0.161528	6.04187	1.52342e-09	4.84862e-08
TMEM88B	ENSG00000205116	153.004	0.971178	0.220408	4.40628	1.05161e-05	0.000156584
TRIM74	ENSG00000155428	50.8515	0.962075	0.244752	3.93082	8.46558e-05	0.000968754
TNNC2	ENSG00000101470	52.6865	0.961039	0.331725	2.8971	0.00376632	0.0230521
KIRREL2	ENSG00000126259	59.7282	0.959636	0.238883	4.01718	5.88987e-05	0.000706831
FAM151A	ENSG00000162391	77.9743	0.951755	0.232666	4.09065	4.30169e-05	0.000538222
FAR1	ENSG00000197601	28.7314	0.950934	0.363398	2.61678	0.00887626	0.0459203
SLC1A2	ENSG00000110436	924.071	0.950771	0.10847	8.76532	1.86249e-18	1.6447e-16
ADAM11	ENSG00000073670	144.471	0.949527	0.152611	6.22189	4.91197e-10	1.675e-08
CRB2	ENSG00000148204	44.7417	0.948941	0.264173	3.59212	0.000327996	0.00309882
FGG	ENSG00000171557	26136	0.948382	0.0527435	17.981	2.74302e-72	3.80956e-69
CREB3L3	ENSG00000060566	476.671	0.947926	0.0976342	9.70895	2.76166e-22	3.45819e-20
MT1G	ENSG00000125144	2912.55	0.945234	0.0819678	11.5318	9.12495e-31	2.14464e-28
WFIKKN1	ENSG00000127578	370.128	0.940727	0.107598	8.743	2.27003e-18	1.97042e-16
SORCS2	ENSG00000184985	280.043	0.936929	0.134603	6.96071	3.38558e-12	1.63996e-10
SEC14L5	ENSG00000103184	41.9422	0.934551	0.28127	3.32261	0.000891802	0.00721231
PRRT2	ENSG00000167371	73.4197	0.932145	0.251978	3.6993	0.000216191	0.00217001
IFIT1	ENSG00000185745	120.746	0.927219	0.164572	5.63411	1.75965e-08	4.61893e-07
ACSM2A	ENSG00000183747	109.462	0.924711	0.169394	5.45895	4.78954e-08	1.17448e-06
SSPO	ENSG00000197558	78.8678	0.923298	0.232123	3.97762	6.96098e-05	0.000817393
ZAN	ENSG00000146839	42.2281	0.922377	0.316335	2.91583	0.00354746	0.0220035
SULT1C2	ENSG00000198203	219.81	0.921587	0.1309	7.0404	1.91692e-12	9.57018e-11
HNF4A-AS1	ENSG00000229005	199.613	0.914443	0.128034	7.1422	9.18494e-13	4.78902e-11
KNG1	ENSG00000113889	143.674	0.909527	0.18515	4.91239	8.99751e-07	1.68656e-05
RP11-798K3.2	ENSG00000259347	93.0174	0.90675	0.198318	4.57221	4.82608e-06	7.73642e-05
SLC34A3	ENSG00000198569	239.501	0.900208	0.123126	7.31129	2.64582e-13	1.49704e-11
TBX4	ENSG00000121075	129.338	0.896678	0.19185	4.67385	2.95606e-06	4.97901e-05
TRIM73	ENSG00000178809	61.773	0.895087	0.228688	3.914	9.07783e-05	0.00102804
ETV2	ENSG00000105672	30.4299	0.892009	0.333767	2.67255	0.00752773	0.0403513
CTBP2	ENSG00000175029	84.1337	0.891215	0.194241	4.5882	4.47081e-06	7.23524e-05
BMF	ENSG00000104081	712.798	0.889825	0.0870215	10.2254	1.52664e-24	2.24255e-22
SMTNL2	ENSG00000188176	164.899	0.881895	0.154027	5.72559	1.03073e-08	2.82306e-07
CRIP1	ENSG00000213145	41.7142	0.876258	0.309653	2.8298	0.00465765	0.0273567
AC104809.4	ENSG00000233392	123.119	0.874526	0.217837	4.01459	5.95492e-05	0.000713516
VWA5B2	ENSG00000145198	27.8607	0.871942	0.333136	2.61738	0.00886086	0.0458717
SYT15	ENSG00000204176	302.069	0.862073	0.149951	5.74903	8.97564e-09	2.48858e-07
ANKRD9	ENSG00000156381	749.238	0.861136	0.297296	2.89656	0.00377275	0.0230822
OPRL1	ENSG00000125510	40.9636	0.856569	0.26268	3.26088	0.00111068	0.00865708
FAM228B	ENSG00000219626	48.835	0.852239	0.24597	3.46481	0.0005306	0.00466935
TCN2	ENSG00000185339	39.4423	0.850131	0.286215	2.97025	0.00297554	0.0191158
TRIM50	ENSG00000146755	1087.49	0.847827	0.0675617	12.5489	4.02883e-36	1.20683e-33
PDE4C	ENSG00000105650	171.369	0.847722	0.160563	5.27968	1.29407e-07	2.88185e-06
OSBP2	ENSG00000184792	392.888	0.844386	0.106907	7.8983	2.82739e-15	1.89447e-13
STX1B	ENSG00000099365	177.345	0.844042	0.14865	5.67806	1.36233e-08	3.62584e-07
CLIC3	ENSG00000169583	110.562	0.841566	0.184041	4.57271	4.81452e-06	7.72599e-05
SOWAHD	ENSG00000187808	76.4223	0.837481	0.209301	4.00133	6.29872e-05	0.000750004
SHBG	ENSG00000129214	188.124	0.835935	0.153919	5.43099	5.60416e-08	1.35897e-06
ALDH6A1	ENSG00000119711	1899.24	0.83495	0.0513365	16.2643	1.76956e-59	1.28732e-56
LCN12	ENSG00000184925	259.683	0.834614	0.151325	5.51538	3.48019e-08	8.71588e-07
DFNB59	ENSG00000204311	42.5064	0.832459	0.265131	3.1398	0.00169065	0.0121486
ADHFE1	ENSG00000147576	39.4664	0.823857	0.283515	2.90587	0.00366232	0.0225333
GGT6	ENSG00000167741	69.2665	0.823735	0.208821	3.9447	7.99011e-05	0.000923889
RBBP8NL	ENSG00000130701	83.7138	0.822481	0.203135	4.04893	5.14524e-05	0.000629839
CYP4F3	ENSG00000186529	848.521	0.821468	0.0835922	9.82708	8.60761e-23	1.13361e-20
ATP1A3	ENSG00000105409	50.3833	0.807378	0.239714	3.36808	0.000756934	0.0062983
AATK	ENSG00000181409	986.976	0.806808	0.0951413	8.4801	2.25007e-17	1.82842e-15
CTD-2228K2.7	ENSG00000225138	104.957	0.80621	0.183926	4.38333	1.16878e-05	0.000172684
RP11-298I3.1	ENSG00000257285	44.7869	0.798347	0.295418	2.70243	0.0068834	0.0377498
FAM185BP	ENSG00000214439	33.9559	0.797475	0.271224	2.94029	0.00327909	0.0206576
TTBK1	ENSG00000146216	124.667	0.796826	0.175038	4.55229	5.30639e-06	8.45316e-05
SLC25A47	ENSG00000140107	34.3168	0.790217	0.302196	2.61491	0.00892497	0.0461567
IGFALS	ENSG00000099769	181.926	0.789772	0.148385	5.32246	1.02374e-07	2.34126e-06
CTC-241N9.1	ENSG00000245317	32.5375	0.78769	0.291031	2.70655	0.0067987	0.0373611
ETNK2	ENSG00000143845	1264.41	0.786744	0.0606458	12.9728	1.74585e-38	5.79811e-36
GAL3ST1	ENSG00000128242	328.101	0.783966	0.113027	6.93611	4.03051e-12	1.9182e-10
ENPP2	ENSG00000136960	134.104	0.782639	0.15335	5.10361	3.33236e-07	6.90752e-06
ACAD11	ENSG00000240303	51.0773	0.775837	0.269535	2.87842	0.00399669	0.0242099
NUTM2D	ENSG00000214562	55.7337	0.775741	0.254798	3.04453	0.00233041	0.0157043
IHH	ENSG00000163501	69.638	0.77173	0.216342	3.56718	0.000360843	0.00336545
MMP11	ENSG00000099953	159.579	0.769777	0.143649	5.35872	8.38132e-08	1.95782e-06
WNT11	ENSG00000085741	63.9771	0.762514	0.227084	3.35785	0.000785522	0.00647971
ARHGAP33	ENSG00000004777	447.684	0.757039	0.14401	5.25685	1.46545e-07	3.2352e-06
SOWAHA	ENSG00000198944	149.036	0.754412	0.149596	5.04301	4.5826e-07	9.15143e-06
ERP27	ENSG00000139055	407.801	0.75425	0.102868	7.33224	2.26334e-13	1.29502e-11
RP5-1092A3.4	ENSG00000270605	91.0376	0.753164	0.222306	3.38797	0.000704125	0.00594305
PLIN5	ENSG00000214456	57.5719	0.75108	0.258637	2.90399	0.00368438	0.0226231
CCDC162P	ENSG00000203799	97.9837	0.74947	0.208234	3.59917	0.000319237	0.00303862
ACY3	ENSG00000132744	106.056	0.744322	0.172278	4.32046	1.55703e-05	0.000221787
AC012123.1	ENSG00000228835	94.0165	0.742046	0.206308	3.59679	0.000322169	0.0030589
ALDH3B1	ENSG00000006534	627.558	0.738843	0.0772457	9.56485	1.12369e-21	1.34115e-19
ADAMTS13	ENSG00000160323	102.774	0.738602	0.199427	3.70361	0.000212551	0.00213855
SLC30A10	ENSG00000196660	999.297	0.73642	0.0694947	10.5968	3.08407e-26	5.41555e-24
CYP4F12	ENSG00000186204	741.611	0.732751	0.0892658	8.20864	2.23715e-16	1.65106e-14
ACSM2B	ENSG00000066813	254.867	0.732747	0.128477	5.70335	1.17474e-08	3.17636e-07
SLC51A	ENSG00000163959	127.119	0.729989	0.185611	3.93289	8.3932e-05	0.000962526
SMPX	ENSG00000091482	52.4707	0.729081	0.272542	2.67511	0.00747041	0.0401411
TBX2	ENSG00000121068	1372.99	0.728698	0.0558497	13.0475	6.5682e-39	2.22983e-36
SLC23A1	ENSG00000170482	603.703	0.728163	0.0807434	9.01823	1.91153e-19	1.88403e-17
HSD17B14	ENSG00000087076	54.9816	0.727187	0.276698	2.62809	0.00858654	0.0447622
ALDH1L1	ENSG00000144908	2002.91	0.726714	0.0678091	10.7171	8.46548e-27	1.53961e-24
DIO1	ENSG00000211452	815.713	0.722653	0.0831762	8.68822	3.68154e-18	3.1396e-16
ARRDC3	ENSG00000113369	784.95	0.718601	0.073581	9.76612	1.57367e-22	2.03738e-20
LDLRAD1	ENSG00000203985	90.7948	0.716214	0.220041	3.25491	0.00113429	0.00879177
RP11-480I12.7	ENSG00000234996	41.335	0.713883	0.266492	2.67882	0.00738823	0.0398693
CTD-2545H1.2	ENSG00000262445	192.207	0.713078	0.157219	4.53558	5.74456e-06	9.04738e-05
SLC44A2	ENSG00000129353	300.718	0.71268	0.125184	5.69305	1.24791e-08	3.35051e-07
ALDH1L1-AS2	ENSG00000246022	43.3277	0.711442	0.260621	2.7298	0.0063373	0.0353856
CYP4F2	ENSG00000186115	134.995	0.708379	0.164341	4.31041	1.62951e-05	0.000229649
IL11RA	ENSG00000137070	59.523	0.707346	0.264867	2.67057	0.00757225	0.040533
EPOR	ENSG00000187266	273.351	0.705726	0.10656	6.62281	3.52432e-11	1.44734e-09
AP001258.4	ENSG00000245571	64.6393	0.705011	0.227969	3.09257	0.00198431	0.013748
RP3-395M20.8	ENSG00000238164	130.92	0.701321	0.188905	3.71255	0.000205183	0.00208277
SERPING1	ENSG00000149131	145.333	0.700643	0.15139	4.62806	3.69101e-06	6.11578e-05
SULT2A1	ENSG00000105398	4986.42	0.700243	0.0524597	13.3482	1.21341e-40	4.75313e-38
RTN4RL2	ENSG00000186907	437.317	0.700091	0.100565	6.96159	3.36459e-12	1.63697e-10
KLB	ENSG00000134962	7893.29	0.696465	0.0632249	11.0157	3.21135e-28	6.5413e-26
PALM	ENSG00000099864	836.303	0.696433	0.0714282	9.75012	1.8425e-22	2.36537e-20
FGA	ENSG00000171560	21464.1	0.695848	0.0505152	13.775	3.60282e-43	1.57258e-40
KIAA1377	ENSG00000110318	285.742	0.695742	0.112086	6.20722	5.39315e-10	1.81879e-08
TMEM217	ENSG00000172738	67.8604	0.694477	0.216038	3.2146	0.00130626	0.00984981
TRANK1	ENSG00000168016	48.8157	0.693469	0.259176	2.67567	0.00745791	0.0401411
PRR15L	ENSG00000167183	65.6694	0.690634	0.229772	3.00573	0.00264946	0.0174766
RBM43	ENSG00000184898	51.3724	0.687137	0.237648	2.89141	0.00383519	0.0233706
LINC00907	ENSG00000267586	52.2909	0.685866	0.262483	2.61299	0.00897545	0.0463236
RP11-38L15.3	ENSG00000231187	102.047	0.684156	0.191247	3.57734	0.000347108	0.00325124
GRASP	ENSG00000161835	360.998	0.682751	0.105896	6.44735	1.1382e-10	4.26183e-09
RORC	ENSG00000143365	296.094	0.682089	0.102607	6.64758	2.97945e-11	1.23353e-09
C19orf77	ENSG00000095932	1502.79	0.681315	0.0769392	8.85524	8.35021e-19	7.77843e-17
MYO1A	ENSG00000166866	526.795	0.676556	0.0910258	7.43257	1.06511e-13	6.30685e-12
STAR	ENSG00000147465	229.351	0.675783	0.122336	5.524	3.31377e-08	8.35386e-07
SRRM3	ENSG00000177679	69.8376	0.674939	0.205256	3.28828	0.00100802	0.00799147
CDO1	ENSG00000129596	233.342	0.674879	0.120951	5.57978	2.40825e-08	6.19376e-07
MLLT4-AS1	ENSG00000198221	196.856	0.674343	0.160822	4.1931	2.75169e-05	0.000363646
RHBG	ENSG00000132677	3604.56	0.670104	0.0839773	7.97958	1.46831e-15	1.0337e-13
KLC4	ENSG00000137171	2393.26	0.670056	0.045801	14.6297	1.81468e-48	9.5596e-46
MFI2-AS1	ENSG00000228109	68.2723	0.663644	0.214003	3.1011	0.00192803	0.013468
SLC25A21-AS1	ENSG00000258708	46.8947	0.663036	0.243448	2.72353	0.00645891	0.0358549
LINC00870	ENSG00000243083	73.7448	0.662293	0.215952	3.06685	0.00216327	0.0147603
TTYH2	ENSG00000141540	71.805	0.661221	0.214421	3.08375	0.0020441	0.0140983
AMN	ENSG00000166126	2295.65	0.661117	0.085063	7.77209	7.71995e-15	5.01863e-13
RHBDL1	ENSG00000103269	139.193	0.660968	0.156993	4.21018	2.55163e-05	0.000341641
ACSM5	ENSG00000183549	105.181	0.659252	0.211178	3.12178	0.00179762	0.0127613
RP11-244K5.8	ENSG00000268592	201.339	0.656407	0.1927	3.40636	0.000658347	0.00561875
TMEM139	ENSG00000178826	250.199	0.656191	0.119958	5.47017	4.49592e-08	1.10781e-06
TMEM150B	ENSG00000180061	76.7712	0.655247	0.198738	3.29704	0.000977082	0.00779754
PSD	ENSG00000059915	58.8489	0.648978	0.219972	2.95028	0.0031749	0.020109
TTPA	ENSG00000137561	225.182	0.64502	0.121963	5.28866	1.23213e-07	2.76001e-06
RP11-111M22.2	ENSG00000179240	157.242	0.644109	0.190843	3.37507	0.000737979	0.00617083
IGSF3	ENSG00000143061	80.2553	0.643782	0.214085	3.00713	0.00263725	0.0174262
AC079602.1	ENSG00000272214	210.834	0.642622	0.18345	3.50298	0.000460081	0.00411062
GPT	ENSG00000167701	349.249	0.642	0.106607	6.02214	1.72126e-09	5.42178e-08
TJP3	ENSG00000105289	489.808	0.641226	0.0916114	6.99941	2.57034e-12	1.26668e-10
HOGA1	ENSG00000241935	513.025	0.635601	0.0972995	6.53242	6.47144e-11	2.54805e-09
LINC00342	ENSG00000232931	150.301	0.634075	0.243068	2.60864	0.00909039	0.0468377
ZNF491	ENSG00000177599	54.5113	0.634022	0.244248	2.59582	0.00943664	0.0482475
CASC10	ENSG00000204682	893.821	0.63174	0.0799747	7.89925	2.80586e-15	1.88833e-13
PDXP	ENSG00000241360	256.807	0.629656	0.212678	2.96061	0.00307033	0.0195521
ABCA5	ENSG00000154265	762.854	0.628881	0.0860401	7.30916	2.68812e-13	1.51537e-11
REEP2	ENSG00000132563	647.284	0.628858	0.0868651	7.23948	4.50417e-13	2.4575e-11
CCDC154	ENSG00000197599	87.3969	0.625855	0.186337	3.35873	0.00078302	0.00646955
C1orf168	ENSG00000187889	114.948	0.625631	0.174148	3.59252	0.000327491	0.00309699
PLA2G12B	ENSG00000138308	869.688	0.625291	0.0748153	8.3578	6.38972e-17	4.93009e-15
OR2I1P	ENSG00000237988	81.2967	0.62217	0.219107	2.83957	0.00451745	0.0266666
XPNPEP2	ENSG00000122121	156.593	0.619055	0.148556	4.16715	3.08426e-05	0.000403409
PTGDR2	ENSG00000183134	339.257	0.618272	0.126566	4.88499	1.03432e-06	1.91067e-05
MTTP	ENSG00000138823	2159.15	0.617794	0.0629869	9.8083	1.03702e-22	1.35406e-20
CASKIN1	ENSG00000167971	108.902	0.61635	0.199772	3.08526	0.00203373	0.0140521
RALGPS1	ENSG00000136828	252.516	0.614859	0.142868	4.3037	1.67969e-05	0.000235634
TGFBR3L	ENSG00000260001	74.8721	0.614385	0.237496	2.58693	0.00968342	0.0492128
RP11-298I3.4	ENSG00000258457	73.526	0.614178	0.199757	3.07463	0.00210763	0.0144387
OGFR-AS1	ENSG00000229873	82.7417	0.612307	0.200249	3.05773	0.00223023	0.0151495
PALM3	ENSG00000187867	341.442	0.606931	0.116742	5.19889	2.0048e-07	4.3443e-06
ALDH3A1	ENSG00000108602	113.053	0.606414	0.170865	3.54909	0.000386561	0.00356828
LDLRAD4	ENSG00000168675	460.128	0.606359	0.102196	5.93332	2.96868e-09	9.0164e-08
HCP5	ENSG00000206337	110.702	0.60481	0.171133	3.53415	0.000409095	0.00373789
APOA5	ENSG00000110243	1096.16	0.604492	0.0721421	8.37918	5.3297e-17	4.17548e-15
LINC00494	ENSG00000235621	81.3829	0.602874	0.197137	3.05815	0.0022271	0.015135
RHEBP2	ENSG00000226964	76.3796	0.600413	0.227233	2.64227	0.00823514	0.043233
OIT3	ENSG00000138315	283.067	0.600269	0.115801	5.18363	2.1761e-07	4.6823e-06
RP11-332H18.4	ENSG00000267280	429.944	0.598502	0.0948911	6.30725	2.84035e-10	9.88429e-09
TRPV3	ENSG00000167723	105.603	0.597792	0.194372	3.07551	0.0021014	0.0144025
GPR114	ENSG00000159618	57.1514	0.597332	0.223863	2.66829	0.00762386	0.0407094
SPTLC3	ENSG00000172296	2134.23	0.597323	0.0580889	10.2829	8.41416e-25	1.26364e-22
LINC00574	ENSG00000231690	136.6	0.596391	0.153438	3.88685	0.000101553	0.00113562
LDHD	ENSG00000166816	470.442	0.59507	0.0870855	6.83317	8.30594e-12	3.7991e-10
HNF1A-AS1	ENSG00000241388	168.382	0.594015	0.147123	4.03754	5.40152e-05	0.000655954
AGBL2	ENSG00000165923	83.6118	0.593592	0.194791	3.04733	0.00230887	0.0155936
ALDH8A1	ENSG00000118514	304.586	0.592822	0.113992	5.20055	1.98701e-07	4.31801e-06
HLA-F-AS1	ENSG00000214922	105.188	0.592813	0.172483	3.43694	0.000588326	0.00510964
ONECUT1	ENSG00000169856	323.697	0.590117	0.164782	3.5812	0.000342015	0.00321141
KLHDC9	ENSG00000162755	90.8396	0.589838	0.218053	2.70502	0.00682995	0.0375058
C9orf169	ENSG00000197191	206.867	0.589803	0.13191	4.47126	7.77598e-06	0.000118842
SLCO4C1	ENSG00000173930	754.837	0.589171	0.116711	5.04813	4.46153e-07	8.95649e-06
NRTN	ENSG00000171119	135.6	0.588104	0.163439	3.59831	0.000320294	0.00304299
DMGDH	ENSG00000132837	409.346	0.585122	0.0893875	6.54591	5.91352e-11	2.36494e-09
FAM20C	ENSG00000177706	1404.67	0.583857	0.0671839	8.69043	3.61075e-18	3.09896e-16
REEP6	ENSG00000115255	1999.21	0.583246	0.0861508	6.77006	1.28732e-11	5.61899e-10
RP1-152L7.5	ENSG00000216775	1844.53	0.582949	0.0526839	11.065	1.85381e-28	3.87955e-26
DBH	ENSG00000123454	183.141	0.580441	0.185598	3.12742	0.0017635	0.0125692
IL22RA1	ENSG00000142677	502.108	0.5786	0.0977638	5.91834	3.252e-09	9.74132e-08
DIRAS1	ENSG00000176490	127.462	0.578092	0.172213	3.35684	0.000788397	0.00649641
GS1-393G12.12	ENSG00000254690	90.0587	0.577104	0.195873	2.94632	0.00321578	0.0203174
HAMP	ENSG00000105697	1708.64	0.576452	0.0685287	8.41183	4.03678e-17	3.19533e-15
HIST1H2AI	ENSG00000196747	72.9228	0.573851	0.219164	2.61836	0.0088353	0.0457765
TNFSF10	ENSG00000121858	122.449	0.572193	0.169524	3.3753	0.000737364	0.00616907
MT1E	ENSG00000169715	3698.63	0.572071	0.0869084	6.58246	4.62727e-11	1.87013e-09
CYP2D6	ENSG00000100197	67.5084	0.569837	0.210138	2.71173	0.00669337	0.0368751
MT1X	ENSG00000187193	1106.67	0.566858	0.108248	5.23667	1.635e-07	3.58878e-06
ACSM1	ENSG00000166743	120.06	0.565416	0.198825	2.84379	0.00445803	0.0263974
KIFC2	ENSG00000167702	866.199	0.565235	0.0940957	6.00702	1.88963e-09	5.90344e-08
MYO7A	ENSG00000137474	1200.22	0.563973	0.110663	5.09632	3.46325e-07	7.15942e-06
FGB	ENSG00000171564	6061.38	0.561631	0.0598789	9.37945	6.63194e-21	7.44972e-19
PDZK1	ENSG00000174827	574.68	0.56148	0.0858174	6.54273	6.04054e-11	2.39692e-09
LINC01071	ENSG00000237361	110.622	0.560989	0.176984	3.16971	0.0015259	0.0111537
C4orf33	ENSG00000151470	135.512	0.560775	0.165327	3.39192	0.000694046	0.00587096
IFI27L1	ENSG00000165948	274.214	0.558497	0.115355	4.84155	1.28833e-06	2.33751e-05
TMEM107	ENSG00000179029	104.114	0.55774	0.170414	3.27286	0.00106464	0.00834934
PSMB9	ENSG00000240065	253.329	0.557152	0.119197	4.67421	2.95081e-06	4.97841e-05
COL6A1	ENSG00000142156	474.831	0.5554	0.0922391	6.02131	1.73012e-09	5.43634e-08
PPP1R3C	ENSG00000119938	510.207	0.553951	0.0916515	6.0441	1.50247e-09	4.7919e-08
GDF7	ENSG00000143869	867.455	0.553828	0.0965362	5.737	9.6371e-09	2.65751e-07
CES3	ENSG00000172828	524.928	0.552017	0.0821131	6.72264	1.78456e-11	7.65808e-10
BCAT2	ENSG00000105552	313.507	0.544865	0.109018	4.99792	5.79527e-07	1.12211e-05
STARD5	ENSG00000172345	67.8113	0.544483	0.209205	2.60263	0.00925109	0.0475215
FTCD	ENSG00000160282	4674.14	0.543207	0.0806594	6.73458	1.64403e-11	7.07491e-10
IDNK	ENSG00000148057	178.264	0.542514	0.137015	3.95953	7.50976e-05	0.000873775
GSTM2	ENSG00000213366	205.519	0.541634	0.12651	4.28135	1.85767e-05	0.000258938
APLP1	ENSG00000105290	266.295	0.541131	0.114449	4.72815	2.26574e-06	3.91887e-05
STAT5A	ENSG00000126561	137.417	0.541101	0.166405	3.25171	0.00114714	0.00887338
MFSD4	ENSG00000174514	70.1302	0.540739	0.195507	2.76583	0.00567778	0.0322212
CABLES2	ENSG00000149679	1277.94	0.539746	0.0588515	9.17132	4.67269e-20	4.82329e-18
EMX1	ENSG00000135638	156.731	0.538106	0.148799	3.61633	0.000298804	0.0028782
SERPINA12	ENSG00000165953	87.4838	0.536467	0.200168	2.68009	0.00736029	0.0397885
NR2F6	ENSG00000160113	4868.44	0.536323	0.175965	3.04789	0.00230452	0.0155779
SRCRB4D	ENSG00000146700	1934.77	0.5362	0.0621442	8.62833	6.22568e-18	5.16901e-16
PDCD4-AS1	ENSG00000203497	132.268	0.53609	0.160642	3.33718	0.000846337	0.00689941
SFXN3	ENSG00000107819	1518.02	0.533072	0.0575457	9.26346	1.97916e-20	2.11438e-18
PRAP1	ENSG00000165828	99.9229	0.532597	0.182562	2.91735	0.00353023	0.0219144
BBC3	ENSG00000105327	779.602	0.53258	0.110177	4.83384	1.33921e-06	2.42695e-05
NAALADL1	ENSG00000168060	414.501	0.532486	0.0922385	5.77292	7.79077e-09	2.18433e-07
IFIT3	ENSG00000119917	120.461	0.531029	0.186437	2.8483	0.00439529	0.0260901
RP11-334C17.5	ENSG00000262580	114.729	0.530917	0.183215	2.89779	0.00375806	0.0230108
FKBP1B	ENSG00000119782	473.438	0.530502	0.101848	5.20875	1.90121e-07	4.14334e-06
PDZD7	ENSG00000186862	105.683	0.52955	0.165533	3.19907	0.00137874	0.0103149
MRPL23-AS1	ENSG00000226416	246.157	0.527703	0.119181	4.42774	9.52245e-06	0.000143608
FBLN7	ENSG00000144152	91.3661	0.52759	0.204274	2.58276	0.0098013	0.0496799
RP11-806L2.2	ENSG00000266456	82.9618	0.525734	0.200256	2.62531	0.0086571	0.0450132
FSTL4	ENSG00000053108	97.2755	0.525723	0.183459	2.86561	0.00416202	0.0249702
APOA1	ENSG00000118137	57704.8	0.525265	0.0725807	7.23698	4.58773e-13	2.49419e-11
AC012065.7	ENSG00000260396	94.3627	0.521039	0.192747	2.70323	0.00686685	0.0376949
MLYCD	ENSG00000103150	548.992	0.520759	0.0958976	5.43037	5.62374e-08	1.36155e-06
CCDC170	ENSG00000120262	494.473	0.519756	0.0915535	5.67707	1.37025e-08	3.64056e-07
TIGD3	ENSG00000173825	192.005	0.519297	0.134705	3.85506	0.000115702	0.00127623
WBP1	ENSG00000239779	304.401	0.519195	0.101672	5.10656	3.28069e-07	6.81892e-06
ASB9	ENSG00000102048	315.086	0.518861	0.0973301	5.33094	9.77065e-08	2.24123e-06
RP5-1180C10.2	ENSG00000230124	199.607	0.518514	0.150575	3.44356	0.000574112	0.00500041
CERS4	ENSG00000090661	2542.22	0.51832	0.0551627	9.3962	5.65696e-21	6.40158e-19
TESK2	ENSG00000070759	272.518	0.517088	0.117456	4.4024	1.07058e-05	0.000159099
GDPD5	ENSG00000158555	2822.37	0.515119	0.0583933	8.82154	1.12896e-18	1.03898e-16
BDH2	ENSG00000164039	583.484	0.51465	0.0831135	6.19214	5.93532e-10	1.99283e-08
EPN3	ENSG00000049283	380.814	0.51366	0.0968748	5.3023	1.14351e-07	2.5919e-06
SLCO2B1	ENSG00000137491	1152.25	0.512914	0.0636765	8.055	7.9478e-16	5.7004e-14
MYL5	ENSG00000215375	349.739	0.51245	0.109932	4.66153	3.13872e-06	5.27505e-05
MAPK8IP2	ENSG00000008735	485.351	0.511329	0.0876362	5.83468	5.38929e-09	1.56525e-07
VAX2	ENSG00000116035	138.93	0.511307	0.152464	3.35363	0.0007976	0.00654049
ZSCAN16-AS1	ENSG00000269293	185.092	0.511244	0.139937	3.65338	0.000258813	0.00254269
TFR2	ENSG00000106327	2052.3	0.511175	0.0576742	8.86314	7.7794e-19	7.29116e-17
EXOC3L4	ENSG00000205436	1368.06	0.511155	0.0995084	5.1368	2.79456e-07	5.88051e-06
SPEF2	ENSG00000152582	81.7906	0.510836	0.188131	2.71531	0.0066213	0.0365836
ESPNL	ENSG00000144488	113.053	0.510796	0.166648	3.06512	0.00217584	0.0148262
FAM3B	ENSG00000183844	694.528	0.510462	0.0944257	5.40597	6.44602e-08	1.54593e-06
MUC15	ENSG00000169550	249.814	0.509681	0.117372	4.34244	1.40909e-05	0.000203273
ACSM3	ENSG00000005187	1052.92	0.509195	0.0943208	5.39855	6.71829e-08	1.60619e-06
ART4	ENSG00000111339	553.711	0.509054	0.095023	5.35717	8.45365e-08	1.96869e-06
DGAT1	ENSG00000185000	4140.32	0.508896	0.065354	7.78677	6.87462e-15	4.54647e-13
ACOT1	ENSG00000184227	827.776	0.508446	0.102597	4.95576	7.20464e-07	1.37068e-05
SLC6A12	ENSG00000111181	211.71	0.508396	0.133669	3.80339	0.000142728	0.001528
VPS37D	ENSG00000176428	156.324	0.506744	0.149893	3.38071	0.000722993	0.00606599
AKR1D1	ENSG00000122787	698.811	0.506669	0.0776799	6.52252	6.9134e-11	2.68743e-09
CCDC69	ENSG00000198624	2488.07	0.505614	0.0564926	8.95009	3.55182e-19	3.41265e-17
MRPL53	ENSG00000204822	280.939	0.504987	0.121645	4.15134	3.3054e-05	0.000429028
RHOBTB1	ENSG00000072422	4833.42	0.504745	0.0463307	10.8944	1.22578e-27	2.40081e-25
GALNT16	ENSG00000100626	94.9899	0.50418	0.177896	2.83412	0.00459516	0.027073
SLX4	ENSG00000188827	852.311	0.503409	0.123617	4.07233	4.65453e-05	0.000577107
SKIDA1	ENSG00000180592	101.939	0.503313	0.188295	2.67301	0.00751743	0.0403385
AASS	ENSG00000008311	1231.66	0.502234	0.0996339	5.0408	4.63601e-07	9.21482e-06
JUP	ENSG00000173801	4063.72	0.501257	0.0480708	10.4275	1.85767e-25	3.08474e-23
CYP1A1	ENSG00000140465	568.567	0.500587	0.0869019	5.76037	8.39315e-09	2.34839e-07
GNG7	ENSG00000176533	559.434	0.500287	0.0840473	5.95245	2.64158e-09	8.07108e-08
SORBS2	ENSG00000154556	1280.93	0.498972	0.0609324	8.18895	2.63523e-16	1.92624e-14
SLC27A3	ENSG00000143554	221.142	0.498963	0.128669	3.87788	0.000105371	0.00117329
FAAH	ENSG00000117480	381.862	0.497711	0.0935648	5.31943	1.04095e-07	2.37351e-06
KLHDC7A	ENSG00000179023	384.789	0.49702	0.104027	4.77779	1.77229e-06	3.12287e-05
RP4-717I23.3	ENSG00000223745	168.104	0.495136	0.171945	2.87962	0.0039815	0.0241371
NFATC2	ENSG00000101096	1281.29	0.493094	0.0847047	5.82133	5.83814e-09	1.686e-07
ABHD15	ENSG00000168792	566.613	0.489862	0.0778413	6.29308	3.11221e-10	1.07812e-08
SLC22A18AS	ENSG00000254827	130.786	0.489238	0.154338	3.16992	0.00152482	0.0111537
RP11-115D19.1	ENSG00000251095	239.526	0.487614	0.131103	3.71932	0.000199758	0.00203719
STOX1	ENSG00000165730	282.609	0.486891	0.127004	3.83366	0.00012625	0.00137667
LEAP2	ENSG00000164406	292.312	0.484616	0.117187	4.13541	3.54316e-05	0.000457169
PLEKHG6	ENSG00000008323	1058.5	0.484604	0.0643925	7.52579	5.24022e-14	3.16422e-12
MMAA	ENSG00000151611	120.778	0.48354	0.170417	2.83739	0.0045484	0.0268389
METTL7A	ENSG00000185432	4175.36	0.479552	0.0548329	8.7457	2.21646e-18	1.94603e-16
KANK4	ENSG00000132854	2183.42	0.478501	0.0659158	7.25927	3.89178e-13	2.13866e-11
NCMAP	ENSG00000184454	161.034	0.478316	0.130667	3.66057	0.000251659	0.00247878
NBPF10	ENSG00000163386	176.531	0.477623	0.160224	2.98098	0.00287327	0.01862
MAST1	ENSG00000105613	180.563	0.476496	0.127874	3.7263	0.000194314	0.00199097
CYP3A7	ENSG00000160870	153.824	0.475045	0.154119	3.08232	0.00205392	0.0141468
TMPRSS6	ENSG00000187045	432.89	0.474951	0.0937204	5.06774	4.02571e-07	8.20011e-06
RBKS	ENSG00000171174	355.234	0.474065	0.113601	4.17306	3.00536e-05	0.000393765
TCEA3	ENSG00000204219	3035.56	0.472825	0.0596974	7.92036	2.36824e-15	1.6224e-13
ACSS1	ENSG00000154930	2860.26	0.472254	0.0538425	8.77104	1.7703e-18	1.58157e-16
COL16A1	ENSG00000084636	2485.76	0.47201	0.0831849	5.67422	1.39318e-08	3.69508e-07
RP1-95L4.4	ENSG00000217648	107.046	0.471805	0.178326	2.64575	0.00815106	0.0428949
SERPINC1	ENSG00000117601	3230.83	0.470911	0.072114	6.5301	6.57259e-11	2.58122e-09
ABCG8	ENSG00000143921	756.992	0.470517	0.0777272	6.05343	1.4179e-09	4.55069e-08
ABAT	ENSG00000183044	9855.38	0.469589	0.0561415	8.36439	6.04292e-17	4.68618e-15
CACNB4	ENSG00000182389	726.899	0.468985	0.130054	3.60607	0.000310865	0.00297189
HCN3	ENSG00000143630	483.511	0.468014	0.0928879	5.03849	4.69226e-07	9.30956e-06
EPHA1	ENSG00000146904	643.132	0.467419	0.0749805	6.23387	4.55057e-10	1.56176e-08
HNF1B	ENSG00000108753	278.99	0.465877	0.121095	3.84722	0.000119468	0.00131115
SLC25A29	ENSG00000197119	969.872	0.465588	0.0679306	6.85389	7.18704e-12	3.32717e-10
ST3GAL1	ENSG00000008513	3278.76	0.465509	0.0704504	6.60761	3.90562e-11	1.58687e-09
TAS1R1	ENSG00000173662	112.481	0.465005	0.169349	2.74584	0.00603559	0.0338618
MOB3C	ENSG00000142961	172.748	0.464822	0.138668	3.35204	0.000802175	0.00657095
APOBEC3F	ENSG00000128394	152.438	0.46439	0.152748	3.04024	0.00236393	0.0159162
ALOX12	ENSG00000108839	132.335	0.464202	0.158684	2.92533	0.00344093	0.0215045
BAIAP3	ENSG00000007516	216.588	0.463286	0.123073	3.76431	0.00016701	0.00175017
SLC2A4RG	ENSG00000125520	7220.25	0.462394	0.0459816	10.0561	8.63898e-24	1.1998e-21
BTG2	ENSG00000159388	1494.1	0.462276	0.0600383	7.69969	1.36402e-14	8.68254e-13
SERPINF2	ENSG00000167711	14453.5	0.459476	0.0436463	10.5273	6.46951e-26	1.12312e-23
TMEM8B	ENSG00000137103	234.05	0.458652	0.126245	3.63305	0.000280095	0.00272029
CHST13	ENSG00000180767	3688.58	0.457711	0.102327	4.47303	7.71181e-06	0.000118168
SNX22	ENSG00000157734	181.255	0.457632	0.14944	3.06232	0.00219627	0.0149387
PMP22	ENSG00000109099	314.195	0.456721	0.105419	4.33243	1.47476e-05	0.000211548
ZNF57	ENSG00000171970	350.424	0.45596	0.105667	4.31508	1.59548e-05	0.000226105
SECTM1	ENSG00000141574	514.279	0.45436	0.0820924	5.53474	3.11686e-08	7.90967e-07
C1RL-AS1	ENSG00000205885	319.749	0.453679	0.171003	2.65304	0.00797695	0.0422112
INHBC	ENSG00000175189	300.756	0.453344	0.124169	3.65102	0.000261204	0.00256177
MRAS	ENSG00000158186	1612.83	0.452892	0.064587	7.01212	2.34735e-12	1.16053e-10
RP11-480I12.5	ENSG00000214796	380.503	0.452864	0.100329	4.51377	6.36849e-06	9.94041e-05
APOA4	ENSG00000110244	138.451	0.451747	0.158089	2.85754	0.00426933	0.0254776
GALT	ENSG00000213930	685.687	0.451288	0.0893825	5.04895	4.4424e-07	8.9298e-06
RAB11FIP4	ENSG00000131242	5873.56	0.451192	0.0473582	9.5272	1.61583e-21	1.89885e-19
SPIRE2	ENSG00000204991	1105.89	0.451113	0.0755306	5.97259	2.3352e-09	7.1925e-08
HAAO	ENSG00000162882	1360.98	0.449428	0.0589739	7.62079	2.52126e-14	1.57728e-12
NPTXR	ENSG00000221890	1926.66	0.449149	0.0744186	6.03544	1.58533e-09	5.01432e-08
CAT	ENSG00000121691	5178.96	0.449014	0.047586	9.43584	3.87859e-21	4.45512e-19
ECHDC2	ENSG00000121310	1292.12	0.448699	0.0959767	4.67509	2.93829e-06	4.96552e-05
ZNF682	ENSG00000197124	152.642	0.447108	0.157894	2.8317	0.00463007	0.0272366
TEF	ENSG00000167074	580.678	0.446903	0.0815146	5.48249	4.19386e-08	1.03673e-06
NPNT	ENSG00000168743	2495.39	0.44661	0.0668389	6.68189	2.35885e-11	9.92733e-10
PPP1R16A	ENSG00000160972	1619.32	0.446575	0.0698944	6.38928	1.66664e-10	6.12048e-09
PPP1R26-AS1	ENSG00000225361	130.031	0.446524	0.152219	2.93344	0.00335228	0.0210579
ACTA2	ENSG00000107796	1723.9	0.445612	0.0660075	6.75092	1.46906e-11	6.35774e-10
UNC93A	ENSG00000112494	134.059	0.443509	0.16494	2.68891	0.00716858	0.0390704
RGN	ENSG00000130988	1340.93	0.442356	0.0630024	7.02125	2.19894e-12	1.09069e-10
CYP4V2	ENSG00000145476	573.488	0.44235	0.124548	3.55166	0.000382811	0.00353794
CARF	ENSG00000138380	187.472	0.44233	0.14589	3.03195	0.00242983	0.0163098
AC068282.3	ENSG00000236682	157.509	0.442277	0.148988	2.96854	0.0029922	0.0192067
C1orf115	ENSG00000162817	5605.96	0.441768	0.0476018	9.28049	1.68697e-20	1.81492e-18
PARD3B	ENSG00000116117	406.319	0.441258	0.109533	4.02855	5.61228e-05	0.000676173
DNMT3B	ENSG00000088305	1753.6	0.44065	0.0761908	5.7835	7.31623e-09	2.07751e-07
CDC42BPG	ENSG00000171219	488.108	0.440567	0.0916894	4.80499	1.54757e-06	2.7684e-05
PPARA	ENSG00000186951	2335.15	0.440494	0.104465	4.21667	2.47934e-05	0.000332837
GKAP1	ENSG00000165113	230.362	0.438917	0.128113	3.42602	0.000612506	0.00528658
CDC42EP4	ENSG00000179604	4759.94	0.438095	0.051744	8.46659	2.52681e-17	2.04244e-15
ZC3H10	ENSG00000135482	146.046	0.437468	0.165619	2.64141	0.00825607	0.0433132
AC141928.1	ENSG00000250986	183.283	0.437383	0.127781	3.4229	0.00061956	0.00534143
GLI4	ENSG00000250571	222.348	0.436705	0.113334	3.85324	0.000116565	0.00128297
GJC2	ENSG00000198835	153.099	0.436152	0.153397	2.84329	0.00446507	0.0264186
TRIM45	ENSG00000134253	148.668	0.435024	0.149862	2.90282	0.00369814	0.0226769
SCRN2	ENSG00000141295	965.357	0.434914	0.071875	6.05098	1.4397e-09	4.61098e-08
EML6	ENSG00000214595	1847.37	0.434543	0.126633	3.43151	0.000600226	0.00519527
SERPINA6	ENSG00000170099	3858.13	0.433597	0.071788	6.03997	1.54144e-09	4.89575e-08
CGN	ENSG00000143375	243.29	0.433306	0.129031	3.35817	0.000784617	0.00647924
USP30	ENSG00000135093	597.873	0.431111	0.0850336	5.06989	3.98051e-07	8.11885e-06
ZNF775	ENSG00000196456	813.14	0.430922	0.081381	5.29512	1.18941e-07	2.68796e-06
PEX11A	ENSG00000166821	294.607	0.430165	0.113141	3.80202	0.000143521	0.00153434
DTX4	ENSG00000110042	1322.78	0.430066	0.0696885	6.17127	6.77451e-10	2.26464e-08
COBL	ENSG00000106078	994.46	0.430027	0.0929572	4.62607	3.72661e-06	6.16692e-05
PAH	ENSG00000171759	12572	0.42997	0.0411581	10.4468	1.51565e-25	2.57274e-23
MMP17	ENSG00000198598	151.392	0.428251	0.155869	2.74751	0.00600493	0.0337022
TMED6	ENSG00000157315	128.954	0.427956	0.163113	2.62368	0.00869842	0.0451685
NUDT7	ENSG00000140876	157.426	0.427937	0.145237	2.94646	0.0032143	0.0203164
IRF5	ENSG00000128604	168.908	0.427351	0.137277	3.11306	0.00185156	0.0130754
TP73	ENSG00000078900	188.863	0.427102	0.129426	3.29998	0.000966927	0.00772581
CFD	ENSG00000197766	174.932	0.42683	0.156619	2.72527	0.00642496	0.0357314
ANXA9	ENSG00000143412	1032.89	0.426786	0.0723358	5.90006	3.63359e-09	1.08207e-07
AGBL3	ENSG00000146856	260.224	0.425367	0.116961	3.63683	0.000276009	0.00268915
GSTA4	ENSG00000170899	1062.02	0.425233	0.0696524	6.10507	1.02755e-09	3.3471e-08
TSPEAR-AS1	ENSG00000235890	209.464	0.425051	0.141542	3.00299	0.00267339	0.0176117
ARNTL	ENSG00000133794	198.656	0.424999	0.151556	2.80425	0.00504346	0.0291962
CCDC24	ENSG00000159214	143.158	0.42496	0.143999	2.95114	0.00316606	0.0200613
TMEM14A	ENSG00000096092	1483.26	0.424761	0.079478	5.34439	9.07243e-08	2.10638e-06
CES1	ENSG00000198848	4818.14	0.424713	0.0524773	8.09326	5.80875e-16	4.2057e-14
EHHADH	ENSG00000113790	2472.95	0.423514	0.0647445	6.54131	6.09821e-11	2.41353e-09
HMGCL	ENSG00000117305	833.209	0.423475	0.0834296	5.07584	3.85784e-07	7.88973e-06
SYNE1	ENSG00000131018	1188.54	0.421091	0.128051	3.28846	0.00100738	0.00799053
SNTA1	ENSG00000101400	1034.51	0.420836	0.068802	6.11662	9.55789e-10	3.12668e-08
NRBP2	ENSG00000185189	570.934	0.420129	0.0870636	4.82554	1.39621e-06	2.51533e-05
TMEM80	ENSG00000177042	619.472	0.419452	0.0983906	4.26314	2.01577e-05	0.000278705
RBP5	ENSG00000139194	424.943	0.418718	0.101434	4.12799	3.65954e-05	0.000471389
CDK10	ENSG00000185324	159.409	0.418602	0.155965	2.68394	0.00727602	0.0394589
NOXA1	ENSG00000188747	172.475	0.418021	0.161271	2.59204	0.00954091	0.0486341
ACOT2	ENSG00000119673	2731.26	0.417933	0.0719684	5.80718	6.35355e-09	1.82107e-07
NTN4	ENSG00000074527	1132.92	0.417524	0.0638062	6.54363	6.00434e-11	2.38876e-09
SLC5A9	ENSG00000117834	1824.58	0.417361	0.0622631	6.70318	2.0393e-11	8.63004e-10
SLC38A3	ENSG00000188338	2744.81	0.41611	0.0568663	7.31734	2.52932e-13	1.4418e-11
MOGAT2	ENSG00000166391	1360.74	0.415635	0.0568456	7.31165	2.63877e-13	1.49704e-11
ABCC6P1	ENSG00000256340	1466.69	0.414577	0.0531425	7.80122	6.13094e-15	4.07227e-13
PARP9	ENSG00000138496	701.857	0.413341	0.0826172	5.00309	5.64188e-07	1.09822e-05
PI4KAP2	ENSG00000183506	497.289	0.413273	0.102222	4.04289	5.27957e-05	0.000643189
NBR2	ENSG00000198496	585.616	0.412638	0.0885858	4.65807	3.19193e-06	5.34683e-05
RXRA	ENSG00000186350	4440.47	0.412535	0.0533063	7.73896	1.00236e-14	6.43407e-13
EPHX2	ENSG00000120915	967.646	0.412225	0.0692982	5.94857	2.70499e-09	8.24833e-08
MSX1	ENSG00000163132	1236.79	0.412138	0.100079	4.11813	3.81954e-05	0.000485855
EFNA4	ENSG00000243364	461.915	0.411907	0.0955469	4.31105	1.62483e-05	0.000229324
COMP	ENSG00000105664	146.856	0.410395	0.15608	2.62938	0.00855401	0.0446158
ANKRD65	ENSG00000235098	1148.66	0.409633	0.0637487	6.42575	1.31224e-10	4.86579e-09
RP11-83A24.2	ENSG00000273247	159.05	0.409462	0.146507	2.79483	0.00519277	0.0299246
C8orf82	ENSG00000213563	1470.45	0.409368	0.121518	3.36879	0.000755001	0.00628564
LMTK3	ENSG00000142235	139.116	0.409351	0.150034	2.72838	0.00636454	0.0354988
APOE	ENSG00000130203	48754.8	0.409027	0.0972053	4.20787	2.57792e-05	0.000344858
TMEM200B	ENSG00000253304	140.367	0.408812	0.151577	2.69706	0.00699549	0.0382506
TMEM86B	ENSG00000180089	270.064	0.408092	0.130182	3.13479	0.0017198	0.0123176
ACOX2	ENSG00000168306	995.508	0.407879	0.0706297	5.77489	7.70022e-09	2.16641e-07
CTC-329D1.2	ENSG00000249637	112.618	0.406653	0.157227	2.58641	0.00969803	0.0492707
MLXIPL	ENSG00000009950	7139.34	0.406236	0.0823281	4.93435	8.04172e-07	1.52235e-05
SERPINA4	ENSG00000100665	1068.43	0.406076	0.07131	5.69451	1.23727e-08	3.33364e-07
LYNX1	ENSG00000180155	189.929	0.40574	0.138921	2.92066	0.00349296	0.0217387
ZNF554	ENSG00000172006	149.649	0.404286	0.151364	2.67096	0.00756345	0.0405204
TMEM169	ENSG00000163449	212.443	0.40375	0.120181	3.35951	0.000780794	0.00646072
C1orf53	ENSG00000203724	210.226	0.402912	0.133054	3.02819	0.0024602	0.0164484
STRADA	ENSG00000266173	227.402	0.402229	0.124957	3.21893	0.00128668	0.00973234
TRAF3IP2	ENSG00000056972	443.383	0.40221	0.0902772	4.45528	8.37844e-06	0.000127108
MCCC1	ENSG00000078070	1114.64	0.402167	0.069918	5.75198	8.82017e-09	2.45886e-07
TMEM25	ENSG00000149582	449.865	0.401397	0.0881685	4.55261	5.29847e-06	8.44934e-05
MFI2	ENSG00000163975	420.495	0.400766	0.0943163	4.24917	2.14564e-05	0.000294509
PROZ	ENSG00000126231	192.342	0.400544	0.135834	2.94879	0.00319023	0.0201977
SESN1	ENSG00000080546	2006.82	0.399804	0.0477754	8.36841	5.83987e-17	4.55182e-15
ELFN1	ENSG00000225968	229.362	0.399705	0.12263	3.25945	0.00111629	0.00868306
C1orf186	ENSG00000196533	236.93	0.39955	0.126871	3.14928	0.00163675	0.0118225
KISS1R	ENSG00000116014	623.635	0.399456	0.1491	2.67912	0.00738164	0.0398619
NPEPL1	ENSG00000215440	338.958	0.398345	0.11573	3.44201	0.000577409	0.00502626
DHX58	ENSG00000108771	175.367	0.398229	0.135311	2.94307	0.00324975	0.0205213
PPM1L	ENSG00000163590	251.447	0.397662	0.124524	3.19346	0.00140579	0.0104865
PXMP2	ENSG00000176894	362.163	0.397634	0.11848	3.35612	0.000790435	0.00650268
CPT2	ENSG00000157184	700.881	0.397475	0.0746867	5.3219	1.02691e-07	2.345e-06
IL17RE	ENSG00000163701	893.915	0.396852	0.0915722	4.33376	1.46585e-05	0.000210468
ZNF585A	ENSG00000196967	142.299	0.396771	0.147758	2.68528	0.00724692	0.0393616
MDK	ENSG00000110492	10250.1	0.395364	0.0731116	5.40768	6.38456e-08	1.53602e-06
DFNB31	ENSG00000095397	371.638	0.394406	0.117257	3.3636	0.000769327	0.00638717
SUV420H2	ENSG00000133247	308.999	0.394004	0.105229	3.74426	0.00018093	0.00187649
TTC39C	ENSG00000168234	1468.89	0.393907	0.055628	7.08109	1.43028e-12	7.2352e-11
FAM43B	ENSG00000183114	412.115	0.393847	0.100292	3.92698	8.60184e-05	0.00098214
MXD3	ENSG00000213347	583	0.393655	0.093404	4.21454	2.50287e-05	0.000335701
CAPS	ENSG00000105519	178.511	0.393649	0.14741	2.67043	0.00757543	0.0405358
NUPR1	ENSG00000176046	1130.88	0.393645	0.0944753	4.16665	3.09114e-05	0.000403963
MAMSTR	ENSG00000176909	322.676	0.393608	0.112086	3.51165	0.000445328	0.00399488
FAM161B	ENSG00000156050	164.611	0.392655	0.147261	2.66639	0.00766705	0.0409115
ESPN	ENSG00000187017	2281.74	0.392373	0.0758632	5.17211	2.31459e-07	4.95239e-06
RABL2A	ENSG00000144134	190.278	0.39237	0.131104	2.99282	0.00276414	0.0180907
PPDPF	ENSG00000125534	1539.46	0.392234	0.0928719	4.22338	2.40662e-05	0.000324788
PCOLCE	ENSG00000106333	572.914	0.391838	0.0958626	4.0875	4.36049e-05	0.000543797
UPK3A	ENSG00000100373	442.586	0.39149	0.0995467	3.93273	8.39855e-05	0.000962526
SLC29A4	ENSG00000164638	1806.62	0.391482	0.0618422	6.33034	2.44615e-10	8.56705e-09
ZNF362	ENSG00000160094	1006.61	0.391473	0.0768722	5.09251	3.53346e-07	7.28368e-06
ALAD	ENSG00000148218	1736.56	0.39139	0.0556773	7.02962	2.071e-12	1.03058e-10
MST1	ENSG00000173531	4171.46	0.391377	0.0507602	7.71031	1.25514e-14	8.02292e-13
TP53I3	ENSG00000115129	1803.54	0.390944	0.0634469	6.16175	7.19458e-10	2.39459e-08
DBH-AS1	ENSG00000225756	340.786	0.389405	0.132619	2.93627	0.00332187	0.0209012
FAM110B	ENSG00000169122	282.895	0.388595	0.102657	3.78536	0.000153483	0.00162497
ANK2	ENSG00000145362	1153.8	0.388591	0.120335	3.22925	0.00124114	0.00943424
SMIM1	ENSG00000235169	502.218	0.388564	0.120861	3.21496	0.00130461	0.00984227
ASB16-AS1	ENSG00000267080	345.392	0.388511	0.109305	3.55438	0.000378868	0.00351348
FAXDC2	ENSG00000170271	408.929	0.388444	0.0935332	4.15301	3.28132e-05	0.000426265
PTP4A3	ENSG00000184489	769.004	0.388433	0.084793	4.58095	4.62858e-06	7.45895e-05
LIFR	ENSG00000113594	1306.79	0.387131	0.106264	3.64312	0.00026935	0.00263267
YPEL2	ENSG00000175155	527.105	0.386666	0.114312	3.38256	0.000718141	0.00603467
USP49	ENSG00000164663	673.993	0.386391	0.121227	3.18734	0.00143585	0.0106483
2002-03-01	ENSG00000117791	380.889	0.386173	0.0954777	4.04464	5.24028e-05	0.000640346
TMEM37	ENSG00000171227	2260.65	0.385189	0.0672797	5.72518	1.03321e-08	2.82368e-07
RP11-169K16.9	ENSG00000179743	151.055	0.384983	0.145822	2.64009	0.0082883	0.0434474
ZNF844	ENSG00000223547	233.296	0.38494	0.114031	3.37575	0.000736137	0.00616218
ZNF747	ENSG00000169955	407.719	0.384904	0.108702	3.54091	0.000398754	0.00366532
KCP	ENSG00000135253	175.515	0.384903	0.148058	2.59967	0.00933123	0.0478045
LINC00242	ENSG00000229214	204.685	0.384871	0.131492	2.92695	0.003423	0.0214141
GALNT6	ENSG00000139629	253.22	0.384302	0.114552	3.35482	0.000794154	0.00652789
CD36	ENSG00000135218	400.15	0.383721	0.109306	3.51051	0.000447254	0.00400745
DHRS1	ENSG00000157379	2377.11	0.38294	0.0596497	6.41981	1.3644e-10	5.04696e-09
COL18A1	ENSG00000182871	16717.3	0.382313	0.0581396	6.57578	4.83995e-11	1.94068e-09
GALK1	ENSG00000108479	2024.51	0.380126	0.0683411	5.56218	2.6642e-08	6.79482e-07
SLC39A5	ENSG00000139540	3084.61	0.37981	0.0536178	7.08366	1.40396e-12	7.12568e-11
MST1L	ENSG00000186715	1088.95	0.379618	0.0640733	5.92475	3.12767e-09	9.42434e-08
MAP2K6	ENSG00000108984	625.994	0.379348	0.0780101	4.8628	1.15737e-06	2.11497e-05
CRAT	ENSG00000095321	2063.24	0.379342	0.0716583	5.29376	1.19824e-07	2.69595e-06
NMRK1	ENSG00000106733	175.838	0.378837	0.138218	2.74086	0.00612786	0.0343165
PBXIP1	ENSG00000163346	1480.62	0.378772	0.0555542	6.81807	9.22739e-12	4.17062e-10
GSN	ENSG00000148180	12060.1	0.378575	0.0527025	7.18325	6.8072e-13	3.59839e-11
RP11-274B21.3	ENSG00000243679	232.513	0.378259	0.135721	2.78704	0.00531926	0.0305498
SOX12	ENSG00000177732	10114.5	0.37797	0.0593035	6.3735	1.84766e-10	6.64159e-09
AIF1L	ENSG00000126878	2439.56	0.377934	0.0577454	6.54484	5.95586e-11	2.37566e-09
PIPOX	ENSG00000179761	4752.52	0.377172	0.0413793	9.11498	7.8684e-20	7.96064e-18
LHPP	ENSG00000107902	425.43	0.376992	0.108918	3.46125	0.000537678	0.00472347
C21orf58	ENSG00000160298	382.221	0.376813	0.111228	3.38776	0.000704664	0.00594431
SERPINI1	ENSG00000163536	381.528	0.376784	0.101	3.73054	0.00019107	0.00196564
TRIM69	ENSG00000185880	223.756	0.376625	0.119268	3.15781	0.00158959	0.0115694
PIK3R3	ENSG00000117461	826.266	0.374334	0.0751813	4.97908	6.3886e-07	1.22766e-05
RP11-156P1.3	ENSG00000262879	361.938	0.373601	0.120167	3.10902	0.00187712	0.0131726
OSBPL7	ENSG00000006025	469.797	0.373548	0.129128	2.89285	0.00381767	0.023301
CREG1	ENSG00000143162	1349.49	0.373457	0.0810425	4.60816	4.0624e-06	6.65894e-05
SHF	ENSG00000138606	1034.96	0.37265	0.0720535	5.17185	2.3179e-07	4.95253e-06
LRP11	ENSG00000120256	2414.19	0.372552	0.0518282	7.18821	6.5644e-13	3.51875e-11
SAT2	ENSG00000141504	2420.57	0.372348	0.0785993	4.7373	2.16584e-06	3.76423e-05
TNFRSF14	ENSG00000157873	868.989	0.372333	0.0808208	4.6069	4.0872e-06	6.6781e-05
CES2	ENSG00000172831	6592.37	0.37207	0.0440104	8.45414	2.81151e-17	2.2606e-15
PARD6G	ENSG00000178184	864.046	0.371342	0.0763179	4.86573	1.14035e-06	2.08886e-05
CREBRF	ENSG00000164463	250.006	0.370763	0.11882	3.12037	0.00180623	0.0128045
SLC25A42	ENSG00000181035	1281.61	0.370709	0.0615689	6.02104	1.733e-09	5.43634e-08
CTD-3184A7.4	ENSG00000232442	295.922	0.370642	0.105529	3.51222	0.000444384	0.00398875
ALDH5A1	ENSG00000112294	5090.2	0.370598	0.048694	7.61076	2.72481e-14	1.69215e-12
ANKHD1	ENSG00000131503	229.828	0.37053	0.140654	2.63435	0.00842994	0.0439987
C14orf159	ENSG00000133943	886.715	0.370068	0.0623872	5.93179	2.99648e-09	9.06479e-08
ACACB	ENSG00000076555	1182.05	0.369971	0.0990926	3.73359	0.000188771	0.00194592
ATP8B1	ENSG00000081923	492.205	0.369385	0.0962913	3.83612	0.000124994	0.00136475
TMEM41A	ENSG00000163900	2649.71	0.368702	0.0520239	7.08716	1.3689e-12	7.01767e-11
CCDC61	ENSG00000104983	292.612	0.368644	0.112573	3.2747	0.00105772	0.00830789
ID2	ENSG00000115738	5930.5	0.367449	0.0572992	6.41281	1.42858e-10	5.25889e-09
TRIM65	ENSG00000141569	1479.74	0.366808	0.0633873	5.78677	7.17519e-09	2.04888e-07
PRLR	ENSG00000113494	1122.34	0.366159	0.138006	2.65321	0.007973	0.042205
SEMA4G	ENSG00000095539	7414.44	0.365615	0.0493097	7.41468	1.2192e-13	7.13627e-12
VAMP1	ENSG00000139190	188.456	0.36547	0.13777	2.65276	0.00798356	0.0422316
MARVELD3	ENSG00000140832	413.658	0.365128	0.100437	3.63538	0.000277575	0.00270096
DNAJC27	ENSG00000115137	180.679	0.364894	0.133031	2.74292	0.00608948	0.0341266
CHRD	ENSG00000090539	2395.11	0.364442	0.0586463	6.21425	5.1571e-10	1.74303e-08
C1S	ENSG00000182326	982.072	0.36427	0.0709202	5.13633	2.80154e-07	5.88708e-06
CHDH	ENSG00000016391	6589.41	0.364042	0.0569911	6.38771	1.68393e-10	6.16916e-09
SLC22A18	ENSG00000110628	1267.43	0.363934	0.0955526	3.80873	0.000139681	0.00150169
hsa-mir-1199	ENSG00000141854	491.726	0.363699	0.0835605	4.35253	1.34577e-05	0.000194606
HPX	ENSG00000110169	837.647	0.363481	0.072294	5.02781	4.96104e-07	9.76673e-06
ASS1	ENSG00000130707	4143.05	0.363193	0.0595999	6.09385	1.10225e-09	3.57517e-08
GCKR	ENSG00000084734	548.01	0.36315	0.101761	3.56864	0.000358838	0.00334879
SPARC	ENSG00000113140	5649.21	0.362883	0.0555032	6.53804	6.23293e-11	2.46048e-09
ZKSCAN3	ENSG00000189298	419.621	0.362452	0.0877916	4.12854	3.65067e-05	0.000470643
GAB1	ENSG00000109458	1099.02	0.361085	0.0747957	4.82762	1.38175e-06	2.49434e-05
PHYH	ENSG00000107537	1461.9	0.36093	0.0785878	4.5927	4.37555e-06	7.11767e-05
CYP19A1	ENSG00000137869	260.425	0.360782	0.118189	3.05259	0.00226877	0.0153832
PARP14	ENSG00000173193	1869.4	0.360588	0.101969	3.53623	0.000405877	0.00371737
COL4A5	ENSG00000188153	3634.75	0.360255	0.0843771	4.26958	1.95841e-05	0.000271493
AQP11	ENSG00000178301	632.479	0.359346	0.0824013	4.36093	1.29511e-05	0.000188612
NLRP1	ENSG00000091592	161.885	0.358885	0.134909	2.6602	0.00780951	0.0414977
LBX2	ENSG00000179528	528.476	0.358508	0.0831793	4.31007	1.63203e-05	0.000229792
ZSCAN16	ENSG00000196812	204.951	0.358127	0.117362	3.05146	0.00227731	0.0154281
ZNF767	ENSG00000133624	362.052	0.357856	0.10922	3.27647	0.00105114	0.00826893
TUBBP5	ENSG00000159247	244.89	0.356709	0.108918	3.27504	0.00105649	0.00830245
MEGF6	ENSG00000162591	1033.1	0.356553	0.1128	3.16094	0.00157259	0.0114566
NR2F2	ENSG00000185551	1685.51	0.356486	0.0639041	5.57845	2.42677e-08	6.22889e-07
LACTB	ENSG00000103642	971.608	0.355755	0.0841324	4.22852	2.35234e-05	0.000318023
BTN2A3P	ENSG00000124549	190.729	0.35555	0.134062	2.65213	0.0079986	0.0422836
FAM102B	ENSG00000162636	217.043	0.355137	0.12085	2.93866	0.00329638	0.020758
SLC46A1	ENSG00000076351	743.419	0.354176	0.0793094	4.46575	7.97895e-06	0.000121651
FLVCR2	ENSG00000119686	546.12	0.353639	0.0887581	3.9843	6.76792e-05	0.00079656
CYP27A1	ENSG00000135929	8933.94	0.353497	0.0547998	6.4507	1.11337e-10	4.17911e-09
C17orf59	ENSG00000196544	435.576	0.35346	0.10837	3.2616	0.00110784	0.00863938
ACSF2	ENSG00000167107	2891.98	0.352996	0.0448361	7.87303	3.46154e-15	2.30926e-13
FBXO6	ENSG00000116663	285.538	0.352029	0.111675	3.15227	0.00162004	0.011724
ZNF711	ENSG00000147180	269.17	0.351946	0.111581	3.15416	0.00160959	0.011676
MPND	ENSG00000008382	525.928	0.351755	0.0931941	3.77444	0.00016037	0.00168615
ANO9	ENSG00000185101	1082.41	0.35164	0.0784366	4.48311	7.35644e-06	0.000113177
ZNF517	ENSG00000197363	1617.16	0.351312	0.0558141	6.29432	3.08745e-10	1.07198e-08
NFE2	ENSG00000123405	226.165	0.350908	0.127715	2.74758	0.00600362	0.0337022
FAM63A	ENSG00000143409	573.819	0.350495	0.0987467	3.54944	0.000386053	0.00356574
BPHL	ENSG00000137274	759.123	0.350268	0.0758866	4.61568	3.91812e-06	6.45708e-05
ENO3	ENSG00000108515	1540.56	0.350034	0.0651278	5.37458	7.67616e-08	1.80691e-06
HDHD3	ENSG00000119431	930.424	0.349981	0.0855899	4.08904	4.3316e-05	0.000541521
EVI5L	ENSG00000142459	296.73	0.349536	0.123398	2.8326	0.00461713	0.0271815
MUT	ENSG00000146085	2073.53	0.349071	0.051178	6.82074	9.05741e-12	4.10594e-10
PBLD	ENSG00000108187	256.124	0.348483	0.123194	2.82872	0.00467342	0.0274177
PDCD4	ENSG00000150593	1706.87	0.348424	0.0598172	5.82481	5.71762e-09	1.65746e-07
DMPK	ENSG00000104936	572.448	0.348003	0.0915522	3.80115	0.000144027	0.00153868
ATG16L2	ENSG00000168010	639.241	0.346975	0.119533	2.90274	0.00369908	0.0226769
DDO	ENSG00000203797	278.216	0.346227	0.114847	3.01468	0.00257249	0.0170499
ATP6V0E2	ENSG00000171130	7451.81	0.345717	0.0563497	6.1352	8.50521e-10	2.8084e-08
PRUNE	ENSG00000143363	1042.09	0.344489	0.0759873	4.53351	5.80128e-06	9.12731e-05
NIPSNAP1	ENSG00000184117	6429.55	0.344475	0.0498932	6.90424	5.04719e-12	2.35798e-10
AGXT	ENSG00000172482	743.829	0.344438	0.0865639	3.979	6.9206e-05	0.000813537
SMIM14	ENSG00000163683	1131.99	0.344286	0.0649289	5.30251	1.14222e-07	2.5919e-06
MORN4	ENSG00000171160	262.041	0.343755	0.115533	2.97539	0.0029262	0.0189035
RARRES2	ENSG00000106538	4541.05	0.343445	0.0692186	4.96175	6.98618e-07	1.33077e-05
SYTL1	ENSG00000142765	1070.79	0.343046	0.0725165	4.73059	2.23863e-06	3.87751e-05
CTD-2555C10.3	ENSG00000259230	263.493	0.342975	0.11168	3.07106	0.002133	0.0145863
GLUL	ENSG00000135821	13950.4	0.342278	0.0505216	6.77489	1.24501e-11	5.44988e-10
MAPT	ENSG00000186868	418.021	0.342196	0.0972919	3.51721	0.000436102	0.00392595
C2orf72	ENSG00000204128	5725.7	0.341216	0.0477498	7.14592	8.9397e-13	4.67712e-11
THNSL1	ENSG00000185875	479.205	0.340723	0.0865928	3.93477	8.32769e-05	0.000957998
D2HGDH	ENSG00000180902	1785.6	0.340691	0.0694469	4.90577	9.30595e-07	1.73586e-05
SMLR1	ENSG00000256162	2491.78	0.340686	0.0778692	4.3751	1.21374e-05	0.000178636
RIMS3	ENSG00000117016	544.841	0.340378	0.103414	3.29143	0.000996807	0.00791077
CNTLN	ENSG00000044459	347.367	0.340349	0.0944909	3.60193	0.000315867	0.00301405
TRIM47	ENSG00000132481	3022.94	0.339822	0.068696	4.94676	7.54602e-07	1.43206e-05
SLC16A10	ENSG00000112394	869.319	0.339816	0.0674064	5.04131	4.62366e-07	9.20935e-06
CDKN2C	ENSG00000123080	1116.07	0.339416	0.0908086	3.73771	0.000185706	0.00191821
ACOT11	ENSG00000162390	258.479	0.339334	0.10831	3.13299	0.00173038	0.0123759
UBE2L6	ENSG00000156587	848.603	0.339318	0.0829161	4.0923	4.27108e-05	0.000534831
PINK1	ENSG00000158828	412.843	0.33861	0.087106	3.88734	0.00010135	0.00113431
SLC25A33	ENSG00000171612	2213.2	0.338533	0.0856693	3.95163	7.762e-05	0.000899698
ANO8	ENSG00000074855	583.243	0.338096	0.113718	2.97312	0.00294791	0.019015
AMT	ENSG00000145020	2148.14	0.337607	0.0652971	5.17032	2.33694e-07	4.98623e-06
UBA7	ENSG00000182179	463.75	0.337039	0.0840082	4.01197	6.02136e-05	0.000720347
TM7SF2	ENSG00000149809	2334.46	0.336389	0.0754426	4.45887	8.23924e-06	0.000125369
BTBD9	ENSG00000183826	284.678	0.334596	0.107863	3.10206	0.00192181	0.0134368
GJB1	ENSG00000169562	3668.12	0.334421	0.0645366	5.18188	2.19657e-07	4.71968e-06
DHTKD1	ENSG00000181192	923.458	0.334396	0.0744216	4.49327	7.0139e-06	0.000108563
CTIF	ENSG00000134030	2273.57	0.334354	0.0723472	4.62152	3.80934e-06	6.29138e-05
MAT1A	ENSG00000151224	6060.43	0.334349	0.0484629	6.89907	5.23427e-12	2.43792e-10
DQX1	ENSG00000144045	1563.61	0.33432	0.06073	5.50503	3.69109e-08	9.21386e-07
FSCN1	ENSG00000075618	19384.7	0.334097	0.0471477	7.08617	1.37874e-12	7.0445e-11
ABCC6	ENSG00000091262	4352.87	0.332382	0.0630942	5.26803	1.37898e-07	3.06634e-06
FDXR	ENSG00000161513	7453.49	0.331704	0.052852	6.27609	3.47183e-10	1.19998e-08
C12orf76	ENSG00000174456	343.213	0.331499	0.107098	3.09529	0.0019662	0.0136659
TRO	ENSG00000067445	511.724	0.329772	0.0931887	3.53875	0.000402022	0.00368428
RAB40B	ENSG00000141542	407.656	0.329426	0.107009	3.0785	0.00208044	0.0142781
IFIH1	ENSG00000115267	613.412	0.32904	0.0883412	3.72465	0.000195586	0.00199997
C1orf233	ENSG00000228594	313.545	0.328839	0.108228	3.03839	0.00237846	0.0160069
ABCC6P2	ENSG00000255277	195.344	0.328782	0.124524	2.64031	0.00828308	0.0434399
HEPACAM	ENSG00000165478	1867.63	0.328493	0.0797611	4.11846	3.81408e-05	0.000485564
WDR91	ENSG00000105875	758.717	0.328055	0.0706603	4.6427	3.43885e-06	5.7353e-05
EVL	ENSG00000196405	1249.99	0.327828	0.0768985	4.26312	2.0159e-05	0.000278705
PI4KAP1	ENSG00000215513	932.926	0.32773	0.0901437	3.63564	0.00027729	0.00269991
TMEM117	ENSG00000139173	289.36	0.327262	0.110358	2.96545	0.00302241	0.0193667
CMBL	ENSG00000164237	1842.57	0.326823	0.066806	4.89212	9.97553e-07	1.85172e-05
GSTM4	ENSG00000168765	929.737	0.326514	0.0665138	4.90897	9.15578e-07	1.71203e-05
TCEA2	ENSG00000171703	1626.46	0.326212	0.0722712	4.51372	6.37014e-06	9.94041e-05
SP5	ENSG00000204335	9314.37	0.32602	0.101627	3.20799	0.00133664	0.0100442
CYB5D2	ENSG00000167740	363.623	0.325814	0.105315	3.09369	0.00197681	0.0137275
LRRC3DN	ENSG00000269430	265.658	0.325661	0.126194	2.58064	0.00986181	0.0498705
2001-03-01	ENSG00000186205	3154.28	0.325298	0.051121	6.36329	1.97471e-10	7.08162e-09
POLI	ENSG00000101751	657.978	0.324864	0.0910321	3.56868	0.00035879	0.00334879
THRB	ENSG00000151090	1488.77	0.32419	0.0665848	4.86883	1.12259e-06	2.06561e-05
PLA2G6	ENSG00000184381	284.978	0.324189	0.116533	2.78196	0.00540321	0.0309156
FAM212B	ENSG00000197852	687.64	0.323919	0.0688817	4.70254	2.56946e-06	4.40064e-05
ITGB2	ENSG00000160255	331.761	0.3239	0.119947	2.70037	0.00692621	0.0379253
TAF12	ENSG00000120656	402.747	0.323746	0.113078	2.86303	0.00419614	0.0251193
ZNF688	ENSG00000229809	270.542	0.32341	0.116954	2.76527	0.00568756	0.0322408
FN3K	ENSG00000167363	2834.22	0.323139	0.0584087	5.53239	3.15905e-08	8.00345e-07
CCDC142	ENSG00000135637	1087.39	0.322557	0.0767515	4.20262	2.63843e-05	0.000352337
PTK2B	ENSG00000120899	228.541	0.322284	0.118213	2.72629	0.00640499	0.0356584
ACADSB	ENSG00000196177	10921.6	0.321947	0.0643815	5.00062	5.71471e-07	1.10932e-05
HPR	ENSG00000261701	490.326	0.321884	0.099244	3.24336	0.00118128	0.00905491
SLC16A13	ENSG00000174327	851.499	0.32152	0.07215	4.45627	8.33999e-06	0.00012665
TBCK	ENSG00000145348	1610.02	0.321199	0.0657624	4.88424	1.0383e-06	1.91509e-05
MT-RNR1	ENSG00000211459	112643	0.320596	0.0890265	3.60113	0.000316839	0.00301955
LIPC	ENSG00000166035	835.589	0.320556	0.07916	4.04948	5.13321e-05	0.00062887
SLC44A4	ENSG00000204385	641.333	0.320432	0.0770177	4.1605	3.17549e-05	0.000413925
OCEL1	ENSG00000099330	574.259	0.319683	0.0894324	3.57457	0.000350802	0.00328181
COQ10A	ENSG00000135469	377.169	0.319512	0.113421	2.81704	0.00484679	0.028247
TRPM4	ENSG00000130529	246.697	0.319141	0.108923	2.92998	0.00338985	0.0212502
COL27A1	ENSG00000196739	20153.3	0.318692	0.106778	2.98462	0.0028393	0.0184579
SPATA18	ENSG00000163071	1032.06	0.318599	0.0749653	4.24995	2.13817e-05	0.000293748
MOGAT3	ENSG00000106384	788.284	0.318422	0.0771516	4.12723	3.67162e-05	0.000472547
DDC	ENSG00000132437	2263.96	0.317776	0.0585993	5.42286	5.86528e-08	1.41554e-06
MR1	ENSG00000153029	553.392	0.316946	0.0834644	3.79738	0.000146236	0.001559
PRICKLE4	ENSG00000124593	810.306	0.316909	0.0853017	3.71516	0.000203076	0.0020655
PAQR8	ENSG00000170915	5218.2	0.31657	0.0716219	4.42002	9.86895e-06	0.000148248
HOXA5	ENSG00000106004	213.392	0.31598	0.118619	2.66381	0.00772608	0.0411546
HMOX1	ENSG00000100292	3260.29	0.315276	0.0611549	5.15538	2.53121e-07	5.34845e-06
GLUD1	ENSG00000148672	31535.8	0.31508	0.0472263	6.67172	2.52823e-11	1.05529e-09
VAV3	ENSG00000134215	751.105	0.314735	0.0751003	4.19086	2.77895e-05	0.000366615
CNTNAP1	ENSG00000108797	719.54	0.31469	0.078152	4.02664	5.65786e-05	0.000681128
SH3BGRL2	ENSG00000198478	2290.73	0.314503	0.0505528	6.22128	4.93108e-10	1.67777e-08
TSC22D1	ENSG00000102804	2408.97	0.314134	0.0537614	5.84311	5.12358e-09	1.49091e-07
PNPLA3	ENSG00000100344	1178.98	0.313764	0.0817952	3.83597	0.000125067	0.00136475
CRTC1	ENSG00000105662	937.151	0.313597	0.0698348	4.49055	7.104e-06	0.000109624
CCS	ENSG00000173992	1115.94	0.313475	0.0707634	4.4299	9.42789e-06	0.000142322
RP5-874C20.3	ENSG00000197062	459.64	0.313343	0.0836787	3.74459	0.000180685	0.00187524
PHLDA3	ENSG00000174307	2702.37	0.312425	0.0883564	3.53597	0.000406286	0.0037189
PGAP1	ENSG00000197121	1091.83	0.31234	0.098994	3.15514	0.00160424	0.0116434
C11orf54	ENSG00000182919	1190.24	0.3123	0.0585468	5.3342	9.59682e-08	2.22137e-06
FGGY	ENSG00000172456	280.286	0.312261	0.109147	2.86092	0.0042242	0.0252774
SCAPER	ENSG00000140386	387.08	0.310901	0.110998	2.80096	0.0050951	0.0294617
MERTK	ENSG00000153208	2698.9	0.310889	0.0652165	4.76702	1.86967e-06	3.27557e-05
CRYL1	ENSG00000165475	1686.26	0.310019	0.0764234	4.0566	4.97931e-05	0.000612965
ADH6	ENSG00000172955	2738.45	0.309899	0.0581191	5.33213	9.70662e-08	2.23662e-06
CPQ	ENSG00000104324	728.419	0.309423	0.0848314	3.6475	0.0002648	0.00259151
OPTN	ENSG00000123240	1105.85	0.30912	0.0734218	4.2102	2.55148e-05	0.000341641
FOXO4	ENSG00000184481	515.047	0.309002	0.0981518	3.1482	0.00164278	0.0118605
PLEKHH3	ENSG00000068137	980.377	0.308453	0.0722389	4.2699	1.95562e-05	0.000271353
ZSCAN2	ENSG00000176371	900.943	0.308448	0.0773868	3.9858	6.7253e-05	0.000792765
NREP	ENSG00000134986	1786.58	0.308292	0.0620366	4.96951	6.71211e-07	1.28337e-05
ZNF827	ENSG00000151612	752.64	0.307846	0.0706873	4.35504	1.33045e-05	0.000193375
LRRC3	ENSG00000160233	534.529	0.307838	0.0932774	3.30024	0.000966022	0.00772581
PRR5	ENSG00000186654	1328.75	0.307744	0.0629414	4.88937	1.01157e-06	1.87319e-05
SNN	ENSG00000184602	1235.42	0.307458	0.0624903	4.92009	8.65047e-07	1.6255e-05
UCP2	ENSG00000175567	887.292	0.306928	0.0822875	3.72994	0.000191526	0.001969
CLYBL	ENSG00000125246	353.222	0.306837	0.0933786	3.28594	0.00101642	0.00804548
PEG10	ENSG00000242265	147847	0.305912	0.0695971	4.39546	1.10536e-05	0.000163985
B9D1	ENSG00000108641	476.822	0.305414	0.102223	2.98773	0.00281057	0.0183178
F7	ENSG00000057593	762.388	0.305352	0.0733284	4.16418	3.1248e-05	0.000408013
TTC6	ENSG00000139865	676.538	0.304419	0.100449	3.03058	0.00244084	0.0163593
RASSF4	ENSG00000107551	2866.03	0.304373	0.0428288	7.10673	1.18827e-12	6.11219e-11
ZFX	ENSG00000005889	1474.7	0.304348	0.0878942	3.46266	0.000534858	0.00470139
ENPP3	ENSG00000154269	1609.57	0.304189	0.0543505	5.59681	2.18335e-08	5.67262e-07
ERBB2	ENSG00000141736	8709.84	0.30376	0.0530607	5.72477	1.03575e-08	2.82557e-07
PPP4R4	ENSG00000119698	469.153	0.303562	0.0966585	3.14056	0.00168624	0.0121227
CASP6	ENSG00000138794	814.722	0.302371	0.070183	4.30832	1.64496e-05	0.000231187
PKLR	ENSG00000143627	725.261	0.30224	0.081465	3.71006	0.000207212	0.00209505
IL17RC	ENSG00000163702	993.73	0.302157	0.0691298	4.37087	1.23751e-05	0.000181435
TRIM10	ENSG00000204613	250.497	0.301111	0.115214	2.6135	0.00896213	0.0462705
RP11-473M20.14	ENSG00000263072	294.514	0.300908	0.11134	2.70261	0.00687977	0.0377498
DECR1	ENSG00000104325	1470.88	0.300885	0.0881848	3.41198	0.000644931	0.00552276
POLR3GL	ENSG00000121851	338.867	0.300064	0.0991131	3.0275	0.00246588	0.0164791
STAP2	ENSG00000178078	802.12	0.299777	0.0800468	3.74502	0.000180378	0.00187458
IPO13	ENSG00000117408	1483.96	0.299226	0.0557067	5.37145	7.81057e-08	1.83572e-06
BCORL1	ENSG00000085185	670.776	0.298632	0.0939682	3.17802	0.00148287	0.0109378
ACPL2	ENSG00000155893	387.023	0.298591	0.0939589	3.17789	0.00148351	0.0109378
CCDC92	ENSG00000119242	632.967	0.297883	0.075436	3.94882	7.85366e-05	0.000909631
HSD11B2	ENSG00000176387	622.025	0.297655	0.0838022	3.55188	0.000382496	0.00353716
MXRA8	ENSG00000162576	2075.51	0.296968	0.0637197	4.66054	3.15378e-06	5.29126e-05
PDK2	ENSG00000005882	736.938	0.296746	0.0754519	3.93292	8.39206e-05	0.000962526
FBXW2	ENSG00000119402	4174.17	0.295219	0.0481837	6.12694	8.95832e-10	2.94949e-08
CAMK1	ENSG00000134072	558.195	0.295007	0.0846496	3.48504	0.000492068	0.00436293
FBXO17	ENSG00000269190	1434.72	0.294935	0.0621326	4.74687	2.0659e-06	3.60695e-05
HSPA12A	ENSG00000165868	1077.15	0.294421	0.0790223	3.7258	0.000194696	0.00199221
FOXA1	ENSG00000129514	5688.35	0.294293	0.053414	5.50966	3.59537e-08	8.9896e-07
CBX5	ENSG00000094916	4257.04	0.293112	0.0776389	3.77532	0.000159801	0.00168132
NLGN2	ENSG00000169992	919.508	0.29278	0.0922569	3.17352	0.001506	0.0110612
RP1-40E16.9	ENSG00000230269	332.905	0.292581	0.102834	2.84519	0.00443851	0.0263124
DAB2	ENSG00000153071	971.605	0.292379	0.0758034	3.85707	0.000114756	0.00126854
TP53I13	ENSG00000167543	1125.84	0.291962	0.0652572	4.47402	7.67643e-06	0.000117862
PLXNC1	ENSG00000136040	1122.1	0.291951	0.0956016	3.05383	0.00225939	0.0153271
PSMD5-AS1	ENSG00000226752	443.336	0.291749	0.0915009	3.18848	0.00143021	0.0106219
AADAT	ENSG00000109576	532.958	0.291125	0.0788988	3.68985	0.000224385	0.00223901
PHLDB2	ENSG00000144824	1668.01	0.291021	0.0708093	4.10992	3.95792e-05	0.0004993
NFKBIA	ENSG00000100906	5333.47	0.290716	0.0597119	4.86866	1.1236e-06	2.06561e-05
PMM1	ENSG00000100417	933.87	0.290576	0.0688605	4.21978	2.44543e-05	0.000329734
NFS1	ENSG00000244005	2119.9	0.290519	0.0541423	5.36584	8.05724e-08	1.88789e-06
DHRS2	ENSG00000100867	96401.7	0.290222	0.0518761	5.59453	2.21219e-08	5.7378e-07
ZFP36L2	ENSG00000152518	7815.48	0.289554	0.0766473	3.77775	0.000158254	0.00166849
DHRS4L2	ENSG00000187630	515.347	0.289214	0.107704	2.68527	0.00724714	0.0393616
MAOB	ENSG00000069535	1669.48	0.288928	0.0628394	4.59789	4.26796e-06	6.95113e-05
RABGAP1L	ENSG00000152061	773.869	0.288623	0.0852149	3.38701	0.000706597	0.00595733
GCDH	ENSG00000105607	1294.58	0.288414	0.0571963	5.04253	4.59415e-07	9.1625e-06
DUSP9	ENSG00000130829	24824.8	0.288028	0.0663014	4.34422	1.3977e-05	0.000201821
CNNM2	ENSG00000148842	1611.06	0.287998	0.0735709	3.91457	9.05663e-05	0.0010264
SNAI3-AS1	ENSG00000260630	269.932	0.287962	0.108616	2.6512	0.0080206	0.0423689
MYO10	ENSG00000145555	1905.77	0.287951	0.0597649	4.81805	1.44965e-06	2.60239e-05
PPOX	ENSG00000143224	539.138	0.287864	0.0918362	3.13454	0.00172124	0.0123221
SULF2	ENSG00000196562	6405.13	0.287721	0.0474655	6.06169	1.347e-09	4.33224e-08
SORD	ENSG00000140263	2861.86	0.287383	0.0461356	6.2291	4.69117e-10	1.60329e-08
GSTK1	ENSG00000197448	1797.23	0.287169	0.0758866	3.78418	0.000154215	0.00163154
LAMB2	ENSG00000172037	11128	0.286692	0.0650203	4.40927	1.03718e-05	0.000154585
TMEM140	ENSG00000146859	415.926	0.286583	0.0986574	2.90483	0.00367454	0.0225808
CROT	ENSG00000005469	628.5	0.285933	0.081147	3.52364	0.00042567	0.00385704
KIAA0895L	ENSG00000196123	717.64	0.285433	0.0890017	3.20705	0.00134103	0.0100722
DNAJC4	ENSG00000110011	724.529	0.285326	0.0765168	3.72893	0.000192297	0.00197282
ETFDH	ENSG00000171503	453.937	0.284968	0.0818468	3.48173	0.000498195	0.00440957
CA5A	ENSG00000174990	846.902	0.284635	0.0692894	4.10792	3.99238e-05	0.000503231
HOOK2	ENSG00000095066	915.897	0.284536	0.0834761	3.40859	0.000652985	0.00557923
SLC25A20	ENSG00000178537	694.133	0.284347	0.0855361	3.32429	0.000886452	0.00718045
TAP1	ENSG00000168394	2268.24	0.283694	0.0496785	5.7106	1.12581e-08	3.05489e-07
PEBP1	ENSG00000089220	29728.7	0.283541	0.0632078	4.48585	7.26233e-06	0.000111841
RMND1	ENSG00000155906	1906.22	0.283453	0.0569041	4.98124	6.31768e-07	1.21556e-05
PEX6	ENSG00000124587	579.401	0.283331	0.0898609	3.153	0.00161604	0.0117006
GPR56	ENSG00000205336	2909.26	0.282418	0.0513579	5.49902	3.81907e-08	9.51776e-07
ALDH1A1	ENSG00000165092	26150.9	0.282193	0.0499165	5.6533	1.57392e-08	4.15999e-07
AKR1C2	ENSG00000151632	20297.4	0.281663	0.0624196	4.51241	6.40942e-06	9.98131e-05
ZNF784	ENSG00000179922	281.991	0.281199	0.106221	2.64729	0.0081139	0.0427287
KIAA0895	ENSG00000164542	359.897	0.281197	0.0933855	3.01114	0.00260267	0.0172349
CLSTN3	ENSG00000139182	4253.68	0.281141	0.054457	5.16262	2.43519e-07	5.17418e-06
COL2A1	ENSG00000139219	1145.18	0.281076	0.0642604	4.37402	1.2198e-05	0.00017901
CALM3	ENSG00000160014	14556.9	0.279978	0.0471942	5.93246	2.98422e-09	9.04563e-08
CCDC53	ENSG00000120860	415.675	0.279543	0.0921993	3.03194	0.00242986	0.0163098
ZNF358	ENSG00000198816	884.972	0.279124	0.0796857	3.50281	0.000460383	0.00411062
ACADS	ENSG00000122971	1365.76	0.278895	0.0645894	4.31796	1.57477e-05	0.000223378
SLC22A5	ENSG00000197375	636.114	0.278837	0.0900664	3.09591	0.00196211	0.0136437
ACYP2	ENSG00000170634	352.787	0.278594	0.103929	2.68062	0.0073486	0.0397397
FAM161A	ENSG00000170264	542.795	0.278293	0.0925819	3.00591	0.00264783	0.0174766
ARSD	ENSG00000006756	564.517	0.278045	0.0818751	3.39596	0.000683878	0.00579778
AK4	ENSG00000162433	5265.11	0.27797	0.0530453	5.24024	1.6037e-07	3.52701e-06
NHLRC3	ENSG00000188811	1253.5	0.277871	0.0612254	4.5385	5.66568e-06	8.96938e-05
C2orf44	ENSG00000163026	1380.48	0.277399	0.0653419	4.24534	2.18263e-05	0.000298514
FNDC4	ENSG00000115226	404.931	0.277191	0.105204	2.63481	0.00841845	0.0439741
BCL6	ENSG00000113916	1574.7	0.276734	0.0745657	3.71128	0.000206212	0.00209183
PARP10	ENSG00000178685	1523.97	0.276557	0.054733	5.05284	4.35279e-07	8.78436e-06
C11orf95	ENSG00000188070	1240.75	0.27615	0.0843961	3.27207	0.00106762	0.00836842
ZFPM1	ENSG00000179588	1074.31	0.276128	0.0842036	3.27929	0.00104069	0.00820787
SELENBP1	ENSG00000143416	1292.28	0.276021	0.065124	4.23839	2.25133e-05	0.000305993
GDPD3	ENSG00000102886	715.264	0.275893	0.0826948	3.33628	0.00084908	0.00691439
ANKMY2	ENSG00000106524	837.028	0.275459	0.0627251	4.39152	1.12559e-05	0.000166786
CRIP2	ENSG00000182809	2370.08	0.275294	0.0688285	3.99971	6.34213e-05	0.000752826
KLF15	ENSG00000163884	362.225	0.275185	0.101434	2.71294	0.00666896	0.0367937
ZSCAN30	ENSG00000186814	473.927	0.275181	0.0948991	2.89972	0.00373494	0.0228784
CPN2	ENSG00000178772	4294.57	0.274496	0.0482369	5.69058	1.2661e-08	3.38743e-07
DGAT2	ENSG00000062282	3698.31	0.274335	0.0528563	5.1902	2.10065e-07	4.53272e-06
GXYLT2	ENSG00000172986	322.019	0.273571	0.0969048	2.82309	0.00475628	0.0278184
KLHL14	ENSG00000197705	1882.97	0.273348	0.0716535	3.81485	0.000136264	0.00146806
XPA	ENSG00000136936	418.761	0.272697	0.0894999	3.04689	0.00231219	0.0156091
TMEM143	ENSG00000161558	547.674	0.272572	0.0856163	3.18365	0.00145431	0.0107643
MPC2	ENSG00000143158	2080.05	0.272558	0.0782621	3.48263	0.000496513	0.00439978
SLC44A5	ENSG00000137968	695.46	0.271438	0.0962185	2.82105	0.00478661	0.027953
TMEM56	ENSG00000152078	734.8	0.270912	0.0756979	3.57885	0.000345105	0.00323659
MEGF8	ENSG00000105429	3244.23	0.270737	0.0914183	2.96152	0.00306124	0.0195186
F10	ENSG00000126218	1748.59	0.270592	0.0722621	3.74459	0.000180687	0.00187524
GM2A	ENSG00000196743	2808.47	0.270272	0.0601731	4.49157	7.06997e-06	0.000109209
DAK	ENSG00000149476	6310.23	0.270063	0.0377422	7.15545	8.3397e-13	4.3782e-11
EPS8L2	ENSG00000177106	9175.06	0.269928	0.0382569	7.05565	1.71798e-12	8.60511e-11
RP11-1407O15.2	ENSG00000174093	576.166	0.269756	0.100781	2.67665	0.00743627	0.040094
KLHDC2	ENSG00000165516	2129.22	0.268976	0.0558336	4.81747	1.45393e-06	2.60701e-05
GPER1	ENSG00000164850	2093.81	0.268569	0.0584799	4.59251	4.37953e-06	7.11767e-05
TADA1	ENSG00000152382	1035.67	0.268511	0.0640343	4.19323	2.75005e-05	0.000363646
NPSR1-AS1	ENSG00000197085	359.523	0.268103	0.101611	2.63853	0.00832674	0.0435991
PKD2	ENSG00000118762	721.382	0.26799	0.0886188	3.02407	0.00249397	0.016616
ACAA2	ENSG00000167315	3689.8	0.267967	0.0695143	3.85485	0.000115801	0.0012764
MTERFD2	ENSG00000122085	1826.99	0.267806	0.0479445	5.58574	2.32701e-08	6.01517e-07
HNF4A	ENSG00000101076	14365.1	0.26767	0.0463154	5.77928	7.50192e-09	2.12065e-07
FBXO31	ENSG00000103264	6181.07	0.267579	0.0412478	6.48712	8.74917e-11	3.3499e-09
GIPC2	ENSG00000137960	1986.2	0.267504	0.0546633	4.89367	9.89722e-07	1.84166e-05
KHK	ENSG00000138030	2204.33	0.26579	0.0476108	5.58255	2.37023e-08	6.10624e-07
LETMD1	ENSG00000050426	1313.28	0.265765	0.0681195	3.90145	9.56197e-05	0.0010741
BCL3	ENSG00000069399	848.212	0.265555	0.0753495	3.52431	0.000424592	0.00384955
RNF103	ENSG00000239305	1231.61	0.265528	0.0625505	4.24502	2.18577e-05	0.000298676
SIK2	ENSG00000170145	2460.85	0.265391	0.0852594	3.11274	0.00185356	0.0130754
TAOK3	ENSG00000135090	1247.8	0.265068	0.0797121	3.32532	0.000883182	0.00715775
NEU4	ENSG00000204099	6523.38	0.264713	0.0495282	5.34469	9.05735e-08	2.10607e-06
FAM172A	ENSG00000113391	423.379	0.26455	0.0911865	2.9012	0.00371735	0.0227798
BAD	ENSG00000002330	495.93	0.264547	0.0925917	2.85713	0.00427487	0.0254981
SERPINF1	ENSG00000132386	19454.7	0.264525	0.0631981	4.18564	2.84359e-05	0.000374174
GLUD2	ENSG00000182890	475.065	0.264408	0.100719	2.62521	0.00865967	0.0450132
PPP1R3D	ENSG00000132825	307.091	0.2641	0.0972361	2.71606	0.00660631	0.036514
LPIN3	ENSG00000132793	1502.66	0.263661	0.0794225	3.31972	0.000901075	0.00727191
SCARA3	ENSG00000168077	731.472	0.263487	0.0829262	3.17736	0.00148621	0.0109474
IFT80	ENSG00000068885	401.693	0.263456	0.0857145	3.07364	0.00211462	0.0144736
LINC00888	ENSG00000240024	468.903	0.262755	0.0907892	2.89412	0.00380222	0.0232292
CPN1	ENSG00000120054	516.846	0.262377	0.0802656	3.26886	0.00107981	0.00844664
MTSS1L	ENSG00000132613	6869.2	0.261787	0.0760712	3.44135	0.000578828	0.00503287
AC024560.3	ENSG00000214135	995.064	0.261617	0.0970134	2.69671	0.00700284	0.0382763
TMEM150A	ENSG00000168890	1628.15	0.261299	0.0538202	4.85504	1.20365e-06	2.19167e-05
DPEP1	ENSG00000015413	2114.52	0.261216	0.055413	4.71398	2.42926e-06	4.18397e-05
ATPAF1	ENSG00000123472	2198.62	0.260398	0.0649714	4.00789	6.12642e-05	0.000731482
ARHGAP26	ENSG00000145819	2336.54	0.260357	0.0819624	3.17654	0.00149044	0.0109732
ZCCHC2	ENSG00000141664	5550.35	0.260201	0.0717819	3.62488	0.000289096	0.00279349
CCNG2	ENSG00000138764	517.591	0.260182	0.0902654	2.88241	0.00394651	0.023963
AGPAT3	ENSG00000160216	5545.26	0.260086	0.0462352	5.62529	1.85202e-08	4.85305e-07
UPRT	ENSG00000094841	428.91	0.259953	0.0837137	3.10527	0.00190106	0.0133222
SIDT2	ENSG00000149577	1468.27	0.25978	0.0515666	5.03776	4.71008e-07	9.3328e-06
C20orf96	ENSG00000196476	770.219	0.259678	0.0833551	3.11533	0.00183739	0.0129833
ABCA2	ENSG00000107331	860.943	0.25926	0.0810869	3.19731	0.00138718	0.0103729
CRY2	ENSG00000121671	968.36	0.258982	0.0722718	3.58345	0.000339088	0.00318785
ZNF160	ENSG00000170949	530.356	0.258695	0.100075	2.58501	0.00973748	0.0494546
HDAC5	ENSG00000108840	2364.39	0.258394	0.0554834	4.65714	3.20628e-06	5.365e-05
N6AMT1	ENSG00000156239	457.928	0.258243	0.0917423	2.81488	0.00487959	0.0283983
PSRC1	ENSG00000134222	1316.23	0.257609	0.0658252	3.91353	9.0956e-05	0.00102929
DTX3L	ENSG00000163840	1560.44	0.257527	0.0676471	3.80691	0.000140711	0.00151065
BHMT2	ENSG00000132840	1264.87	0.257274	0.0568337	4.52679	5.98868e-06	9.39312e-05
CYB5A	ENSG00000166347	3432.69	0.257017	0.0783339	3.28105	0.00103422	0.00816949
NICN1	ENSG00000145029	447.233	0.257008	0.0837918	3.06722	0.00216063	0.0147489
RILPL2	ENSG00000150977	861.676	0.256884	0.0859784	2.98778	0.00281013	0.0183178
MYH14	ENSG00000105357	2292.14	0.256629	0.0666289	3.85162	0.00011734	0.00129057
L2HGDH	ENSG00000087299	348.297	0.256615	0.0941141	2.72664	0.00639825	0.0356347
NIT1	ENSG00000158793	918.825	0.256459	0.0721398	3.55503	0.000377938	0.00350775
MST1P2	ENSG00000186301	6340.38	0.256416	0.0470487	5.45002	5.03642e-08	1.2291e-06
TRIM4	ENSG00000146833	1148.31	0.256159	0.0665407	3.84966	0.000118283	0.0013
ZNF552	ENSG00000178935	434.873	0.256123	0.0939317	2.7267	0.00639721	0.0356347
MOV10	ENSG00000155363	3670.83	0.256017	0.0433192	5.91001	3.42087e-09	1.02071e-07
BDH1	ENSG00000161267	867.914	0.255763	0.0879325	2.90863	0.00363016	0.0223711
KLHL25	ENSG00000183655	789.757	0.255298	0.0708858	3.60154	0.000316339	0.00301667
SLC13A5	ENSG00000141485	4018.15	0.255156	0.0433686	5.88344	4.01821e-09	1.18278e-07
MTFR1L	ENSG00000117640	1172.49	0.255035	0.0669892	3.8071	0.000140605	0.00151056
KIAA1841	ENSG00000162929	1342.59	0.255016	0.065805	3.87534	0.000106478	0.00118475
PGAP3	ENSG00000161395	612.197	0.254782	0.0823807	3.09274	0.00198319	0.0137465
MICU1	ENSG00000107745	2534.82	0.254765	0.0666294	3.82361	0.000131511	0.00142792
C19orf12	ENSG00000131943	1127.76	0.254684	0.0599032	4.25159	2.12256e-05	0.000292129
FBXL20	ENSG00000108306	523.884	0.254233	0.0854461	2.97536	0.00292641	0.0189035
DMD	ENSG00000198947	2036.13	0.253913	0.0570552	4.4503	8.5751e-06	0.000129962
ZNF514	ENSG00000144026	631.29	0.253885	0.0952989	2.66409	0.00771976	0.0411353
PARP16	ENSG00000138617	519.87	0.253102	0.0793471	3.1898	0.00142369	0.010589
FXYD2	ENSG00000137731	671.592	0.252853	0.078052	3.23955	0.0011972	0.00916776
TCIRG1	ENSG00000110719	2785.41	0.252657	0.0463114	5.45561	4.88054e-08	1.19296e-06
P2RY2	ENSG00000175591	315.075	0.252512	0.0975934	2.58739	0.00967073	0.0491646
GALM	ENSG00000143891	3078.71	0.252318	0.058973	4.27854	1.88127e-05	0.000261989
ACAP3	ENSG00000131584	4679.61	0.251761	0.0741764	3.39409	0.000688574	0.00582789
SIRT2	ENSG00000068903	949.618	0.251729	0.0750738	3.35309	0.00079914	0.00654961
HAGH	ENSG00000063854	1807.98	0.251403	0.0634831	3.96015	7.49029e-05	0.000872839
DHRS4	ENSG00000157326	715.646	0.25094	0.0935142	2.68345	0.00728678	0.0394892
ALDH2	ENSG00000111275	7477.44	0.250939	0.0605865	4.14183	3.4455e-05	0.000445698
TRAIP	ENSG00000183763	669.462	0.250736	0.0713204	3.51564	0.000438703	0.00394472
SRD5A3	ENSG00000128039	853.672	0.250323	0.0930559	2.69003	0.00714446	0.0389529
NLRX1	ENSG00000160703	1296.95	0.250301	0.0565757	4.42418	9.68081e-06	0.000145852
DDB2	ENSG00000134574	1962.06	0.250159	0.0541416	4.62045	3.82907e-06	6.31713e-05
HPN	ENSG00000105707	3012.98	0.250119	0.0544764	4.59132	4.40457e-06	7.13921e-05
NMT2	ENSG00000152465	922.616	0.249356	0.0664626	3.75183	0.000175552	0.00183065
ASAP3	ENSG00000088280	2033.67	0.249169	0.0581681	4.2836	1.83896e-05	0.000256564
MAST3	ENSG00000099308	1461.64	0.249049	0.0767369	3.24549	0.00117249	0.00901009
ARHGEF17	ENSG00000110237	2192.66	0.249045	0.0754655	3.30012	0.000966451	0.00772581
MGMT	ENSG00000170430	791.505	0.249023	0.0935511	2.66189	0.00777029	0.0413418
BOK	ENSG00000176720	2221.35	0.24883	0.0612837	4.0603	4.90097e-05	0.000604782
LBX2-AS1	ENSG00000257702	1464.93	0.248395	0.0736079	3.37457	0.000739311	0.00617521
RP11-349A22.5	ENSG00000257621	940.85	0.247952	0.0800052	3.0992	0.00194043	0.0135422
ZNRF1	ENSG00000186187	2514.81	0.247524	0.0460117	5.37959	7.46572e-08	1.76828e-06
PGBD1	ENSG00000137338	380.555	0.246752	0.0903792	2.73019	0.00632987	0.035357
SAP30L	ENSG00000164576	1001.77	0.246617	0.0680766	3.62264	0.000291613	0.00281249
CYHR1	ENSG00000187954	1392.58	0.246254	0.0598064	4.11752	3.82974e-05	0.000486342
GPD1	ENSG00000167588	1350.09	0.246203	0.0653607	3.76684	0.000165324	0.00173466
C19orf54	ENSG00000188493	1105.51	0.246183	0.0632185	3.89417	9.85371e-05	0.00110606
INHBE	ENSG00000139269	1560.96	0.245856	0.0563463	4.36331	1.2811e-05	0.000186928
CD7	ENSG00000173762	3581.63	0.245391	0.0683036	3.59265	0.000327329	0.00309699
ZNF84	ENSG00000198040	801.516	0.245133	0.0842552	2.90941	0.00362114	0.0223516
NRP2	ENSG00000118257	1256.56	0.2449	0.0944757	2.59221	0.00953629	0.0486268
CEP70	ENSG00000114107	584.376	0.24489	0.0780699	3.1368	0.00170803	0.0122505
EIF4EBP2	ENSG00000148730	6833.88	0.244657	0.047936	5.10384	3.32837e-07	6.90752e-06
HOXA3	ENSG00000105997	745.413	0.24448	0.0717072	3.40942	0.000651013	0.00556548
HSBP1L1	ENSG00000226742	438.943	0.244428	0.0919774	2.65748	0.00787272	0.0417464
ALDH1B1	ENSG00000137124	8279.74	0.244072	0.0485348	5.02881	4.93541e-07	9.74138e-06
KIAA1161	ENSG00000164976	7299.49	0.244062	0.0560471	4.35458	1.33323e-05	0.000193375
ZNF703	ENSG00000183779	1492.69	0.243767	0.0882055	2.76362	0.00571636	0.032356
CDC25C	ENSG00000158402	822.343	0.243396	0.0833158	2.92137	0.00348497	0.021704
PDLIM2	ENSG00000120913	795.277	0.24336	0.0892967	2.72529	0.00642445	0.0357314
GFER	ENSG00000127554	1677.57	0.242661	0.0858538	2.82644	0.00470688	0.0275823
SIRT3	ENSG00000142082	750.534	0.242621	0.0744902	3.25708	0.00112564	0.00874432
CSRP1	ENSG00000159176	2340.03	0.241674	0.0599286	4.03269	5.51411e-05	0.000665713
FOXO3	ENSG00000118689	1225.99	0.241097	0.0830436	2.90326	0.00369305	0.0226581
MITD1	ENSG00000158411	802.868	0.240856	0.0827968	2.909	0.00362589	0.0223628
C14orf1	ENSG00000133935	2199.93	0.240816	0.0688553	3.49741	0.000469791	0.00417742
LANCL1	ENSG00000115365	5358.71	0.240799	0.0417121	5.77289	7.79251e-09	2.18433e-07
KIAA0195	ENSG00000177728	3336.73	0.240284	0.0656157	3.66199	0.000250259	0.00247137
DMTN	ENSG00000158856	3189.11	0.240176	0.0523811	4.58516	4.53645e-06	7.31819e-05
HPD	ENSG00000158104	8793.09	0.239764	0.0688975	3.48001	0.00050139	0.00443272
NLGN4Y	ENSG00000165246	527.853	0.239672	0.0878976	2.72672	0.00639668	0.0356347
SPHK2	ENSG00000063176	1022.43	0.239499	0.0634937	3.772	0.000161941	0.0017015
CCDC85C	ENSG00000205476	3639.24	0.239489	0.0502006	4.77064	1.83643e-06	3.22103e-05
C18orf54	ENSG00000166845	528.583	0.239468	0.0810101	2.95602	0.00311633	0.0197723
SELO	ENSG00000073169	1053.35	0.23904	0.0625246	3.82313	0.00013177	0.00142972
NAPEPLD	ENSG00000161048	558.38	0.238913	0.0837988	2.85103	0.00435785	0.0258945
APOL1	ENSG00000100342	1290.56	0.238888	0.0789105	3.02733	0.00246727	0.0164812
ANXA4	ENSG00000196975	10178.6	0.238871	0.0497735	4.79915	1.59338e-06	2.83376e-05
ZNF367	ENSG00000165244	632.068	0.238696	0.0854919	2.79203	0.00523785	0.0301275
AK3	ENSG00000147853	6176.89	0.238687	0.0497039	4.80217	1.56953e-06	2.7946e-05
TMEM203	ENSG00000187713	1369.87	0.238517	0.0852792	2.79689	0.00515965	0.0297899
MEIS2	ENSG00000134138	829.668	0.238159	0.0677895	3.51321	0.00044272	0.00397849
EFNA1	ENSG00000169242	2761.75	0.237462	0.0580808	4.08847	4.3422e-05	0.000542403
RAB32	ENSG00000118508	1685.4	0.237124	0.0710819	3.33593	0.000850151	0.00691942
ISCU	ENSG00000136003	2947.26	0.236452	0.0672144	3.51788	0.000435015	0.0039231
ALB	ENSG00000163631	412125	0.236252	0.0518924	4.55272	5.29559e-06	8.44934e-05
COL4A6	ENSG00000197565	1522.87	0.236106	0.0749183	3.15151	0.00162429	0.0117492
HGSNAT	ENSG00000165102	1139.62	0.235816	0.0616862	3.82282	0.000131932	0.00143046
ZNF184	ENSG00000096654	448.034	0.235522	0.0881805	2.67091	0.00756459	0.0405204
FBXL5	ENSG00000118564	1548.32	0.235248	0.0578076	4.0695	4.71136e-05	0.000583269
ALDH3A2	ENSG00000072210	8231.85	0.234893	0.0396262	5.92773	3.07159e-09	9.27364e-08
BTN3A1	ENSG00000026950	592.885	0.234784	0.0861782	2.7244	0.00644183	0.0358122
DEPDC7	ENSG00000121690	806.31	0.234645	0.0749469	3.13081	0.00174324	0.012433
IFT74	ENSG00000096872	432.525	0.234253	0.0895978	2.61449	0.00893598	0.046198
DAPK1	ENSG00000196730	2856.13	0.234114	0.0818711	2.85954	0.00424252	0.0253572
CRTC3	ENSG00000140577	883.258	0.233921	0.0714671	3.27312	0.00106366	0.00834594
STX4	ENSG00000103496	1442.34	0.233876	0.0567707	4.11965	3.79443e-05	0.000483869
CHST9	ENSG00000154080	518.773	0.233238	0.0836942	2.78679	0.00532322	0.030561
APOL6	ENSG00000221963	1264.33	0.233136	0.0743118	3.13726	0.00170533	0.0122369
ZNF189	ENSG00000136870	2040.41	0.232945	0.0565688	4.11791	3.82331e-05	0.000485929
TRAFD1	ENSG00000135148	1003.21	0.232934	0.0650158	3.58272	0.000340029	0.00319472
SMO	ENSG00000128602	3169.65	0.232906	0.0479683	4.85541	1.20135e-06	2.1901e-05
CDHR2	ENSG00000074276	2536.54	0.232756	0.0669306	3.47758	0.000505965	0.00446615
IVD	ENSG00000128928	4443.94	0.232676	0.0399626	5.82235	5.80245e-09	1.67886e-07
CDK2AP2	ENSG00000167797	1502.87	0.231855	0.0839195	2.76282	0.00573037	0.0324233
CC2D1A	ENSG00000132024	1535.08	0.231655	0.053963	4.29285	1.76391e-05	0.00024677
TSKU	ENSG00000182704	3542.42	0.231275	0.0459638	5.03167	4.86234e-07	9.62202e-06
ZBTB22	ENSG00000236104	505.676	0.231195	0.0844706	2.73698	0.00620052	0.0346979
FAM117A	ENSG00000121104	831.873	0.231045	0.0795112	2.90581	0.003663	0.0225333
GAMT	ENSG00000130005	3715.97	0.231031	0.0807787	2.86005	0.0042357	0.0253263
BACE1	ENSG00000186318	821.975	0.23045	0.0730081	3.15649	0.0015968	0.0116108
RCAN3	ENSG00000117602	1087.02	0.230441	0.0605598	3.80517	0.000141705	0.00151839
A1CF	ENSG00000148584	6472.73	0.230411	0.0742211	3.10439	0.0019067	0.0133495
GCA	ENSG00000115271	902.375	0.230185	0.0819066	2.81033	0.00494901	0.0287585
CLGN	ENSG00000153132	913.094	0.230032	0.0801133	2.87134	0.00408741	0.0246422
DENND6A	ENSG00000174839	798.082	0.229772	0.0738864	3.1098	0.00187214	0.0131556
2006-09-01	ENSG00000125354	1623.99	0.22967	0.0563786	4.07372	4.6269e-05	0.00057421
CBFA2T2	ENSG00000078699	1587.78	0.229327	0.0726334	3.15732	0.00159228	0.0115835
NCOA1	ENSG00000084676	1248.09	0.229309	0.0805529	2.8467	0.00441756	0.0262085
PLEKHA2	ENSG00000169499	758.209	0.228789	0.0846654	2.70227	0.00688674	0.0377498
IP6K2	ENSG00000068745	2729.32	0.228696	0.0469805	4.86789	1.12798e-06	2.06868e-05
C2orf68	ENSG00000168887	1654.48	0.228598	0.0511978	4.46499	8.00711e-06	0.000121959
CPS1	ENSG00000021826	2861.18	0.22851	0.0790529	2.8906	0.00384511	0.0234218
PIDD	ENSG00000177595	2477.45	0.228443	0.0662141	3.45007	0.000560446	0.00490093
AC004381.6	ENSG00000005189	480.113	0.228077	0.085475	2.66834	0.00762268	0.0407094
KIAA0247	ENSG00000100647	1160.06	0.227978	0.0721163	3.16125	0.00157092	0.0114499
RAB8B	ENSG00000166128	820.456	0.227947	0.0632834	3.60201	0.000315765	0.00301405
ABCG5	ENSG00000138075	938.458	0.227946	0.0812645	2.80499	0.00503185	0.0291511
DCAF11	ENSG00000100897	9152.87	0.227577	0.0440638	5.16472	2.40804e-07	5.12362e-06
PRPSAP1	ENSG00000161542	5447.86	0.227133	0.0477249	4.75921	1.94351e-06	3.39714e-05
MTMR4	ENSG00000108389	3645.6	0.226975	0.0675496	3.36013	0.000779063	0.00645098
HADHB	ENSG00000138029	7045	0.226915	0.0555539	4.0846	4.41537e-05	0.000550193
HADH	ENSG00000138796	2165.2	0.226349	0.0709772	3.18904	0.00142745	0.0106117
PVRL4	ENSG00000143217	596.384	0.225321	0.0758204	2.97177	0.00296089	0.0190617
ELMOD3	ENSG00000115459	552.914	0.225285	0.0796502	2.82843	0.0046777	0.0274324
RBM15B	ENSG00000179837	3483.3	0.224782	0.0482827	4.65554	3.23132e-06	5.40098e-05
KIF7	ENSG00000166813	1011.93	0.224662	0.0757756	2.96483	0.0030285	0.0193827
FBXW4	ENSG00000107829	1528.09	0.223825	0.0671571	3.33286	0.00085958	0.00697758
LARS2	ENSG00000011376	2932.63	0.223116	0.0516622	4.31874	1.5692e-05	0.000222794
CYFIP2	ENSG00000055163	2513.17	0.223082	0.053085	4.20235	2.6416e-05	0.000352452
ACAA1	ENSG00000060971	5395.07	0.222711	0.0528145	4.21685	2.47736e-05	0.000332837
IGF2	ENSG00000167244	50070.5	0.222666	0.0464734	4.79126	1.65737e-06	2.94073e-05
SLC9A3R1	ENSG00000109062	12378.7	0.222623	0.0530636	4.19539	2.72404e-05	0.000361557
ACSS2	ENSG00000131069	2784.11	0.22254	0.0513418	4.33448	1.46104e-05	0.000210172
FBXO44	ENSG00000132879	896.9	0.22248	0.0670655	3.31736	0.000908729	0.00732981
CCDC125	ENSG00000183323	616.303	0.222367	0.0721996	3.07989	0.00207076	0.0142312
GLT8D1	ENSG00000016864	2337.12	0.222241	0.0550665	4.03587	5.44009e-05	0.00065954
RTKN2	ENSG00000182010	745.383	0.222221	0.0820845	2.70722	0.00678486	0.0373119
DMKN	ENSG00000161249	834.445	0.221959	0.0749924	2.95976	0.0030788	0.0195866
MALSU1	ENSG00000156928	1469.77	0.221797	0.0787471	2.81658	0.00485387	0.0282701
CDK5RAP2	ENSG00000136861	4909.34	0.22126	0.0709926	3.11667	0.00182909	0.0129486
LIPA	ENSG00000107798	4433.53	0.220849	0.0626551	3.52484	0.000423734	0.00384634
MVK	ENSG00000110921	2212.26	0.220152	0.0593635	3.70853	0.000208463	0.0021058
WDR19	ENSG00000157796	733.14	0.220044	0.0811431	2.7118	0.00669189	0.0368751
HHEX	ENSG00000152804	2816.52	0.219759	0.058731	3.74179	0.000182717	0.00189117
VASN	ENSG00000168140	2569.21	0.219347	0.0576451	3.80513	0.000141731	0.00151839
IRS1	ENSG00000169047	2787.99	0.218879	0.081848	2.67421	0.00749064	0.040223
LAD1	ENSG00000159166	4216.81	0.218765	0.0502493	4.35358	1.33931e-05	0.00019394
AJUBA	ENSG00000129474	12535.2	0.218761	0.0385093	5.68073	1.34123e-08	3.57591e-07
SFXN2	ENSG00000156398	1159.71	0.218429	0.0561174	3.89236	9.92727e-05	0.0011135
FGFR3	ENSG00000068078	13791.6	0.218201	0.0582914	3.74327	0.00018164	0.00188257
PECR	ENSG00000115425	2449.44	0.217982	0.0506117	4.30695	1.65521e-05	0.000232414
SPC24	ENSG00000161888	806.347	0.2179	0.08118	2.68415	0.00727134	0.0394588
DCAKD	ENSG00000172992	1072.71	0.217661	0.0741427	2.93571	0.00332789	0.0209305
ACADM	ENSG00000117054	2967.16	0.217103	0.053936	4.02519	5.69302e-05	0.000684821
TF	ENSG00000091513	103543	0.216721	0.0567219	3.82077	0.000133038	0.00144041
PLA2G12A	ENSG00000123739	1003.54	0.216662	0.0677866	3.19624	0.00139229	0.0103908
EPHX1	ENSG00000143819	7073.09	0.216546	0.0646706	3.34844	0.000812679	0.00664968
STARD10	ENSG00000214530	5522.2	0.216169	0.0630111	3.43065	0.000602131	0.00520586
MYPOP	ENSG00000176182	839.508	0.215896	0.0704521	3.06444	0.00218076	0.0148465
IL17RB	ENSG00000056736	4582.67	0.215788	0.0497661	4.33604	1.45072e-05	0.000208884
PCED1A	ENSG00000132635	2090.28	0.215508	0.0554476	3.8867	0.000101617	0.00113562
ZYG11B	ENSG00000162378	1430.68	0.215424	0.0766639	2.80998	0.00495447	0.0287793
LCAT	ENSG00000213398	1415.34	0.214625	0.0662074	3.24171	0.00118815	0.009103
ANKRD13A	ENSG00000076513	1945	0.214396	0.053309	4.02176	5.77643e-05	0.000693762
PTPN18	ENSG00000072135	1681.26	0.214316	0.0546941	3.91845	8.9119e-05	0.00101225
CD74	ENSG00000019582	3740.93	0.214262	0.0740422	2.89378	0.0038063	0.0232409
MT2A	ENSG00000125148	7705.69	0.213902	0.0822722	2.59993	0.00932424	0.0477848
PRR15	ENSG00000176532	883.222	0.213657	0.0696128	3.06922	0.0021462	0.0146635
TMEM254	ENSG00000133678	560.646	0.213362	0.0825946	2.58325	0.0097875	0.049653
RFNG	ENSG00000169733	3488.4	0.212879	0.0530424	4.01337	5.98574e-05	0.000716647
TNFAIP8L1	ENSG00000185361	2503.11	0.212455	0.0506492	4.19465	2.73298e-05	0.000362428
RAB4A	ENSG00000168118	2454.08	0.212407	0.0659876	3.21889	0.00128686	0.00973234
FBXO2	ENSG00000116661	6128.1	0.212188	0.0571256	3.71441	0.000203682	0.00206891
PITX1	ENSG00000069011	2832.06	0.212012	0.0810108	2.61708	0.00886861	0.0458963
APBB2	ENSG00000163697	2174.73	0.211835	0.0751215	2.8199	0.0048039	0.0280218
MFSD3	ENSG00000167700	1273.85	0.211835	0.0767956	2.75842	0.00580813	0.0327904
HMGN2	ENSG00000198830	6120.45	0.211494	0.0653044	3.23859	0.0012012	0.00919376
CROCCP2	ENSG00000215908	2828.75	0.211347	0.0704842	2.9985	0.00271309	0.0178211
GLS2	ENSG00000135423	706.228	0.211199	0.0725985	2.90913	0.00362435	0.0223623
SIAE	ENSG00000110013	817.015	0.210492	0.068552	3.07055	0.00213664	0.0146047
MXD4	ENSG00000123933	2976.79	0.210387	0.0616241	3.41405	0.00064006	0.00549337
ZSWIM8	ENSG00000214655	2611.49	0.210218	0.0780587	2.69308	0.00707959	0.0386543
HIC2	ENSG00000169635	2317.13	0.210109	0.0625707	3.35794	0.000785249	0.00647971
PCMTD2	ENSG00000203880	2482.44	0.210043	0.053026	3.96113	7.45946e-05	0.00086991
NR1H3	ENSG00000025434	875.456	0.209987	0.0680725	3.08475	0.00203722	0.0140596
RPRD2	ENSG00000163125	2430.3	0.209513	0.0676293	3.09796	0.00194858	0.0135805
COL4A3BP	ENSG00000113163	1621.77	0.208641	0.0704858	2.96004	0.00307601	0.0195801
ABHD12	ENSG00000100997	4149.33	0.208517	0.057373	3.63441	0.000278617	0.00270765
LRRC37A16P	ENSG00000267023	915.839	0.208453	0.0690911	3.01708	0.00255224	0.0169598
AOX1	ENSG00000138356	2061.4	0.207137	0.0623394	3.32272	0.000891429	0.00721231
CYP2W1	ENSG00000073067	4614.48	0.207079	0.0494233	4.18991	2.7907e-05	0.000367847
TP53INP2	ENSG00000078804	1644.05	0.206918	0.0652284	3.1722	0.00151288	0.0110964
ECE1	ENSG00000117298	4906.55	0.206443	0.0563858	3.66126	0.000250976	0.00247685
GANC	ENSG00000214013	722.41	0.205576	0.0726642	2.82913	0.00466749	0.0274014
NR1I2	ENSG00000144852	1141.62	0.205444	0.061142	3.36012	0.000779083	0.00645098
ARHGEF3	ENSG00000163947	2601.73	0.205114	0.0523232	3.92014	8.84994e-05	0.00100746
PYGO2	ENSG00000163348	2093.39	0.205049	0.0523603	3.91611	8.99899e-05	0.00102062
OXR1	ENSG00000164830	1540.93	0.204865	0.0606677	3.37683	0.000733266	0.00614488
SIK3	ENSG00000160584	1474.02	0.204323	0.0718735	2.84282	0.00447165	0.0264371
BCL2L11	ENSG00000153094	1260.27	0.203747	0.0711452	2.86382	0.00418568	0.0250862
TYSND1	ENSG00000156521	1091.75	0.203324	0.0695491	2.92346	0.0034616	0.0216025
KIAA1731	ENSG00000166004	935.525	0.203059	0.0773759	2.62431	0.00868235	0.0451004
TPRN	ENSG00000176058	1491.03	0.202893	0.060602	3.34796	0.00081409	0.00665421
CX3CL1	ENSG00000006210	5902.95	0.202707	0.0498445	4.06679	4.7665e-05	0.000589141
TSPYL4	ENSG00000187189	2468.86	0.202249	0.0587295	3.44374	0.000573731	0.00499993
UCK1	ENSG00000130717	972.632	0.20205	0.0709379	2.84826	0.00439588	0.0260901
SCP2	ENSG00000116171	3000.02	0.201801	0.0518708	3.89046	0.000100054	0.00112144
XYLB	ENSG00000093217	2594.87	0.201533	0.054758	3.68042	0.000232848	0.00231289
EFNB1	ENSG00000090776	679.927	0.201311	0.0734886	2.73935	0.00615605	0.0344617
NBPF1	ENSG00000219481	3386.86	0.201143	0.0752577	2.67273	0.00752366	0.0403513
MKNK2	ENSG00000099875	3438.83	0.200766	0.0454421	4.41806	9.95922e-06	0.00014931
SEZ6L2	ENSG00000174938	4054.34	0.199771	0.0495355	4.03289	5.50956e-05	0.000665713
PLEKHJ1	ENSG00000104886	4410.91	0.19973	0.0594365	3.3604	0.000778303	0.00645098
FADS3	ENSG00000221968	719.779	0.199228	0.0769589	2.58876	0.00963219	0.0490013
GLYCTK	ENSG00000168237	2840.25	0.199193	0.0555332	3.58693	0.000334599	0.00315146
SUFU	ENSG00000107882	927.581	0.19917	0.0690269	2.88539	0.00390929	0.0237747
ACAD10	ENSG00000111271	774.342	0.199149	0.0706169	2.82013	0.0048004	0.0280121
OBSL1	ENSG00000124006	8165.16	0.199132	0.0598129	3.32926	0.000870785	0.00706478
SLC47A1	ENSG00000142494	3597.59	0.198873	0.0405573	4.9035	9.41416e-07	1.7539e-05
AHCYL2	ENSG00000158467	771.196	0.198863	0.0706922	2.81309	0.00490685	0.0285352
GRB7	ENSG00000141738	2692.42	0.198797	0.0632643	3.14232	0.00167613	0.0120727
FAM193B	ENSG00000146067	1126.84	0.198174	0.0733335	2.70237	0.00688474	0.0377498
BCAS3	ENSG00000141376	603.514	0.197706	0.0749595	2.63751	0.00835169	0.0436948
SLC30A1	ENSG00000170385	4635.11	0.197537	0.0431919	4.57347	4.79702e-06	7.706e-05
SLC22A3	ENSG00000146477	2065.58	0.196764	0.0559384	3.5175	0.000435626	0.00392469
GFOD1	ENSG00000145990	795.881	0.196664	0.0759117	2.5907	0.00957821	0.0487755
TMUB2	ENSG00000168591	1448.42	0.196458	0.0544587	3.60747	0.000309193	0.00295776
CEP68	ENSG00000011523	1027.31	0.196449	0.0699267	2.80936	0.00496405	0.0288239
TACO1	ENSG00000136463	1947.64	0.196385	0.0738914	2.65775	0.00786644	0.0417343
MARVELD2	ENSG00000152939	1246.69	0.196364	0.0635925	3.08785	0.00201612	0.0139431
NAAA	ENSG00000138744	766.545	0.196028	0.0682064	2.87404	0.00405252	0.0244705
MKNK1	ENSG00000079277	1152.82	0.195827	0.0624015	3.13818	0.00170003	0.0122046
PANK1	ENSG00000152782	1304.13	0.195554	0.0607396	3.21955	0.00128394	0.00971988
TAB1	ENSG00000100324	1393.03	0.195377	0.0625266	3.12471	0.00177982	0.0126643
STMN3	ENSG00000197457	2429.05	0.195065	0.0537121	3.63168	0.000281585	0.00273302
TBC1D24	ENSG00000162065	1460.86	0.195044	0.0599805	3.2518	0.00114676	0.00887338
OGG1	ENSG00000114026	1429.43	0.194915	0.0572466	3.40484	0.00066203	0.00564388
SPHK1	ENSG00000176170	9451.67	0.194861	0.0576395	3.38068	0.000723058	0.00606599
ARNT	ENSG00000143437	1470.93	0.194644	0.0612449	3.17813	0.00148229	0.0109378
MGEA5	ENSG00000198408	2967.71	0.194299	0.0737842	2.63334	0.0084549	0.0441139
FAHD2A	ENSG00000115042	826.979	0.194143	0.0702017	2.76551	0.00568342	0.0322292
RNF144A	ENSG00000151692	2184.76	0.193707	0.0595426	3.25325	0.00114092	0.00883417
NUDT16	ENSG00000198585	1486.13	0.192656	0.0648266	2.97187	0.00295991	0.0190617
ZER1	ENSG00000160445	1073.14	0.192582	0.0630906	3.05247	0.00226966	0.0153832
ECI2	ENSG00000198721	3666.74	0.19227	0.0739065	2.60153	0.00928077	0.0476369
PTEN	ENSG00000171862	2220.62	0.191971	0.0547491	3.50638	0.000454254	0.00406302
SH2B1	ENSG00000178188	2759.85	0.191905	0.0512698	3.74304	0.000181808	0.00188304
PPIF	ENSG00000108179	11841.6	0.191762	0.0582596	3.29151	0.000996504	0.00791077
RXRB	ENSG00000204231	2178.83	0.190527	0.0518465	3.67484	0.000238003	0.00235796
TMEM120A	ENSG00000189077	1551.64	0.190507	0.0688836	2.76564	0.00568118	0.0322285
TMEM50B	ENSG00000142188	1340.29	0.190494	0.0718305	2.652	0.0080017	0.0422836
NAGA	ENSG00000198951	1117.25	0.19011	0.0651009	2.92024	0.00349766	0.0217387
IKBKAP	ENSG00000070061	13800.4	0.189935	0.0615733	3.0847	0.00203757	0.0140596
TRIM14	ENSG00000106785	2968.07	0.189333	0.067974	2.78538	0.00534658	0.030672
DCDC2	ENSG00000146038	4010.05	0.18931	0.0406206	4.66044	3.15529e-06	5.29126e-05
CEP164	ENSG00000110274	1320.78	0.188855	0.065878	2.86674	0.00414723	0.0249144
BRIP1	ENSG00000136492	1680.97	0.188468	0.0635015	2.96792	0.00299822	0.0192224
DCAF7	ENSG00000136485	7173.34	0.188447	0.0446861	4.21713	2.47428e-05	0.000332743
RBBP9	ENSG00000089050	3369.06	0.18814	0.0486984	3.86337	0.000111832	0.00123892
CERCAM	ENSG00000167123	965.146	0.1881	0.0672901	2.79536	0.00518418	0.0298922
IFFO1	ENSG00000010295	1078.18	0.188034	0.0694835	2.70617	0.00680652	0.0373906
ACO1	ENSG00000122729	2786.05	0.187778	0.0506356	3.70842	0.000208554	0.0021058
NEU1	ENSG00000204386	12455.8	0.187017	0.0542489	3.44738	0.000566044	0.00494141
LITAF	ENSG00000189067	12339.7	0.186345	0.0501343	3.71692	0.000201667	0.00205391
ZMYM3	ENSG00000147130	4164.25	0.185525	0.063279	2.93186	0.00336938	0.0211479
HSDL2	ENSG00000119471	4095.37	0.185334	0.0487321	3.80312	0.000142886	0.00152862
ECHS1	ENSG00000127884	5304.82	0.185102	0.0658392	2.81142	0.00493229	0.0286722
ATF6B	ENSG00000213676	2318.4	0.184896	0.0455963	4.05507	5.01191e-05	0.000616482
ARSA	ENSG00000100299	1132.43	0.184784	0.0646426	2.85855	0.00425576	0.0254164
MYO1D	ENSG00000176658	2166.9	0.183473	0.0617521	2.97112	0.00296714	0.0190779
ANKRD26	ENSG00000107890	1135.1	0.182862	0.0701206	2.60783	0.00911194	0.046933
ZNF76	ENSG00000065029	1142.9	0.18235	0.0582431	3.13084	0.00174309	0.012433
SMAD7	ENSG00000101665	1694.7	0.182111	0.0563884	3.22959	0.00123969	0.00943168
ITPKC	ENSG00000086544	986.604	0.181825	0.0613168	2.96534	0.00302348	0.0193667
KANK2	ENSG00000197256	2035.18	0.181678	0.0661973	2.74449	0.00606049	0.033989
BBS2	ENSG00000125124	1708.2	0.18143	0.0555613	3.2654	0.00109308	0.0085373
SSH3	ENSG00000172830	990.489	0.18128	0.0648047	2.79733	0.0051527	0.029761
LPCAT1	ENSG00000153395	5693.08	0.181154	0.0452978	3.99919	6.35599e-05	0.000753885
XPC	ENSG00000154767	1758.94	0.180705	0.055124	3.27816	0.00104487	0.00823383
VSIG10	ENSG00000176834	968.237	0.179996	0.0642083	2.80331	0.00505803	0.0292695
HSD3B7	ENSG00000099377	3503.86	0.17997	0.0501487	3.58872	0.000332304	0.00313177
DCAF6	ENSG00000143164	1951.09	0.179865	0.0584563	3.07692	0.00209152	0.0143476
TP53INP1	ENSG00000164938	1821.81	0.179621	0.0671144	2.67633	0.00744327	0.040101
CDAN1	ENSG00000140326	1471.58	0.179601	0.0679828	2.64187	0.00824508	0.0432704
PLD2	ENSG00000129219	931.638	0.179537	0.0690142	2.60146	0.00928292	0.0476369
RAVER2	ENSG00000162437	1198.87	0.179424	0.0569016	3.15324	0.00161471	0.0116965
SLC25A30	ENSG00000174032	1586.3	0.179311	0.0684502	2.61958	0.00880388	0.0456696
AIG1	ENSG00000146416	2570.79	0.179145	0.0595288	3.00938	0.00261782	0.0173203
MIB2	ENSG00000197530	1979.78	0.179032	0.0621488	2.8807	0.00396791	0.0240642
ADH5	ENSG00000197894	11181.6	0.17876	0.050623	3.5312	0.000413671	0.00377068
GALNS	ENSG00000141012	1075.85	0.178431	0.0598294	2.98233	0.0028606	0.0185655
TMEM106C	ENSG00000134291	2699.4	0.178145	0.0643712	2.76747	0.00564938	0.0320781
ARL6IP5	ENSG00000144746	1480.83	0.178086	0.0673285	2.64502	0.0081685	0.042957
RECQL4	ENSG00000160957	4524.63	0.177967	0.0500972	3.55243	0.000381688	0.00353183
COX19	ENSG00000240230	867.547	0.177559	0.0641091	2.76963	0.00561199	0.0319003
COL9A2	ENSG00000049089	2039.72	0.176434	0.0540187	3.26616	0.00109017	0.0085189
VPS26B	ENSG00000151502	1932.54	0.176054	0.0517503	3.402	0.000668951	0.00569018
TAPBP	ENSG00000231925	4559.46	0.175707	0.0476046	3.69097	0.000223398	0.00223062
SKP2	ENSG00000145604	3579.39	0.175177	0.0533888	3.28116	0.0010338	0.00816949
GSDMD	ENSG00000104518	2198.08	0.174685	0.0549536	3.17877	0.00147903	0.0109261
GATA4	ENSG00000136574	2420.1	0.174657	0.0489351	3.56915	0.000358137	0.00334634
HAUS5	ENSG00000249115	1230.86	0.174384	0.0608488	2.86586	0.00415876	0.0249683
FZD4	ENSG00000174804	8159.51	0.174347	0.0670233	2.60129	0.00928728	0.0476433
FERMT2	ENSG00000073712	2716.9	0.174255	0.0510295	3.41479	0.000638323	0.00548154
ARHGAP17	ENSG00000140750	2872.52	0.174168	0.0617254	2.82165	0.00477769	0.0279116
2008-09-01	ENSG00000164402	3911.38	0.174155	0.0552806	3.15039	0.00163052	0.0117887
WEE1	ENSG00000166483	1698.36	0.174057	0.0523915	3.32223	0.000893015	0.00721448
WRAP73	ENSG00000116213	1192.44	0.173855	0.0666857	2.60708	0.00913191	0.0470041
RBM4B	ENSG00000173914	872.029	0.17324	0.0670783	2.58265	0.00980459	0.0496799
PEX1	ENSG00000127980	1004.77	0.173058	0.0667014	2.59452	0.00947231	0.0483813
CLU	ENSG00000120885	9204.53	0.172794	0.0612635	2.82051	0.00479475	0.0279898
LDB1	ENSG00000198728	1786.63	0.171801	0.0613946	2.79831	0.00513712	0.0296822
DHCR24	ENSG00000116133	39796.9	0.171796	0.0409661	4.19362	2.74537e-05	0.00036344
LGR4	ENSG00000205213	5405.81	0.171732	0.0574899	2.98717	0.0028157	0.0183278
IBA57	ENSG00000181873	817.972	0.171382	0.0664102	2.58066	0.00986111	0.0498705
MAP3K13	ENSG00000073803	960.015	0.171188	0.0639576	2.67658	0.00743774	0.040094
ITM2B	ENSG00000136156	6886.14	0.170809	0.0644453	2.65045	0.00803838	0.0424334
PLCB3	ENSG00000149782	1730.44	0.170804	0.0560343	3.0482	0.00230214	0.0155687
MAP7D2	ENSG00000184368	1065.78	0.170172	0.060862	2.79603	0.00517341	0.0298467
BTBD2	ENSG00000133243	3827.67	0.170078	0.0561068	3.03132	0.00243488	0.0163363
ZNF219	ENSG00000165804	4974.9	0.170044	0.0567101	2.99847	0.00271336	0.0178211
ARID4A	ENSG00000032219	1187.74	0.169921	0.057344	2.96319	0.00304471	0.0194429
FCGRT	ENSG00000104870	5994.83	0.169792	0.0569598	2.9809	0.00287399	0.01862
KIAA1522	ENSG00000162522	4285.61	0.169345	0.0613654	2.75963	0.00578675	0.0326938
PRKCZ	ENSG00000067606	1800.58	0.169325	0.0561253	3.01691	0.00255366	0.0169618
SSBP3	ENSG00000157216	1304.26	0.169304	0.0622779	2.71852	0.00655745	0.0363096
CNOT6L	ENSG00000138767	1423.68	0.169068	0.0612757	2.75913	0.00579549	0.0327311
DIS3L	ENSG00000166938	2614.31	0.168605	0.047548	3.54598	0.000391149	0.00360409
ALCAM	ENSG00000170017	2364.93	0.168427	0.0611906	2.7525	0.00591427	0.0332667
TOR3A	ENSG00000186283	2367.45	0.1679	0.0642288	2.61409	0.00894658	0.0462215
RABGAP1	ENSG00000011454	2184.3	0.167626	0.0597634	2.80483	0.00503426	0.0291541
PTPLB	ENSG00000206527	6501.69	0.166573	0.0398907	4.17574	2.97024e-05	0.000389832
TMEM132A	ENSG00000006118	1785.03	0.165971	0.061022	2.71986	0.00653101	0.0361763
SLC29A3	ENSG00000198246	1656.04	0.165758	0.061892	2.67817	0.00740253	0.0399323
TMEM63A	ENSG00000196187	2317.65	0.165727	0.0570059	2.90719	0.0036469	0.0224561
PPAP2B	ENSG00000162407	3816.24	0.165567	0.0456392	3.62773	0.000285924	0.00276986
AGT	ENSG00000135744	31673.1	0.16543	0.0562569	2.94061	0.00327564	0.0206529
KIF20A	ENSG00000112984	3269.74	0.164999	0.0532568	3.09817	0.00194719	0.013577
TOB2	ENSG00000183864	3272.33	0.164686	0.0450242	3.65772	0.000254464	0.00250318
ISYNA1	ENSG00000105655	2811.48	0.164669	0.0555862	2.96242	0.00305236	0.0194701
CBX4	ENSG00000141582	3008.7	0.164225	0.0517946	3.17069	0.00152076	0.0111321
IGSF1	ENSG00000147255	4469.08	0.163189	0.052423	3.11293	0.0018524	0.0130754
PRMT2	ENSG00000160310	2384.23	0.162847	0.0518127	3.14299	0.0016723	0.0120557
NUCB1	ENSG00000104805	5136.28	0.16245	0.0559082	2.90566	0.00366482	0.0225333
C2	ENSG00000166278	3019.29	0.16205	0.0552515	2.93295	0.00335756	0.0210824
HAUS4	ENSG00000092036	1740.61	0.16204	0.0564709	2.86944	0.00411196	0.0247609
NNT	ENSG00000112992	2962.16	0.161885	0.054044	2.99544	0.00274053	0.0179693
CPPED1	ENSG00000103381	8271.27	0.161606	0.0447204	3.61369	0.000301869	0.00290041
AP1G2	ENSG00000213983	4003.61	0.161414	0.0597381	2.70202	0.00689197	0.0377649
ACSL1	ENSG00000151726	2924.88	0.160775	0.047209	3.4056	0.000660195	0.00563138
IDH2	ENSG00000182054	5244.95	0.160651	0.0580239	2.7687	0.00562797	0.0319741
NADK2	ENSG00000152620	2285.63	0.159686	0.0547435	2.91699	0.00353432	0.0219309
WDR59	ENSG00000103091	4219.52	0.159631	0.0507786	3.14367	0.00166846	0.0120345
HDAC6	ENSG00000094631	2903.3	0.158661	0.0512291	3.09708	0.00195434	0.0135958
UBE2H	ENSG00000186591	2027.3	0.157392	0.0571846	2.75234	0.00591711	0.0332704
C21orf33	ENSG00000160221	2772.27	0.157315	0.0538699	2.92028	0.00349722	0.0217387
ARVCF	ENSG00000099889	1631.72	0.157265	0.0548763	2.86581	0.00415948	0.0249683
SDC2	ENSG00000169439	11113.1	0.157026	0.0482116	3.25702	0.00112588	0.00874432
RAB11FIP3	ENSG00000090565	5248.09	0.156907	0.0446081	3.51746	0.000435705	0.00392469
MAPK3	ENSG00000102882	2177.76	0.156867	0.0590921	2.65462	0.00793983	0.0420731
FAM134A	ENSG00000144567	4598.19	0.15665	0.0480455	3.26046	0.00111233	0.00866011
FZR1	ENSG00000105325	2116.01	0.156391	0.0562537	2.7801	0.00543423	0.0310582
UAP1L1	ENSG00000197355	1754.31	0.154859	0.0542118	2.85655	0.00428275	0.025526
C1orf85	ENSG00000198715	2320.6	0.154769	0.0583916	2.65053	0.00803647	0.0424334
ACBD5	ENSG00000107897	1289.68	0.154758	0.0579633	2.66993	0.00758664	0.0405674
SEPHS2	ENSG00000179918	12919.2	0.154579	0.0484753	3.18882	0.00142855	0.0106148
QPRT	ENSG00000103485	14463.6	0.154387	0.0587576	2.62752	0.00860089	0.0447991
GYG2	ENSG00000056998	1528.02	0.154384	0.0536434	2.87796	0.00400259	0.0242361
SPIDR	ENSG00000164808	1236.69	0.154185	0.0592949	2.60031	0.009314	0.0477483
GPC1	ENSG00000063660	1886.81	0.153174	0.0482338	3.17566	0.00149495	0.0109958
CORO2A	ENSG00000106789	2197.12	0.152706	0.0541999	2.81745	0.00484059	0.0282251
NUSAP1	ENSG00000137804	3067.29	0.152655	0.0532359	2.86753	0.00413695	0.0248722
RPS6KA1	ENSG00000117676	2035.06	0.152131	0.0520635	2.92204	0.00347749	0.0216751
DOK4	ENSG00000125170	3346.76	0.149658	0.0455795	3.28346	0.00102541	0.00811245
OS9	ENSG00000135506	7436.8	0.149563	0.046206	3.23687	0.00120849	0.00923563
ANAPC2	ENSG00000176248	2217.53	0.148604	0.0507667	2.9272	0.00342026	0.0214057
MTA3	ENSG00000057935	2794.3	0.147956	0.0481348	3.07379	0.0021136	0.0144731
DZIP1	ENSG00000134874	2702.02	0.147499	0.0522638	2.82219	0.00476969	0.0278755
TTC31	ENSG00000115282	2235.73	0.147222	0.0502879	2.92757	0.00341617	0.0213889
KPNA3	ENSG00000102753	6748.63	0.146913	0.0461339	3.18448	0.00145014	0.0107387
EHD1	ENSG00000110047	3505.35	0.146866	0.0464976	3.15857	0.00158543	0.0115446
GLDC	ENSG00000178445	6475.93	0.146775	0.0456078	3.21819	0.00129002	0.00974662
SCAMP5	ENSG00000198794	2375.33	0.146222	0.0471165	3.10341	0.00191304	0.0133878
SPG7	ENSG00000197912	4736.73	0.143381	0.0421955	3.39802	0.000678767	0.00576085
PCYT2	ENSG00000185813	10859.1	0.142425	0.0457622	3.11229	0.00185643	0.0130815
FBXO9	ENSG00000112146	3210.7	0.14149	0.0480153	2.94676	0.00321122	0.0203054
PI4KB	ENSG00000143393	1775.86	0.141408	0.0535633	2.64002	0.00829019	0.0434474
LZTS2	ENSG00000107816	5525.56	0.141303	0.0416905	3.38932	0.00070065	0.00592026
COL9A3	ENSG00000092758	13771.3	0.140894	0.0465877	3.02428	0.00249224	0.0166116
AGBL5	ENSG00000084693	2973.49	0.140864	0.052349	2.69087	0.00712658	0.0388693
OGFR	ENSG00000060491	4946.19	0.140295	0.0466482	3.00752	0.00263391	0.0174116
PPM1D	ENSG00000170836	2080.54	0.140143	0.0529169	2.64836	0.00808833	0.0426382
TPRG1L	ENSG00000158109	2776.3	0.14004	0.0535978	2.61279	0.00898064	0.0463348
LUC7L3	ENSG00000108848	6887.54	0.138504	0.0532395	2.60152	0.00928105	0.0476369
UNC13D	ENSG00000092929	4539.42	0.137937	0.0515612	2.67521	0.00746834	0.0401411
CTSA	ENSG00000064601	13131.3	0.136293	0.0481395	2.8312	0.00463731	0.0272583
CEP78	ENSG00000148019	1977.18	0.135388	0.0490491	2.76025	0.00577579	0.032644
CERS2	ENSG00000143418	7651.53	0.135059	0.0477824	2.82654	0.00470532	0.0275823
CTDSP2	ENSG00000175215	5557.67	0.134484	0.0483313	2.78253	0.00539362	0.0308723
SPATA20	ENSG00000006282	5759.23	0.133619	0.0437138	3.05668	0.002238	0.0151955
PABPN1	ENSG00000100836	8433.54	0.13345	0.0429264	3.1088	0.00187846	0.0131759
TDP2	ENSG00000111802	2873.59	0.133242	0.0509695	2.61414	0.00894512	0.0462215
HADHA	ENSG00000084754	11760.4	0.13263	0.0507418	2.61381	0.00895384	0.0462433
LLGL2	ENSG00000073350	4953.68	0.129504	0.0467026	2.77296	0.00555491	0.0316297
AFMID	ENSG00000183077	4195.08	0.129291	0.0450531	2.86975	0.00410793	0.0247464
TAB2	ENSG00000055208	4111.34	0.128694	0.0491513	2.61832	0.00883648	0.0457765
LIG1	ENSG00000105486	3383.55	0.128275	0.0472202	2.71652	0.00659715	0.0364765
TSPYL1	ENSG00000189241	5707.82	0.126812	0.0488174	2.59767	0.00938586	0.0480361
LSM14B	ENSG00000149657	4217.41	0.125816	0.0439441	2.8631	0.00419522	0.0251193
FOXRED2	ENSG00000100350	6942.46	0.125327	0.0413341	3.03204	0.00242906	0.0163098
MAP3K11	ENSG00000173327	6468.79	0.123657	0.0466649	2.64988	0.00805196	0.0424758
TTC38	ENSG00000075234	5090.27	0.121639	0.0435156	2.7953	0.0051852	0.0298922
ACOX1	ENSG00000161533	5023.87	0.11735	0.0389004	3.01668	0.00255562	0.0169675
BCAM	ENSG00000187244	12535.9	0.116086	0.0372488	3.11651	0.00183005	0.0129493
EPHB4	ENSG00000196411	7605.98	0.113728	0.0408439	2.78445	0.00536189	0.0307368
CSE1L	ENSG00000124207	18551.5	-0.101049	0.0354085	-2.85382	0.00431974	0.0256881
NUDT21	ENSG00000167005	10719.4	-0.102959	0.0377947	-2.72418	0.00644621	0.0358203
RQCD1	ENSG00000144580	5571.73	-0.103528	0.0387889	-2.66901	0.00760754	0.0406507
TARDBP	ENSG00000120948	8286.17	-0.104973	0.0351523	-2.98623	0.00282438	0.0183765
HNRNPR	ENSG00000125944	11119.2	-0.105937	0.0357948	-2.95955	0.00308087	0.0195866
TMEM167A	ENSG00000174695	4901.33	-0.107845	0.0410588	-2.62659	0.00862458	0.0448766
TPX2	ENSG00000088325	12681.8	-0.110461	0.0412938	-2.67501	0.00747276	0.0401411
GNPNAT1	ENSG00000100522	2979.38	-0.111228	0.0427976	-2.59892	0.00935173	0.0478935
LARS	ENSG00000133706	4238.4	-0.111294	0.0391421	-2.84332	0.00446456	0.0264186
SLTM	ENSG00000137776	3228.44	-0.112446	0.0433857	-2.59179	0.00954792	0.0486374
VCP	ENSG00000165280	20756.4	-0.113129	0.039491	-2.86468	0.00417432	0.0250279
YME1L1	ENSG00000136758	8102.5	-0.114921	0.0425375	-2.70163	0.00690001	0.0377954
SRSF1	ENSG00000136450	16337.6	-0.115158	0.0335835	-3.42899	0.000605823	0.00523186
ABCF1	ENSG00000204574	7745.97	-0.116317	0.0442836	-2.62664	0.00862324	0.0448766
MMS19	ENSG00000155229	3868.23	-0.118077	0.0399449	-2.956	0.00311656	0.0197723
TXLNA	ENSG00000084652	5769.22	-0.118952	0.0444487	-2.67618	0.00744677	0.040101
CTTN	ENSG00000085733	7309.37	-0.119462	0.0403152	-2.96321	0.00304453	0.0194429
NELFCD	ENSG00000101158	6979.84	-0.119624	0.0451811	-2.64767	0.0081049	0.042696
ZDHHC5	ENSG00000156599	3503.63	-0.120524	0.0442651	-2.72278	0.00647361	0.0359104
GHITM	ENSG00000165678	8889.37	-0.121014	0.0462342	-2.61741	0.00885989	0.0458717
TAF1D	ENSG00000166012	4286.47	-0.121585	0.0450636	-2.69806	0.00697441	0.0381756
SRP54	ENSG00000100883	6472.14	-0.122672	0.0458486	-2.67559	0.00745978	0.0401411
DNM2	ENSG00000079805	5275.09	-0.122981	0.0453451	-2.71211	0.00668563	0.036859
MTDH	ENSG00000147649	6888.22	-0.123124	0.047449	-2.59488	0.00946236	0.0483466
SEMA3B	ENSG00000012171	16802	-0.123648	0.0333223	-3.71067	0.000206713	0.00209414
SRPK1	ENSG00000096063	7151.06	-0.124153	0.0391329	-3.17259	0.00151086	0.0110915
DDX1	ENSG00000079785	9040.23	-0.125063	0.0465215	-2.68828	0.00718217	0.0391188
NACC1	ENSG00000160877	5231.8	-0.125158	0.0409791	-3.05419	0.00225672	0.0153158
EFTUD2	ENSG00000108883	8591.72	-0.125286	0.0404356	-3.09842	0.00194556	0.0135718
MRPL19	ENSG00000115364	4190.17	-0.126118	0.0467613	-2.69705	0.00699563	0.0382506
ELOVL5	ENSG00000012660	3894.86	-0.126589	0.0485525	-2.60727	0.00912687	0.046994
SMARCA5	ENSG00000153147	5575.46	-0.126988	0.0454079	-2.79662	0.00516406	0.0298041
C15orf39	ENSG00000167173	3802.25	-0.127184	0.0472406	-2.69226	0.00709687	0.0387349
C16orf70	ENSG00000125149	2482.99	-0.127372	0.0477731	-2.66619	0.00767152	0.040921
HNRNPA2B1	ENSG00000122566	37582.4	-0.127376	0.0358262	-3.55539	0.00037742	0.00350507
DDX46	ENSG00000145833	4572.76	-0.127806	0.0480783	-2.65829	0.00785392	0.0417094
API5	ENSG00000166181	4461.84	-0.127894	0.0436801	-2.92796	0.00341193	0.0213711
CLPTM1L	ENSG00000049656	3931.77	-0.127933	0.0476185	-2.68662	0.00721783	0.0392604
GALNT1	ENSG00000141429	4603.56	-0.128047	0.0388997	-3.29171	0.000995807	0.00791077
USP10	ENSG00000103194	5241.09	-0.128462	0.0401533	-3.19928	0.0013777	0.0103121
STK40	ENSG00000196182	4966.48	-0.128509	0.0470853	-2.72928	0.00634729	0.0354284
POFUT1	ENSG00000101346	5999.37	-0.129121	0.0462718	-2.79048	0.00526299	0.0302521
AKT1	ENSG00000142208	5255.02	-0.129294	0.0416668	-3.10304	0.00191543	0.0133984
CSNK2A1	ENSG00000101266	7378.54	-0.129309	0.0459037	-2.81696	0.00484805	0.028247
TMEM8A	ENSG00000129925	5049.21	-0.129469	0.0451814	-2.86553	0.00416307	0.0249702
SF3B3	ENSG00000189091	14002.4	-0.130245	0.0414414	-3.14287	0.00167298	0.0120557
CUL4A	ENSG00000139842	4042.8	-0.130541	0.0460368	-2.83557	0.00457436	0.0269817
ZFR	ENSG00000056097	7602.77	-0.130767	0.0446182	-2.93079	0.00338097	0.0212032
TWF1	ENSG00000151239	2147.96	-0.131379	0.0498362	-2.63622	0.00838363	0.0438169
KLF3	ENSG00000109787	3433.92	-0.131426	0.048315	-2.72019	0.00652446	0.0361531
IPO5	ENSG00000065150	16033.4	-0.131534	0.0371158	-3.54388	0.000394284	0.00363079
LBR	ENSG00000143815	6990.42	-0.131631	0.0364652	-3.60978	0.000306454	0.00293707
ACTR2	ENSG00000138071	15764.4	-0.131723	0.0473946	-2.77929	0.00544776	0.0311007
RSPRY1	ENSG00000159579	3100.36	-0.132056	0.043597	-3.02901	0.00245361	0.0164186
ZNF503	ENSG00000165655	2566.89	-0.13211	0.0499815	-2.64317	0.00821337	0.0431484
PTBP1	ENSG00000011304	20015.5	-0.13226	0.0396373	-3.33676	0.000847624	0.00690621
YIPF6	ENSG00000181704	2133.51	-0.132274	0.0501401	-2.63809	0.00833742	0.0436351
COPB1	ENSG00000129083	7313.59	-0.132319	0.0406985	-3.2512	0.00114918	0.0088801
MTRR	ENSG00000124275	1940.29	-0.132624	0.0509332	-2.60388	0.00921756	0.047413
SLC2A3	ENSG00000059804	11608.9	-0.133401	0.0507884	-2.62661	0.00862405	0.0448766
MOGS	ENSG00000115275	6074.44	-0.133529	0.0422226	-3.1625	0.00156419	0.0114117
TTLL12	ENSG00000100304	3907.34	-0.133828	0.0460582	-2.90561	0.00366533	0.0225333
ATL2	ENSG00000119787	3806.7	-0.133929	0.0450476	-2.97306	0.0029485	0.019015
PGM3	ENSG00000013375	4059.52	-0.134683	0.0460973	-2.92172	0.00348104	0.0216884
RFWD3	ENSG00000168411	4428.07	-0.13492	0.0449784	-2.99967	0.00270274	0.0177667
CEBPZ	ENSG00000115816	3336.6	-0.135241	0.0451793	-2.99344	0.00275854	0.0180635
TMED9	ENSG00000184840	6654.35	-0.135496	0.0516894	-2.62135	0.00875819	0.045448
MTA2	ENSG00000149480	5227.92	-0.135656	0.043624	-3.10967	0.00187298	0.0131556
COPB2	ENSG00000184432	8560.5	-0.135733	0.0420102	-3.23096	0.00123377	0.00940063
BECN1	ENSG00000126581	2303.77	-0.136048	0.0523879	-2.59694	0.00940577	0.0481058
BCLAF1	ENSG00000029363	9776.68	-0.136792	0.0503817	-2.7151	0.00662551	0.0365936
KDM2B	ENSG00000089094	2623.44	-0.136818	0.0476315	-2.87244	0.00407321	0.0245663
PIP4K2C	ENSG00000166908	1776.5	-0.137301	0.049204	-2.79045	0.00526347	0.0302521
USP14	ENSG00000101557	4152.75	-0.137376	0.046906	-2.92875	0.00340328	0.0213257
AEN	ENSG00000181026	5928.42	-0.13752	0.0417337	-3.29517	0.000983638	0.00783474
MCM7	ENSG00000166508	11041.7	-0.138033	0.0498092	-2.77123	0.00558449	0.0317626
STRN3	ENSG00000196792	5509.67	-0.138118	0.0430163	-3.21083	0.0013235	0.00996542
ACLY	ENSG00000131473	16422.3	-0.13853	0.0519848	-2.66482	0.00770287	0.0410612
TCEB3	ENSG00000011007	2674.33	-0.138721	0.0499715	-2.776	0.00550315	0.0313583
TMEM43	ENSG00000170876	3733.37	-0.13893	0.0407304	-3.41097	0.000647325	0.00554016
CYB5B	ENSG00000103018	10284.5	-0.138952	0.0530546	-2.61903	0.00881803	0.0457119
SRPR	ENSG00000182934	5382.58	-0.139273	0.0465692	-2.99067	0.00278367	0.0181969
EIF2S3	ENSG00000130741	6890.23	-0.13932	0.0387931	-3.59137	0.000328942	0.00310584
CD2BP2	ENSG00000169217	3551.45	-0.139572	0.0499717	-2.79303	0.00522173	0.0300461
ACSS3	ENSG00000111058	4879.21	-0.14006	0.0442823	-3.16289	0.00156211	0.011402
ATF6	ENSG00000118217	1824.07	-0.140236	0.0501935	-2.79392	0.00520739	0.0299975
CNDP2	ENSG00000133313	4119.13	-0.140429	0.0434556	-3.23155	0.00123121	0.00938583
ARIH2	ENSG00000177479	3169.4	-0.140454	0.0416814	-3.36971	0.00075248	0.00627149
KTN1	ENSG00000126777	11159.1	-0.140614	0.0428613	-3.28068	0.00103555	0.00817579
DHX30	ENSG00000132153	5018.03	-0.140719	0.0408891	-3.44148	0.000578532	0.00503287
SDAD1	ENSG00000198301	1846.25	-0.140995	0.0511407	-2.757	0.00583346	0.0329212
HIAT1	ENSG00000156875	2100.99	-0.141153	0.0507793	-2.77973	0.00544041	0.0310703
UFM1	ENSG00000120686	2066.22	-0.141459	0.0535032	-2.64394	0.00819482	0.0430806
LGALS8	ENSG00000116977	1828.1	-0.141537	0.0485582	-2.91478	0.00355938	0.0220595
METTL13	ENSG00000010165	1984.62	-0.141618	0.0504351	-2.80793	0.00498609	0.028919
DNAJC7	ENSG00000168259	4181.73	-0.141714	0.0479286	-2.95678	0.00310868	0.0197387
RYK	ENSG00000163785	2632.76	-0.142157	0.0473761	-3.00062	0.00269434	0.0177191
TCEA1	ENSG00000187735	3336.56	-0.142382	0.0515103	-2.76415	0.00570706	0.0323153
WAPAL	ENSG00000062650	4378.24	-0.142524	0.0549482	-2.5938	0.00949229	0.048451
WDR45B	ENSG00000141580	4246.34	-0.14341	0.0435289	-3.2946	0.000985632	0.00784245
NUP93	ENSG00000102900	3592.29	-0.143424	0.0471012	-3.04501	0.00232673	0.0156934
SYVN1	ENSG00000162298	2775.87	-0.14344	0.0484086	-2.9631	0.00304555	0.0194429
WDR12	ENSG00000138442	4073.02	-0.143578	0.0498193	-2.88197	0.00395196	0.0239865
PRMT5	ENSG00000100462	8216.99	-0.144023	0.0414152	-3.47753	0.000506049	0.00446615
WDR1	ENSG00000071127	12615.1	-0.144194	0.0482688	-2.98732	0.00281438	0.0183271
HNRNPA3	ENSG00000170144	18987	-0.144238	0.0369378	-3.90489	9.42696e-05	0.00105972
GZF1	ENSG00000125812	1678.61	-0.144432	0.0524364	-2.75442	0.00587965	0.0331329
TRAF4	ENSG00000076604	3774.84	-0.144483	0.0491921	-2.93713	0.00331269	0.020852
ABCD1	ENSG00000101986	2660	-0.145196	0.0439531	-3.30342	0.000955128	0.00765555
CCAR2	ENSG00000158941	4999.3	-0.145232	0.0438549	-3.31165	0.000927471	0.00746128
ANKRD40	ENSG00000154945	3718.12	-0.145239	0.0440038	-3.3006	0.00096478	0.00772481
HSPA9	ENSG00000113013	21259.4	-0.14558	0.0429932	-3.38612	0.000708895	0.0059734
DNAJB6	ENSG00000105993	2431.9	-0.145727	0.0465459	-3.13081	0.00174323	0.012433
ARHGAP12	ENSG00000165322	3560.59	-0.145782	0.0395628	-3.68482	0.000228865	0.00227925
ARHGAP1	ENSG00000175220	2773.09	-0.146347	0.049424	-2.96105	0.00306592	0.0195321
FKBP10	ENSG00000141756	10908.5	-0.146632	0.0315726	-4.64428	3.41262e-06	5.69776e-05
ADIPOR2	ENSG00000006831	5050.73	-0.146941	0.0503145	-2.92044	0.00349535	0.0217387
STT3B	ENSG00000163527	12322.3	-0.147042	0.0396333	-3.71005	0.000207215	0.00209505
PON2	ENSG00000105854	6531.78	-0.147265	0.0488393	-3.0153	0.00256724	0.0170224
ATAD3A	ENSG00000197785	2227.96	-0.14762	0.0550854	-2.67985	0.00736562	0.0397894
DLAT	ENSG00000150768	3856.38	-0.148187	0.046177	-3.2091	0.00133151	0.010018
POLR2D	ENSG00000144231	2579.35	-0.148439	0.0503634	-2.94736	0.00320498	0.0202743
RGL2	ENSG00000237441	1236.77	-0.149201	0.0565363	-2.63904	0.00831415	0.043558
CLN6	ENSG00000128973	1885.77	-0.149283	0.0523693	-2.85059	0.0043638	0.0259198
PTTG1IP	ENSG00000183255	11482.2	-0.14955	0.0480621	-3.1116	0.00186076	0.0130999
ARSI	ENSG00000183876	1501.46	-0.149912	0.0563283	-2.66139	0.00778189	0.0413797
ASGR2	ENSG00000161944	11259.3	-0.149926	0.057805	-2.59365	0.00949628	0.0484551
IDE	ENSG00000119912	4099.84	-0.150155	0.0534913	-2.8071	0.00499902	0.0289829
LSG1	ENSG00000041802	1566.23	-0.150302	0.0560066	-2.68365	0.00728243	0.0394796
PRC1	ENSG00000198901	4488.28	-0.15036	0.0375348	-4.00588	6.17867e-05	0.000736858
MAEA	ENSG00000090316	3349.54	-0.150451	0.04041	-3.72312	0.000196777	0.00200947
ZFP91	ENSG00000186660	2815.19	-0.150675	0.0541036	-2.78493	0.00535392	0.0307026
CBX6	ENSG00000183741	1452.85	-0.151067	0.0576119	-2.62214	0.00873793	0.0453583
HLF	ENSG00000108924	11686.5	-0.151088	0.0364387	-4.14636	3.37803e-05	0.000437711
CS	ENSG00000062485	10763.6	-0.151139	0.0388973	-3.88561	0.000102075	0.00113908
IRAK1	ENSG00000184216	8552.32	-0.151254	0.0479393	-3.15512	0.00160433	0.0116434
FADS2	ENSG00000134824	5073.4	-0.151422	0.0526509	-2.87596	0.00402798	0.0243416
WDR75	ENSG00000115368	2975.63	-0.151493	0.0486836	-3.11178	0.00185963	0.013098
PRKAR1A	ENSG00000108946	8786.37	-0.151734	0.0421459	-3.60021	0.000317964	0.00302839
CAPZA1	ENSG00000116489	6586.09	-0.151879	0.0491541	-3.08986	0.0020025	0.0138677
ST6GAL1	ENSG00000073849	10204.4	-0.152022	0.0491479	-3.09314	0.00198048	0.0137464
METAP1	ENSG00000164024	2907.49	-0.152052	0.0493869	-3.0788	0.00207838	0.0142703
RP11-220I1.1	ENSG00000233137	2101.01	-0.152225	0.0532978	-2.85612	0.00428859	0.0255326
SNX9	ENSG00000130340	2019.68	-0.152397	0.0523748	-2.90974	0.00361733	0.0223371
LMNA	ENSG00000160789	14024.5	-0.15255	0.0504355	-3.02465	0.00248924	0.0165989
GRWD1	ENSG00000105447	3482.7	-0.152577	0.0469368	-3.2507	0.00115121	0.00888233
RAB7A	ENSG00000075785	7202.68	-0.152831	0.058535	-2.61094	0.00902947	0.0465553
SART1	ENSG00000175467	2408.65	-0.153203	0.0524255	-2.9223	0.00347452	0.0216704
GNB1	ENSG00000078369	11805.5	-0.15336	0.0455923	-3.36373	0.000768954	0.00638717
PPT1	ENSG00000131238	6020.91	-0.153475	0.0575932	-2.66481	0.00770317	0.0410612
UBQLN1	ENSG00000135018	6287.28	-0.153614	0.0419464	-3.66216	0.000250097	0.00247136
ABCF2	ENSG00000033050	2741.02	-0.153997	0.0429557	-3.58502	0.000337049	0.00317258
PIP5K1A	ENSG00000143398	2317.35	-0.154359	0.0529746	-2.91383	0.00357021	0.022105
DAPK3	ENSG00000167657	1385.92	-0.154716	0.0592445	-2.61148	0.00901516	0.0464972
SSRP1	ENSG00000149136	9154.5	-0.154837	0.04454	-3.47636	0.000508262	0.0044831
XPO6	ENSG00000169180	6378.94	-0.154845	0.0409766	-3.77887	0.000157545	0.00166216
BAG2	ENSG00000112208	3118.8	-0.154847	0.0554309	-2.79351	0.00521397	0.030024
SQSTM1	ENSG00000161011	9619.54	-0.154953	0.0403854	-3.83684	0.000124625	0.00136188
GNA12	ENSG00000146535	3942.49	-0.155027	0.0440353	-3.52052	0.000430695	0.00389103
APP	ENSG00000142192	9675.91	-0.155133	0.0549684	-2.82223	0.0047691	0.0278755
SRSF10	ENSG00000188529	6557.9	-0.155146	0.036925	-4.20167	2.64958e-05	0.000353208
HNRNPM	ENSG00000099783	18376.9	-0.155293	0.0475737	-3.26426	0.00109749	0.00856735
RAB10	ENSG00000084733	7849.55	-0.155421	0.0428665	-3.62569	0.000288191	0.00278652
CD164	ENSG00000135535	10587.1	-0.155437	0.0418429	-3.71477	0.000203386	0.00206729
TTL	ENSG00000114999	4558.58	-0.155647	0.0470281	-3.30965	0.000934111	0.00750679
ADIPOR1	ENSG00000159346	2784.68	-0.15635	0.0540697	-2.89164	0.0038324	0.0233629
DNAJC3	ENSG00000102580	4282.84	-0.156457	0.0510538	-3.06456	0.00217992	0.0148465
ADSS	ENSG00000035687	2284.83	-0.156518	0.0482237	-3.24566	0.00117177	0.00900914
USP13	ENSG00000058056	2146.3	-0.156599	0.058404	-2.6813	0.00733362	0.0396867
CDC42	ENSG00000070831	5795.97	-0.156646	0.0471368	-3.32322	0.000889846	0.00720412
F2	ENSG00000180210	12238.1	-0.156786	0.0468678	-3.34529	0.000821967	0.00670432
SNX5	ENSG00000089006	27977.8	-0.157139	0.0525593	-2.98974	0.00279216	0.0182368
ITCH	ENSG00000078747	5760.08	-0.157237	0.0567139	-2.77247	0.00556333	0.031654
UBE2J1	ENSG00000198833	2861.75	-0.157257	0.0486903	-3.22974	0.00123904	0.00943168
TPD52L2	ENSG00000101150	10494.4	-0.15754	0.0448676	-3.51122	0.000446058	0.00399907
DDB1	ENSG00000167986	15357.9	-0.157585	0.0465443	-3.3857	0.000709966	0.0059789
DESI2	ENSG00000121644	2843.19	-0.157595	0.0460089	-3.42533	0.000614058	0.00529699
RBM12	ENSG00000244462	6547	-0.158054	0.039983	-3.95303	7.71663e-05	0.000895117
ATP1A1	ENSG00000163399	39483.9	-0.158129	0.0495687	-3.1901	0.00142222	0.0105832
RBBP8	ENSG00000101773	2169.14	-0.158281	0.0532792	-2.97078	0.00297047	0.0190913
SEC23A	ENSG00000100934	27374.6	-0.158546	0.0478725	-3.31185	0.000926825	0.00746002
CUL3	ENSG00000036257	3348.6	-0.158547	0.0502713	-3.15382	0.00161148	0.0116842
MYBL2	ENSG00000101057	6990.67	-0.158606	0.0490307	-3.23484	0.0012171	0.00929217
POLR3E	ENSG00000058600	5238.3	-0.158741	0.0448465	-3.53967	0.000400635	0.00367634
EPRS	ENSG00000136628	8225.04	-0.158746	0.0470789	-3.37191	0.000746489	0.00622835
RRP1B	ENSG00000160208	4459.1	-0.158782	0.0515705	-3.07892	0.00207751	0.0142703
NRAS	ENSG00000213281	5848.51	-0.159439	0.0436456	-3.65304	0.000259149	0.00254436
AGPAT5	ENSG00000155189	2906.3	-0.159645	0.0500186	-3.19171	0.00141434	0.0105348
TEAD4	ENSG00000197905	2516.87	-0.159853	0.0608913	-2.62521	0.00865947	0.0450132
DDX10	ENSG00000178105	1226.9	-0.159854	0.0600545	-2.66182	0.00777205	0.0413418
BNIP2	ENSG00000140299	1904.22	-0.159933	0.0556659	-2.87308	0.00406486	0.0245353
MIDN	ENSG00000167470	4949.07	-0.160047	0.0554503	-2.88632	0.00389776	0.0237141
CNN3	ENSG00000117519	7404.72	-0.160093	0.0556455	-2.87703	0.00401441	0.0242788
PVR	ENSG00000073008	3084.93	-0.160218	0.0452559	-3.54025	0.000399742	0.00367219
POLR2C	ENSG00000102978	4267.89	-0.16023	0.0615396	-2.6037	0.00922244	0.0474221
RIOK1	ENSG00000124784	1615.73	-0.160279	0.0565456	-2.83451	0.00458956	0.0270504
HGS	ENSG00000185359	4419.22	-0.160372	0.0421389	-3.8058	0.000141345	0.00151638
SRP72	ENSG00000174780	5673.07	-0.160418	0.0375248	-4.27499	1.91147e-05	0.000265952
ADPGK	ENSG00000159322	2467.48	-0.160427	0.0474083	-3.38394	0.000714545	0.00600776
RDX	ENSG00000137710	4863.31	-0.160652	0.0483604	-3.32198	0.000893821	0.00721718
SLC35F6	ENSG00000213699	2158.31	-0.160733	0.0515044	-3.12075	0.00180388	0.0127938
DAZAP1	ENSG00000071626	7244.47	-0.160801	0.0398242	-4.03777	5.39613e-05	0.000655954
MKRN2	ENSG00000075975	1486.69	-0.160907	0.0594051	-2.70863	0.00675614	0.0371807
MAPRE1	ENSG00000101367	12173.8	-0.160949	0.0444126	-3.62396	0.000290129	0.00279994
HNRNPF	ENSG00000169813	16324.2	-0.161258	0.0488918	-3.29825	0.000972878	0.00776929
PVRL2	ENSG00000130202	5423.05	-0.161464	0.0507879	-3.17919	0.00147688	0.0109155
TROVE2	ENSG00000116747	1663.22	-0.161611	0.0563649	-2.86723	0.00414087	0.024886
ZBTB11	ENSG00000066422	1348.03	-0.161842	0.0626634	-2.58271	0.00980264	0.0496799
TMED2	ENSG00000086598	10899.7	-0.16194	0.0520319	-3.11233	0.00185617	0.0130815
PFAS	ENSG00000178921	4710.1	-0.16199	0.0592894	-2.73219	0.00629139	0.0351549
CAP2	ENSG00000112186	1561.09	-0.162022	0.0545102	-2.97233	0.00295549	0.019043
JMJD6	ENSG00000070495	1575.89	-0.16208	0.0586844	-2.7619	0.00574666	0.0325034
HNRNPU	ENSG00000153187	27162	-0.162246	0.0474751	-3.4175	0.000631987	0.00543018
TNFAIP3	ENSG00000118503	1754.51	-0.162433	0.0607181	-2.67521	0.00746829	0.0401411
RNH1	ENSG00000023191	4360.23	-0.162672	0.054633	-2.97755	0.00290561	0.018793
GMPS	ENSG00000163655	3940.54	-0.162867	0.0493484	-3.30036	0.000965624	0.00772581
HEXB	ENSG00000049860	2909.28	-0.162874	0.0588544	-2.7674	0.00565047	0.0320781
MAN1A1	ENSG00000111885	24009.2	-0.162919	0.0509635	-3.19677	0.00138976	0.0103821
ZBTB7A	ENSG00000178951	1683.94	-0.163059	0.0545739	-2.98785	0.00280948	0.0183178
SLC37A3	ENSG00000157800	1038.41	-0.163432	0.0617242	-2.64778	0.00810223	0.042696
QKI	ENSG00000112531	7860.64	-0.163453	0.0468392	-3.48966	0.000483634	0.00429064
GEMIN4	ENSG00000179409	1941.99	-0.163518	0.0569554	-2.87099	0.00409191	0.0246596
MCMBP	ENSG00000197771	3966.99	-0.164068	0.0482036	-3.40365	0.000664912	0.00566213
IMP4	ENSG00000136718	3759.35	-0.16429	0.0559773	-2.93494	0.0033361	0.0209649
ELAC2	ENSG00000006744	3443.8	-0.1643	0.0502517	-3.26954	0.00107721	0.00843493
CORO1C	ENSG00000110880	8658.4	-0.164327	0.04561	-3.60287	0.000314725	0.00300692
CPED1	ENSG00000106034	2001.44	-0.164453	0.0548687	-2.99722	0.00272455	0.017887
H1F0	ENSG00000189060	16205	-0.164484	0.0452474	-3.6352	0.000277763	0.00270107
PSMC2	ENSG00000161057	3412.18	-0.16458	0.0622863	-2.64231	0.00823422	0.043233
NAA50	ENSG00000121579	9067.96	-0.164748	0.0394486	-4.17628	2.96321e-05	0.000389243
OAF	ENSG00000184232	6506.62	-0.164764	0.0548159	-3.00577	0.00264906	0.0174766
SF3A3	ENSG00000183431	4032.62	-0.164875	0.0560261	-2.94282	0.00325235	0.020523
YTHDF1	ENSG00000149658	4673.86	-0.164902	0.0439156	-3.75496	0.000173366	0.00181033
UBE3C	ENSG00000009335	4100.82	-0.165028	0.0573585	-2.87713	0.00401309	0.0242788
IPO11	ENSG00000086200	1832.07	-0.165445	0.0535712	-3.08832	0.00201295	0.0139274
HPCAL1	ENSG00000115756	2057.15	-0.165788	0.0616711	-2.68826	0.00718258	0.0391188
ATP13A1	ENSG00000105726	3404.82	-0.165863	0.0495554	-3.34703	0.000816828	0.00666953
DPYSL2	ENSG00000092964	3961.6	-0.166076	0.0569677	-2.91526	0.0035539	0.0220345
DAP3	ENSG00000132676	3263.98	-0.166134	0.0579187	-2.86839	0.00412562	0.0248236
FASTKD2	ENSG00000118246	2625.18	-0.166141	0.0558824	-2.97304	0.00294866	0.019015
FAM49B	ENSG00000153310	2272.75	-0.16628	0.0643943	-2.58221	0.00981692	0.0497258
NUPL1	ENSG00000139496	3311.16	-0.166383	0.0510778	-3.25744	0.00112421	0.00874025
NAMPT	ENSG00000105835	1752.52	-0.166487	0.0582399	-2.85864	0.00425463	0.0254164
FBXW5	ENSG00000159069	3955.06	-0.166501	0.051474	-3.23467	0.00121783	0.00929312
CKAP4	ENSG00000136026	6207.04	-0.166581	0.0620358	-2.68524	0.00724777	0.0393616
SNHG16	ENSG00000163597	2585.66	-0.166845	0.0558101	-2.98951	0.00279421	0.0182424
PSMD1	ENSG00000173692	8124.69	-0.166871	0.0471199	-3.54141	0.000397995	0.00366055
MYO19	ENSG00000141140	2754.33	-0.166908	0.0474662	-3.51635	0.000437516	0.00393636
TXNL1	ENSG00000091164	2244.61	-0.167309	0.0628136	-2.66358	0.00773137	0.0411684
CCT4	ENSG00000115484	12462.7	-0.167414	0.055662	-3.0077	0.00263237	0.017409
XRN2	ENSG00000088930	9155.14	-0.167426	0.0425258	-3.93705	8.24888e-05	0.000950363
RSU1	ENSG00000148484	1741.34	-0.167487	0.0601262	-2.78559	0.00534311	0.0306637
ATG13	ENSG00000175224	3280.04	-0.167523	0.0485642	-3.44952	0.00056158	0.00490804
YIPF4	ENSG00000119820	2544.34	-0.167606	0.0441834	-3.7934	0.000148597	0.00158083
SERBP1	ENSG00000142864	16921.2	-0.167721	0.0386268	-4.3421	1.41127e-05	0.000203396
PPM1G	ENSG00000115241	9839.99	-0.168003	0.0537271	-3.12696	0.00176621	0.012576
DDX39A	ENSG00000123136	2959.93	-0.168125	0.0610775	-2.75266	0.00591138	0.0332627
KLC2	ENSG00000174996	1669.4	-0.16833	0.058906	-2.8576	0.00426852	0.0254776
MED8	ENSG00000159479	1525.09	-0.168387	0.0652382	-2.58111	0.00984827	0.0498475
CSNK1A1	ENSG00000113712	4386.71	-0.168456	0.0577337	-2.91781	0.00352494	0.0218904
CD151	ENSG00000177697	4280.28	-0.168539	0.065081	-2.58969	0.00960625	0.048902
TRNT1	ENSG00000072756	1059.78	-0.168587	0.0584843	-2.8826	0.00394406	0.0239576
PSMC5	ENSG00000087191	4515.43	-0.168874	0.0642615	-2.62792	0.00859087	0.0447622
EAF1	ENSG00000144597	1607.45	-0.16893	0.0631239	-2.67617	0.00744692	0.040101
NOL9	ENSG00000162408	1460.26	-0.168984	0.0545614	-3.09714	0.00195399	0.0135958
GOSR2	ENSG00000108433	1381.57	-0.169074	0.0560564	-3.01614	0.00256018	0.016983
KRR1	ENSG00000111615	1618.24	-0.169368	0.0526721	-3.21552	0.00130208	0.00982799
CMIP	ENSG00000153815	5994.95	-0.169379	0.052105	-3.25073	0.00115109	0.00888233
DHX15	ENSG00000109606	6741.01	-0.169483	0.0361604	-4.68699	2.77248e-06	4.71551e-05
DDX27	ENSG00000124228	4483.43	-0.169522	0.0471089	-3.59852	0.00032003	0.00304237
DPP3	ENSG00000254986	2823.15	-0.169802	0.0481791	-3.5244	0.000424451	0.00384955
DPY19L1	ENSG00000173852	2031.8	-0.170142	0.056834	-2.99367	0.00275648	0.0180578
FCF1	ENSG00000119616	1766.06	-0.170268	0.064066	-2.6577	0.0078677	0.0417343
CBX3	ENSG00000122565	7758.45	-0.170574	0.0615047	-2.77335	0.00554827	0.0316036
NAB2	ENSG00000166886	1347.59	-0.170625	0.0613409	-2.78159	0.00540938	0.0309394
STK4	ENSG00000101109	4949.09	-0.17149	0.0658358	-2.60481	0.00919246	0.0472998
EWSR1	ENSG00000182944	10107.7	-0.171496	0.0357704	-4.79437	1.63191e-06	2.89892e-05
MED17	ENSG00000042429	1503.48	-0.171741	0.0557572	-3.08016	0.00206886	0.0142305
PUS7	ENSG00000091127	1799.54	-0.171767	0.0495924	-3.46357	0.000533056	0.00468826
MAP4K5	ENSG00000012983	2003.74	-0.171894	0.0548628	-3.13315	0.00172939	0.0123747
CSTF2	ENSG00000101811	1335.91	-0.17195	0.0624133	-2.75502	0.0058689	0.0330846
NOP14	ENSG00000087269	4041.79	-0.171987	0.0537317	-3.20084	0.00137028	0.0102667
DDX20	ENSG00000064703	993.691	-0.172028	0.0602622	-2.85467	0.00430817	0.0256293
KIF2A	ENSG00000068796	1747.4	-0.172189	0.0569951	-3.02112	0.0025184	0.0167641
DNAJA2	ENSG00000069345	5894.58	-0.172268	0.0565802	-3.04466	0.00232942	0.0157043
CCDC137	ENSG00000185298	2580.92	-0.172354	0.0561748	-3.06817	0.00215377	0.0147086
NARS	ENSG00000134440	8735.61	-0.172375	0.0451661	-3.81646	0.00013538	0.00146266
USP12	ENSG00000152484	1531.5	-0.172468	0.0556803	-3.09748	0.00195176	0.0135917
STXBP3	ENSG00000116266	1014.1	-0.172602	0.0657524	-2.62502	0.00866426	0.0450218
QTRTD1	ENSG00000151576	1552.19	-0.172643	0.0558177	-3.09298	0.00198158	0.0137465
CMPK1	ENSG00000162368	5267.42	-0.172691	0.0493789	-3.49727	0.000470052	0.00417742
U2AF2	ENSG00000063244	10317.9	-0.172821	0.0381673	-4.52798	5.95494e-06	9.34981e-05
HM13	ENSG00000101294	7949.27	-0.172855	0.0542296	-3.18748	0.0014352	0.0106483
SEC61A1	ENSG00000058262	19485.3	-0.173107	0.0420047	-4.12113	3.77019e-05	0.000482351
PLS1	ENSG00000120756	1048.25	-0.173232	0.0654926	-2.64506	0.0081677	0.042957
SCYL1	ENSG00000142186	3701.11	-0.17328	0.0437617	-3.95963	7.50659e-05	0.000873775
FAM57A	ENSG00000167695	1938.17	-0.173523	0.0610703	-2.84136	0.0044921	0.0265374
ATP13A2	ENSG00000159363	2227.88	-0.17373	0.0502428	-3.45781	0.000544579	0.00478134
CCDC47	ENSG00000108588	5572.06	-0.174771	0.0443994	-3.93634	8.27323e-05	0.00095245
NUP88	ENSG00000108559	2336.14	-0.174884	0.0570426	-3.06584	0.00217057	0.0147969
UTP6	ENSG00000108651	2216.4	-0.174905	0.0583932	-2.99529	0.0027418	0.0179693
CLINT1	ENSG00000113282	3797.71	-0.175076	0.0529606	-3.30579	0.000947104	0.00759522
CCNH	ENSG00000134480	1131.04	-0.175157	0.0580697	-3.01633	0.00255858	0.0169797
CEBPG	ENSG00000153879	3002.21	-0.1752	0.047701	-3.67287	0.000239838	0.0023746
ADRBK2	ENSG00000100077	1443.12	-0.175506	0.0660243	-2.6582	0.00785587	0.0417094
SESTD1	ENSG00000187231	3480.57	-0.17579	0.059403	-2.95928	0.00308356	0.0195955
RNASEH1	ENSG00000171865	2003.2	-0.175849	0.0530403	-3.31538	0.000915171	0.00737398
NSUN5	ENSG00000130305	1444.56	-0.175946	0.0590192	-2.98116	0.00287157	0.01862
PGAM5	ENSG00000247077	2785.44	-0.176067	0.063356	-2.779	0.00545257	0.0311165
PSMD3	ENSG00000108344	7018.89	-0.176082	0.0508075	-3.46567	0.00052892	0.00465724
SPCS3	ENSG00000129128	4663.2	-0.176289	0.0478499	-3.6842	0.00022942	0.0022818
PDLIM5	ENSG00000163110	3611.56	-0.176377	0.0473015	-3.72877	0.000192413	0.00197282
WDR55	ENSG00000120314	1432.18	-0.176465	0.0555598	-3.17613	0.00149252	0.0109832
PPAT	ENSG00000128059	2845.53	-0.176621	0.0479447	-3.68385	0.000229736	0.00228346
DDX56	ENSG00000136271	3875.84	-0.17671	0.0511551	-3.4544	0.000551526	0.00483382
DESI1	ENSG00000100418	1568.44	-0.176781	0.0606751	-2.91357	0.00357321	0.0221093
RRP36	ENSG00000124541	2382.71	-0.176872	0.0658803	-2.68475	0.00725841	0.0394054
MTMR2	ENSG00000087053	1983.99	-0.176872	0.0517207	-3.41976	0.000626765	0.00538834
YWHAG	ENSG00000170027	9560.36	-0.176873	0.0465939	-3.79605	0.000147021	0.00156519
HARS	ENSG00000170445	2613.91	-0.17691	0.0500474	-3.53486	0.000407996	0.00373098
NGRN	ENSG00000182768	1517.69	-0.176988	0.0593119	-2.98402	0.00284487	0.0184862
KCMF1	ENSG00000176407	1984.44	-0.177058	0.0614401	-2.8818	0.00395412	0.0239901
CDC37	ENSG00000105401	7169.09	-0.177242	0.0574969	-3.08264	0.00205171	0.014138
SOCS6	ENSG00000170677	1929.57	-0.177532	0.0651209	-2.72618	0.00640717	0.0356584
KIF5B	ENSG00000170759	17268.6	-0.177553	0.0475542	-3.73369	0.000188697	0.00194592
YWHAZ	ENSG00000164924	13995.9	-0.177695	0.0502108	-3.53898	0.000401673	0.00368329
THOC2	ENSG00000125676	4663.04	-0.178134	0.0522322	-3.41043	0.000648612	0.00554807
BAG6	ENSG00000204463	16065.2	-0.178379	0.0408208	-4.3698	1.2436e-05	0.000181977
U2AF1	ENSG00000160201	4679.86	-0.178637	0.0553806	-3.22563	0.00125697	0.00952992
UBE2E1	ENSG00000170142	1627.69	-0.178815	0.0628965	-2.84301	0.00446902	0.0264317
PARD3	ENSG00000148498	3038.04	-0.178818	0.0560102	-3.19259	0.00141005	0.0105131
YWHAB	ENSG00000166913	15102.6	-0.178992	0.0654784	-2.73361	0.00626449	0.0350174
PDCD11	ENSG00000148843	5761.98	-0.17912	0.0614898	-2.913	0.00357974	0.0221407
CSNK2A2	ENSG00000070770	5040.87	-0.179217	0.0436432	-4.10641	4.01854e-05	0.000506111
NOC2L	ENSG00000188976	6132.85	-0.179253	0.0480213	-3.73278	0.000189381	0.00195089
HDAC2	ENSG00000196591	6004.12	-0.179547	0.0549194	-3.26928	0.00107821	0.00843843
GPI	ENSG00000105220	9952.99	-0.179661	0.0605944	-2.96497	0.00302712	0.0193819
UGGT1	ENSG00000136731	12577.8	-0.17989	0.0681793	-2.63849	0.0083277	0.0435991
AGPAT6	ENSG00000158669	2538	-0.179974	0.0450779	-3.99251	6.53777e-05	0.000773644
VGLL4	ENSG00000144560	1103.06	-0.180065	0.0653291	-2.75628	0.00584627	0.0329692
CCT2	ENSG00000166226	9937.45	-0.180104	0.0488298	-3.68841	0.000225662	0.00225029
NOL10	ENSG00000115761	2243.79	-0.180346	0.05953	-3.02949	0.00244965	0.0164066
NUP98	ENSG00000110713	6555.41	-0.180401	0.0538862	-3.34781	0.000814517	0.00665421
PSMD7	ENSG00000103035	3970.66	-0.180404	0.0675522	-2.67059	0.0075717	0.040533
STK24	ENSG00000102572	4871.42	-0.180539	0.0612534	-2.9474	0.00320455	0.0202743
REXO4	ENSG00000148300	2177.19	-0.180567	0.0554479	-3.25651	0.0011279	0.00875557
AATF	ENSG00000108270	2464.31	-0.180673	0.0696072	-2.59561	0.00944245	0.048261
NET1	ENSG00000173848	4618.08	-0.180779	0.0513124	-3.5231	0.000426535	0.00386258
NOP58	ENSG00000055044	6149.28	-0.18091	0.0624785	-2.89556	0.00378481	0.0231468
PTGES3	ENSG00000110958	14524.7	-0.18115	0.0694055	-2.61002	0.00905361	0.046664
RTCB	ENSG00000100220	4520.39	-0.181252	0.054076	-3.3518	0.000802879	0.00657319
TMF1	ENSG00000144747	2191.42	-0.181296	0.0701788	-2.58334	0.00978497	0.049653
RHEB	ENSG00000106615	1431.85	-0.181621	0.0687083	-2.64336	0.00820872	0.0431388
C8orf33	ENSG00000182307	1463.72	-0.181638	0.058402	-3.11014	0.00187	0.0131468
KEAP1	ENSG00000079999	4095.08	-0.181942	0.0486987	-3.73608	0.000186913	0.00192938
TBL2	ENSG00000106638	1768.52	-0.18217	0.0565073	-3.22384	0.00126486	0.00958017
ITPA	ENSG00000125877	2870.27	-0.182323	0.0586122	-3.11068	0.0018666	0.0131289
SUV39H2	ENSG00000152455	1403.08	-0.182333	0.0553426	-3.29462	0.000985538	0.00784245
PLOD3	ENSG00000106397	5634.28	-0.182359	0.036366	-5.01453	5.3162e-07	1.04256e-05
DIEXF	ENSG00000117597	780.535	-0.182489	0.0660911	-2.76117	0.00575942	0.0325635
GORASP2	ENSG00000115806	8242.17	-0.182584	0.0528356	-3.4557	0.000548861	0.0048134
NDFIP2	ENSG00000102471	1319.03	-0.182842	0.0591933	-3.08889	0.00200905	0.0139068
VMP1	ENSG00000062716	5913.74	-0.183197	0.0474922	-3.85742	0.00011459	0.00126763
DDX5	ENSG00000108654	21069.7	-0.18354	0.0317089	-5.78827	7.11137e-09	2.03446e-07
TRIP13	ENSG00000071539	1617.03	-0.184143	0.0613573	-3.00116	0.00268957	0.0176953
ARF1	ENSG00000143761	10853.2	-0.184146	0.0561744	-3.27811	0.00104506	0.00823383
PAICS	ENSG00000128050	14028.7	-0.184156	0.0537017	-3.42924	0.000605264	0.00522999
GFOD2	ENSG00000141098	1166.92	-0.184262	0.0661998	-2.78342	0.00537884	0.0308109
H2AFY	ENSG00000113648	6681.73	-0.184324	0.0461602	-3.99314	6.52039e-05	0.00077258
HIATL1	ENSG00000148110	2279.09	-0.184334	0.0498417	-3.69838	0.000216976	0.00217645
PPID	ENSG00000171497	2126.12	-0.184396	0.062062	-2.97116	0.00296673	0.0190779
PLS3	ENSG00000102024	5071.29	-0.184487	0.049811	-3.70373	0.00021245	0.00213855
SLC19A2	ENSG00000117479	1915.94	-0.184523	0.0592251	-3.11561	0.00183563	0.0129768
RAP1B	ENSG00000127314	1371.35	-0.184584	0.0689016	-2.67895	0.00738527	0.0398674
SLC17A5	ENSG00000119899	1462.3	-0.18491	0.0564166	-3.27758	0.00104703	0.00824507
PSMC4	ENSG00000013275	4545.55	-0.184937	0.06913	-2.67521	0.00746823	0.0401411
TMEM39A	ENSG00000176142	1964.52	-0.185091	0.0682346	-2.71257	0.00667632	0.036821
BMS1	ENSG00000165733	4160.38	-0.18513	0.049811	-3.71665	0.000201886	0.00205477
SLC30A5	ENSG00000145740	2190.67	-0.185447	0.0532826	-3.48044	0.000500592	0.00442823
KARS	ENSG00000065427	7784.28	-0.185531	0.054636	-3.39576	0.000684371	0.00579874
TUBA1B	ENSG00000123416	13418	-0.185539	0.0446256	-4.15768	3.21499e-05	0.000418716
DPP8	ENSG00000074603	1509.71	-0.185541	0.0620496	-2.99021	0.0027879	0.0182167
OGFOD1	ENSG00000087263	3409.66	-0.18581	0.0513838	-3.61613	0.000299046	0.00287872
NUDCD1	ENSG00000120526	1563.95	-0.186194	0.0604196	-3.08168	0.00205836	0.0141647
PRPF19	ENSG00000110107	6063.6	-0.186341	0.0500439	-3.72355	0.000196441	0.00200737
MLXIP	ENSG00000175727	2849.63	-0.18649	0.0581143	-3.20903	0.00133184	0.010018
PMM2	ENSG00000140650	1778.6	-0.187596	0.0698194	-2.68687	0.00721243	0.0392534
TNPO2	ENSG00000105576	5218.64	-0.187679	0.0503718	-3.72587	0.000194642	0.00199221
PHF1	ENSG00000112511	1315.1	-0.187723	0.0591808	-3.17203	0.00151377	0.0110964
MSI2	ENSG00000153944	6280.54	-0.187763	0.0585681	-3.20589	0.00134644	0.0101079
SLC6A11	ENSG00000132164	2590.01	-0.187991	0.0585365	-3.21153	0.00132032	0.00995093
PSMD14	ENSG00000115233	4097.95	-0.1881	0.0680283	-2.76503	0.00569172	0.0322524
ODF2	ENSG00000136811	1986.53	-0.188125	0.0620664	-3.03103	0.00243725	0.0163449
SLC39A6	ENSG00000141424	2550.82	-0.188216	0.051082	-3.68458	0.00022908	0.00227991
HSPA5	ENSG00000044574	49770.8	-0.188233	0.0437637	-4.30113	1.69932e-05	0.00023817
NAT10	ENSG00000135372	4451.08	-0.188293	0.0470341	-4.00333	6.24578e-05	0.000744281
TCOF1	ENSG00000070814	7090.49	-0.18848	0.0521346	-3.61526	0.000300044	0.00288469
PTP4A2	ENSG00000184007	4407.69	-0.188766	0.0581928	-3.2438	0.00117945	0.0090469
AHSG	ENSG00000145192	76560	-0.189039	0.0594003	-3.18245	0.00146033	0.0108036
SERP1	ENSG00000120742	6726.03	-0.189058	0.0591477	-3.19637	0.00139169	0.0103908
RNF14	ENSG00000013561	762.151	-0.189195	0.0686358	-2.75651	0.00584219	0.0329583
LAMB1	ENSG00000091136	14012	-0.189208	0.0582855	-3.24623	0.00116943	0.00899568
ZNFX1	ENSG00000124201	2008.36	-0.189266	0.0727756	-2.60067	0.00930407	0.0477134
PLEKHA1	ENSG00000107679	1788.33	-0.189301	0.0580554	-3.26069	0.0011114	0.00865828
ABTB2	ENSG00000166016	1638.79	-0.189467	0.0688197	-2.7531	0.00590344	0.0332425
GNL3	ENSG00000163938	6148.53	-0.190111	0.0507157	-3.74856	0.000177849	0.00185113
STX3	ENSG00000166900	1568.82	-0.190466	0.0614142	-3.10133	0.00192651	0.0134636
GFPT1	ENSG00000198380	7858.48	-0.190514	0.0471804	-4.03799	5.39108e-05	0.000655954
ACTL6A	ENSG00000136518	2638.76	-0.190531	0.0514334	-3.70442	0.000211879	0.00213514
NOP56	ENSG00000101361	15972.4	-0.190677	0.0479829	-3.97385	7.07193e-05	0.000829005
GAN	ENSG00000261609	1048.76	-0.190743	0.0607258	-3.14105	0.00168342	0.0121138
CHD7	ENSG00000171316	3898.19	-0.190874	0.0668234	-2.85639	0.00428483	0.025526
RSL1D1	ENSG00000171490	14014.3	-0.19101	0.0621591	-3.07292	0.00211977	0.0145023
TMX1	ENSG00000139921	3500.16	-0.191204	0.0510278	-3.74705	0.000178927	0.00186077
HSPA14	ENSG00000187522	1611.79	-0.191297	0.0612593	-3.12274	0.00179176	0.0127315
ACP1	ENSG00000143727	6158.28	-0.191741	0.0643369	-2.98027	0.00287997	0.0186429
NFE2L2	ENSG00000116044	9313.87	-0.192082	0.0517703	-3.71028	0.000207031	0.00209505
TMED3	ENSG00000166557	3125.75	-0.19209	0.0644079	-2.9824	0.00285994	0.0185655
RP2	ENSG00000102218	756.769	-0.192115	0.0716429	-2.68156	0.00732787	0.0396838
RAN	ENSG00000132341	16498.4	-0.192379	0.0706585	-2.72265	0.006476	0.0359107
CARS	ENSG00000110619	1588.73	-0.192684	0.0686654	-2.80613	0.00501398	0.0290586
CDV3	ENSG00000091527	6899.13	-0.192774	0.0416728	-4.62589	3.72994e-06	6.16692e-05
PPP6R2	ENSG00000100239	3975.8	-0.192779	0.0547976	-3.51803	0.000434768	0.0039231
SLC39A7	ENSG00000112473	11597.7	-0.192916	0.0467738	-4.12444	3.71631e-05	0.000476899
ASUN	ENSG00000064102	1755.27	-0.193207	0.0663653	-2.91126	0.00359973	0.0222554
CDK9	ENSG00000136807	1650.03	-0.193287	0.0516717	-3.74067	0.000183533	0.00189833
RARS	ENSG00000113643	4248.39	-0.193294	0.0547306	-3.53173	0.000412846	0.00376541
EMG1	ENSG00000126749	2221.99	-0.193708	0.069352	-2.79311	0.00522033	0.0300461
MARK4	ENSG00000007047	1653.16	-0.193836	0.0520719	-3.72247	0.000197284	0.0020133
TES	ENSG00000135269	1433.75	-0.194031	0.0605809	-3.20284	0.0013608	0.0102007
GLA	ENSG00000102393	1073.25	-0.194053	0.0697866	-2.78066	0.00542486	0.0310163
ARCN1	ENSG00000095139	9422.46	-0.194177	0.0530791	-3.65826	0.000253932	0.00249957
AGFG1	ENSG00000173744	5314.78	-0.194178	0.0420893	-4.61347	3.95994e-06	6.51195e-05
KPNB1	ENSG00000108424	23386.5	-0.19448	0.0440924	-4.41074	1.03016e-05	0.000153839
SNRPB	ENSG00000125835	17206	-0.19473	0.0710081	-2.74236	0.00610001	0.034173
PHB	ENSG00000167085	9884.21	-0.194912	0.0668937	-2.91376	0.00357107	0.022105
ATP2A2	ENSG00000174437	15498.9	-0.194932	0.0491417	-3.96674	7.28635e-05	0.000851672
ARFGAP1	ENSG00000101199	10075.8	-0.19517	0.0447114	-4.3651	1.27065e-05	0.000185758
TAX1BP1	ENSG00000106052	6193.12	-0.195278	0.0487245	-4.0078	6.1288e-05	0.000731482
PSME4	ENSG00000068878	8921.8	-0.195463	0.0641866	-3.04522	0.00232507	0.0156891
CTNNB1	ENSG00000168036	22389.2	-0.19557	0.036386	-5.37487	7.66375e-08	1.80691e-06
LIN7C	ENSG00000148943	1880.62	-0.195716	0.0573423	-3.41313	0.000642223	0.00550266
FARSA	ENSG00000179115	3590.83	-0.195871	0.0542591	-3.60992	0.000306291	0.00293707
RBM19	ENSG00000122965	2722.59	-0.196006	0.0548254	-3.5751	0.000350098	0.00327724
TGIF1	ENSG00000177426	1417.37	-0.196175	0.0582292	-3.369	0.000754403	0.00628408
RASGRF2	ENSG00000113319	3308.44	-0.196363	0.063657	-3.08471	0.00203753	0.0140596
POLR1C	ENSG00000171453	1473.39	-0.196675	0.0647667	-3.03667	0.00239207	0.0160914
NOC3L	ENSG00000173145	1938.12	-0.19705	0.05238	-3.76193	0.000168604	0.00176335
TMEM30A	ENSG00000112697	5597.51	-0.197083	0.0475526	-4.14453	3.40517e-05	0.000440854
TBL1XR1	ENSG00000177565	3379.56	-0.197117	0.0410426	-4.80274	1.56508e-06	2.78993e-05
PBX2	ENSG00000204304	3288.13	-0.197246	0.041061	-4.80373	1.55738e-06	2.78103e-05
GRK5	ENSG00000198873	1473.77	-0.197435	0.0633111	-3.1185	0.00181777	0.0128804
EDEM1	ENSG00000134109	2690.01	-0.197646	0.0602303	-3.28151	0.00103254	0.00816465
TSEN15	ENSG00000198860	1196.12	-0.197703	0.0672313	-2.94064	0.00327531	0.0206529
MMGT1	ENSG00000169446	1012.29	-0.197743	0.0655161	-3.01824	0.00254245	0.0169021
PCBP4	ENSG00000090097	2313.71	-0.198109	0.0537624	-3.68489	0.000228802	0.00227925
FTSJ3	ENSG00000108592	4378.8	-0.198139	0.0423354	-4.68021	2.86578e-06	4.85911e-05
C12orf23	ENSG00000151135	3417.07	-0.198297	0.0430276	-4.60859	4.05413e-06	6.65251e-05
RRP15	ENSG00000067533	1158.72	-0.198425	0.0668572	-2.9679	0.00299843	0.0192224
POLR3F	ENSG00000132664	839.646	-0.198485	0.065891	-3.01232	0.00259257	0.0171755
CEP170B	ENSG00000099814	3786.48	-0.19859	0.071537	-2.77605	0.00550235	0.0313583
EIF2B5	ENSG00000145191	2311.52	-0.198742	0.0498082	-3.99014	6.60335e-05	0.000779594
ZFYVE9	ENSG00000157077	1532.91	-0.19891	0.0733137	-2.71313	0.00666507	0.0367855
BAIAP2	ENSG00000175866	1303.35	-0.198922	0.0618087	-3.21835	0.00128931	0.00974605
ITIH2	ENSG00000151655	60699	-0.19893	0.0491943	-4.04376	5.26006e-05	0.000641836
PSMD13	ENSG00000185627	2955.75	-0.199042	0.0596955	-3.33428	0.000855194	0.00694566
UBE2N	ENSG00000177889	4532.05	-0.199075	0.0697181	-2.85543	0.00429791	0.0255782
CCND3	ENSG00000112576	932.521	-0.199097	0.0670376	-2.96993	0.0029787	0.019128
LEPROTL1	ENSG00000104660	1843.12	-0.199098	0.0582178	-3.41988	0.000626482	0.00538834
DHX37	ENSG00000150990	2997.53	-0.19913	0.054187	-3.67486	0.000237978	0.00235796
PCGF2	ENSG00000056661	3878.84	-0.199192	0.0589297	-3.38016	0.000724426	0.00607412
MEX3C	ENSG00000176624	2020.51	-0.199303	0.0552253	-3.60891	0.000307486	0.00294512
ARPC5L	ENSG00000136950	1514.84	-0.199553	0.0692071	-2.88341	0.00393391	0.0239055
ENOPH1	ENSG00000145293	2825.67	-0.199567	0.0569818	-3.5023	0.000461262	0.00411606
ERBB3	ENSG00000065361	10221.2	-0.199705	0.0614283	-3.25102	0.0011499	0.00888123
NIPA1	ENSG00000170113	1782.26	-0.19989	0.0643356	-3.10699	0.00189003	0.013251
ARHGEF16	ENSG00000130762	1544.1	-0.199925	0.0561338	-3.56158	0.000368629	0.00343178
RCC1	ENSG00000180198	5773.83	-0.200063	0.0484882	-4.12601	3.69111e-05	0.000474655
NFKB2	ENSG00000077150	1147.28	-0.200275	0.062511	-3.20384	0.00135607	0.0101752
SSR1	ENSG00000124783	14024.5	-0.200453	0.0455259	-4.40306	1.06737e-05	0.000158775
CRYAA	ENSG00000160202	2167.14	-0.200571	0.0657987	-3.04825	0.00230177	0.0155687
ABR	ENSG00000159842	1852.57	-0.200636	0.0611639	-3.28029	0.00103699	0.00818294
C16orf52	ENSG00000185716	994.914	-0.200742	0.0714883	-2.80805	0.0049843	0.028919
LIN54	ENSG00000189308	1498.09	-0.200968	0.0748215	-2.68596	0.00723211	0.0393185
ARHGDIA	ENSG00000141522	7905.33	-0.201166	0.0591686	-3.39988	0.000674153	0.00572805
KRI1	ENSG00000129347	1092.05	-0.201254	0.0618603	-3.25336	0.00114048	0.00883417
CLDN1	ENSG00000163347	4852.32	-0.20132	0.0440363	-4.57168	4.83822e-06	7.74775e-05
LTV1	ENSG00000135521	2970.14	-0.201588	0.067276	-2.99644	0.00273152	0.017925
ADSL	ENSG00000239900	4270.24	-0.201745	0.0556332	-3.62635	0.000287457	0.00278118
UCHL5	ENSG00000116750	2098.73	-0.201765	0.0631111	-3.19698	0.00138874	0.0103795
UTP3	ENSG00000132467	1187.28	-0.201844	0.0681103	-2.96349	0.0030417	0.0194429
ADRM1	ENSG00000130706	6787.42	-0.201856	0.0571713	-3.53072	0.000414432	0.00377536
SMNDC1	ENSG00000119953	1729.15	-0.201959	0.0601748	-3.35621	0.000790192	0.00650268
TKT	ENSG00000163931	14651.4	-0.201973	0.0545381	-3.70334	0.000212777	0.00213855
NCL	ENSG00000115053	55510.7	-0.202024	0.0474896	-4.25407	2.09922e-05	0.000289439
DDX3X	ENSG00000215301	16420.4	-0.202025	0.0514511	-3.92653	8.61796e-05	0.000983246
PPP1R18	ENSG00000146112	1036.86	-0.202305	0.0683541	-2.95967	0.0030797	0.0195866
IARS	ENSG00000196305	10567.3	-0.202392	0.036616	-5.52744	3.24938e-08	8.20508e-07
ACOT9	ENSG00000123130	1060.85	-0.2025	0.0676673	-2.99259	0.00276624	0.0180907
MYO1E	ENSG00000157483	1679.13	-0.202548	0.0711606	-2.84635	0.00442239	0.026227
ARL5B	ENSG00000165997	5629.79	-0.202741	0.0611223	-3.31697	0.000909981	0.00733603
DDX49	ENSG00000105671	1524.07	-0.202753	0.0678659	-2.98755	0.00281224	0.018321
E2F6	ENSG00000169016	1296.76	-0.202935	0.0600241	-3.38089	0.000722503	0.00606599
CASP10	ENSG00000003400	1166.06	-0.20294	0.064024	-3.16974	0.00152575	0.0111537
GRB10	ENSG00000106070	1189.65	-0.203037	0.0707926	-2.86805	0.00413013	0.024841
SDCCAG3	ENSG00000165689	2657.24	-0.203093	0.0523533	-3.87928	0.000104768	0.00116742
MMP14	ENSG00000157227	832.226	-0.203118	0.0725481	-2.79977	0.00511392	0.0295594
EIF6	ENSG00000242372	8643.23	-0.203204	0.0746265	-2.72295	0.00647027	0.0359049
HMGXB3	ENSG00000113716	2380.96	-0.203216	0.0579153	-3.50884	0.000450059	0.00402891
ANXA5	ENSG00000164111	10967.9	-0.203543	0.0682498	-2.98232	0.00286072	0.0185655
CCT6A	ENSG00000146731	13389	-0.203607	0.051645	-3.94244	8.06571e-05	0.000931367
CREB3L2	ENSG00000182158	8932.45	-0.203667	0.0763025	-2.6692	0.00760328	0.0406422
DCBLD1	ENSG00000164465	3955.12	-0.203729	0.0536348	-3.79845	0.000145603	0.00155334
MTX2	ENSG00000128654	1913.63	-0.203816	0.0762625	-2.67256	0.00752759	0.0403513
C1GALT1C1	ENSG00000171155	889.636	-0.204253	0.0698468	-2.9243	0.00345227	0.0215619
NFKB1	ENSG00000109320	2659.68	-0.204386	0.0532214	-3.8403	0.000122886	0.00134479
MCPH1	ENSG00000147316	849.529	-0.204763	0.0731019	-2.80107	0.0050934	0.0294617
STAM	ENSG00000136738	2113.21	-0.205013	0.0513844	-3.98979	6.61331e-05	0.000780166
MRPL42	ENSG00000198015	2576.8	-0.205274	0.0505984	-4.05694	4.97205e-05	0.000612565
CCT8	ENSG00000156261	7880.17	-0.2053	0.0604717	-3.39498	0.000686341	0.00581221
ZYX	ENSG00000159840	4670.35	-0.205537	0.0546021	-3.76428	0.000167032	0.00175017
NCEH1	ENSG00000144959	1143.51	-0.205575	0.0663262	-3.09946	0.00193877	0.0135368
SNRPD1	ENSG00000167088	3296.48	-0.205647	0.0777166	-2.64611	0.00814233	0.0428636
TM4SF1	ENSG00000169908	12710.8	-0.205835	0.0583734	-3.52618	0.000421596	0.00383148
NOMO1	ENSG00000103512	6202.07	-0.206244	0.0516513	-3.99302	6.52372e-05	0.00077258
CXCL16	ENSG00000161921	1404.7	-0.206682	0.064754	-3.1918	0.00141387	0.0105348
ACBD3	ENSG00000182827	2565.34	-0.20673	0.0541763	-3.81588	0.000135697	0.00146354
WDR3	ENSG00000065183	2509.21	-0.206751	0.0492656	-4.19667	2.70867e-05	0.000359829
LEPREL2	ENSG00000110811	1579.16	-0.20695	0.065578	-3.15578	0.0016007	0.0116281
ZNF143	ENSG00000166478	635.345	-0.207101	0.07861	-2.63453	0.00842527	0.0439894
WARS	ENSG00000140105	3554.65	-0.207104	0.0639829	-3.23687	0.00120847	0.00923563
SHMT2	ENSG00000182199	10471.3	-0.207198	0.0545811	-3.79615	0.000146963	0.00156519
PYGB	ENSG00000100994	7930.34	-0.207366	0.0452096	-4.58677	4.50162e-06	7.27592e-05
CRYZ	ENSG00000116791	3980.57	-0.207456	0.0490116	-4.2328	2.30803e-05	0.000312586
ARPC1B	ENSG00000130429	3027.84	-0.207811	0.068305	-3.0424	0.00234699	0.015809
REXO2	ENSG00000076043	1683.54	-0.207897	0.0644454	-3.22595	0.00125556	0.00952394
TRMT6	ENSG00000089195	1926.39	-0.207956	0.0581097	-3.57868	0.000345332	0.00323659
DNAJC10	ENSG00000077232	7645.61	-0.208194	0.0416166	-5.00266	5.65446e-07	1.09902e-05
TRIM8	ENSG00000171206	4113.62	-0.208204	0.0529982	-3.92851	8.54752e-05	0.000977398
BCAP31	ENSG00000185825	5071.17	-0.208268	0.0692619	-3.00696	0.00263876	0.0174286
SFT2D1	ENSG00000198818	2301.59	-0.208415	0.0617264	-3.37643	0.000734339	0.0061505
PSMB5	ENSG00000100804	13333.8	-0.208649	0.0714005	-2.92223	0.00347532	0.0216704
PA2G4	ENSG00000170515	7688.28	-0.208729	0.0643266	-3.24484	0.00117516	0.00902612
SLC35E1	ENSG00000127526	2409.47	-0.208743	0.0523827	-3.98495	6.74935e-05	0.000794987
ACTG1	ENSG00000184009	88588.3	-0.208837	0.0657184	-3.17776	0.00148419	0.0109378
RAC1	ENSG00000136238	4385.27	-0.209047	0.0767495	-2.72375	0.00645447	0.0358433
YBX3	ENSG00000060138	3486.17	-0.209113	0.075013	-2.78769	0.00530849	0.0304994
ZNHIT6	ENSG00000117174	1158.75	-0.209167	0.0581695	-3.59582	0.000323367	0.00306778
E2F3	ENSG00000112242	1645.22	-0.209462	0.0580233	-3.60996	0.000306239	0.00293707
XPO5	ENSG00000124571	5904.64	-0.209526	0.0519508	-4.03315	5.50331e-05	0.000665669
GCLM	ENSG00000023909	2410.58	-0.20964	0.0491678	-4.26376	2.01014e-05	0.000278412
SLC38A5	ENSG00000017483	2697.32	-0.209706	0.0499432	-4.1989	2.68218e-05	0.000356931
KIAA0100	ENSG00000007202	7089.37	-0.209838	0.0772242	-2.71726	0.00658257	0.0364309
NAA25	ENSG00000111300	2171.55	-0.210172	0.0624868	-3.36347	0.000769705	0.00638717
SBDS	ENSG00000126524	2139.24	-0.210235	0.0705329	-2.98067	0.00287617	0.0186262
UBA6	ENSG00000033178	3058.83	-0.210636	0.0559922	-3.76189	0.000168636	0.00176335
ERO1L	ENSG00000197930	4410.8	-0.210655	0.0467121	-4.50964	6.49363e-06	0.000101022
VIMP	ENSG00000131871	1246.89	-0.210862	0.0782766	-2.6938	0.00706419	0.0385841
VDAC2	ENSG00000165637	2469.7	-0.210935	0.0658452	-3.2035	0.0013577	0.0101824
PEA15	ENSG00000162734	1610.3	-0.210957	0.0712418	-2.96114	0.00306502	0.0195321
PLEKHA6	ENSG00000143850	2096.79	-0.211196	0.062964	-3.35424	0.000795837	0.00653656
PERP	ENSG00000112378	4845.35	-0.21123	0.0697467	-3.02852	0.00245753	0.0164377
NMD3	ENSG00000169251	2381.5	-0.21125	0.0492355	-4.2906	1.78191e-05	0.00024906
KCTD9	ENSG00000104756	1114.69	-0.211322	0.0620981	-3.40304	0.000666411	0.00567174
NXPE3	ENSG00000144815	839.843	-0.211352	0.0712019	-2.96834	0.00299408	0.0192107
ITPRIPL2	ENSG00000205730	1710.91	-0.211443	0.0711635	-2.97123	0.0029661	0.0190779
HSPA4	ENSG00000170606	10441.4	-0.211659	0.0435231	-4.86315	1.15532e-06	2.11375e-05
BEND3	ENSG00000178409	998.576	-0.211834	0.0779612	-2.71718	0.00658413	0.0364309
PNPT1	ENSG00000138035	3140.87	-0.211911	0.0420118	-5.04409	4.55693e-07	9.12402e-06
RASSF1	ENSG00000068028	619.502	-0.212029	0.0806823	-2.62795	0.00859008	0.0447622
TRIM27	ENSG00000204713	6043.91	-0.212183	0.0370204	-5.73153	9.95312e-09	2.73478e-07
NUP155	ENSG00000113569	3167.37	-0.212595	0.0584381	-3.63795	0.000274821	0.00268106
LIMK2	ENSG00000182541	2081.08	-0.212681	0.0516216	-4.11999	3.78886e-05	0.000483562
EIF2S2	ENSG00000125977	7213.25	-0.212841	0.0803135	-2.65012	0.00804627	0.0424604
ATAD3B	ENSG00000160072	2470.94	-0.213101	0.0654446	-3.2562	0.00112914	0.0087607
TCP1	ENSG00000120438	15851.1	-0.213136	0.0593761	-3.5896	0.000331184	0.00312508
STRAP	ENSG00000023734	6150.46	-0.213295	0.0621268	-3.43323	0.000596439	0.00517422
DNAJB11	ENSG00000090520	5502.78	-0.213488	0.0528743	-4.03766	5.39877e-05	0.000655954
TUBA1C	ENSG00000167553	9254.98	-0.213909	0.0520057	-4.11318	3.90243e-05	0.000492706
HS3ST3B1	ENSG00000125430	3164.2	-0.213987	0.0606481	-3.52834	0.000418175	0.00380492
RRM2	ENSG00000171848	10107.6	-0.21403	0.0584681	-3.66062	0.000251603	0.00247878
TRIM5	ENSG00000132256	716.913	-0.214154	0.0724877	-2.95434	0.00313336	0.0198706
PAFAH1B2	ENSG00000168092	4750.32	-0.214667	0.0496967	-4.31955	1.56349e-05	0.000222189
ASAP1	ENSG00000153317	3028.16	-0.214797	0.0722401	-2.97338	0.00294543	0.019015
ZFAND5	ENSG00000107372	3446.8	-0.215151	0.0455847	-4.7198	2.36072e-06	4.07511e-05
LAS1L	ENSG00000001497	1708.41	-0.215213	0.0601358	-3.57877	0.000345209	0.00323659
CCT7	ENSG00000135624	17603.8	-0.215418	0.0546928	-3.93869	8.19269e-05	0.000944601
PSMC1	ENSG00000100764	1168.68	-0.215447	0.0585569	-3.67929	0.000233888	0.00232171
EXOSC8	ENSG00000120699	1807.02	-0.215475	0.0783359	-2.75066	0.00594751	0.0334167
USP36	ENSG00000055483	4020.23	-0.215535	0.0548219	-3.93156	8.43974e-05	0.000966521
RCC2	ENSG00000179051	5317.78	-0.215799	0.0433689	-4.97588	6.49506e-07	1.24498e-05
GORASP1	ENSG00000114745	1611.91	-0.216071	0.0628038	-3.44041	0.000580843	0.00504752
UBA2	ENSG00000126261	6620.63	-0.216079	0.0519238	-4.16145	3.16229e-05	0.000412556
RNF2	ENSG00000121481	894.43	-0.216474	0.0639662	-3.38418	0.0007139	0.00600564
SMS	ENSG00000102172	2540.62	-0.216587	0.0781112	-2.77281	0.00555745	0.0316323
QPCTL	ENSG00000011478	1112.11	-0.21665	0.0762162	-2.84257	0.00447514	0.0264475
NDC1	ENSG00000058804	3938.88	-0.216818	0.0443153	-4.89262	9.95023e-07	1.84927e-05
GRPEL2	ENSG00000164284	796.967	-0.216892	0.0836032	-2.59431	0.00947814	0.0483949
ADRBK1	ENSG00000173020	3961	-0.21704	0.0464848	-4.66904	3.02607e-06	5.09132e-05
FLNA	ENSG00000196924	36464.2	-0.217175	0.0793559	-2.73672	0.00620554	0.0347133
DNAJC2	ENSG00000105821	2034.51	-0.217339	0.0693167	-3.13544	0.00171594	0.0122957
IER2	ENSG00000160888	1294.25	-0.217532	0.0621435	-3.50049	0.000464411	0.00413933
CHMP5	ENSG00000086065	1486.59	-0.217619	0.0842447	-2.58318	0.00978955	0.049653
BICD2	ENSG00000185963	2179.29	-0.217714	0.0734831	-2.96278	0.00304877	0.0194553
PTPN3	ENSG00000070159	1299.22	-0.217927	0.0671704	-3.24439	0.00117702	0.00903584
DNAJB9	ENSG00000128590	1045.84	-0.217943	0.0674908	-3.22922	0.00124127	0.00943424
NUP35	ENSG00000163002	1085.85	-0.218222	0.0792744	-2.75274	0.00590995	0.0332627
MED15	ENSG00000099917	2625.35	-0.218613	0.0481957	-4.53595	5.73448e-06	9.04082e-05
TJP2	ENSG00000119139	13447.5	-0.21862	0.051813	-4.2194	2.44957e-05	0.000330001
MFSD1	ENSG00000118855	1287.92	-0.219259	0.0561373	-3.90576	9.39308e-05	0.00105747
COPG1	ENSG00000181789	7015.41	-0.219473	0.0501748	-4.37416	1.21902e-05	0.00017901
CASP4	ENSG00000196954	1241.49	-0.219486	0.0617534	-3.55423	0.000379087	0.00351348
KATNB1	ENSG00000140854	1788.7	-0.219516	0.0567146	-3.87054	0.000108593	0.00120652
GPN3	ENSG00000111231	822.328	-0.219523	0.0826662	-2.65554	0.00791824	0.0419733
RSL24D1	ENSG00000137876	3601.8	-0.219628	0.0686207	-3.20061	0.00137137	0.0102698
NHP2L1	ENSG00000100138	4355.42	-0.219863	0.0721412	-3.04768	0.00230615	0.0155821
ETF1	ENSG00000120705	9261.31	-0.219969	0.0450381	-4.88406	1.03921e-06	1.91509e-05
SCD	ENSG00000099194	35868.6	-0.220029	0.0703663	-3.1269	0.00176659	0.012576
L3HYPDH	ENSG00000126790	820.187	-0.220061	0.0665483	-3.30679	0.000943725	0.00757486
ZFAND1	ENSG00000104231	968.719	-0.220305	0.0656693	-3.35475	0.000794354	0.00652789
GPRC5C	ENSG00000170412	3781	-0.221044	0.0539406	-4.09792	4.16876e-05	0.000523305
ATE1	ENSG00000107669	3064.56	-0.221213	0.0584023	-3.78775	0.000152019	0.00161165
ZNF473	ENSG00000142528	687.025	-0.22133	0.0759445	-2.91436	0.00356422	0.0220805
FAM8A1	ENSG00000137414	4583.62	-0.221343	0.0400971	-5.52017	3.38679e-08	8.52388e-07
GTPBP4	ENSG00000107937	4407.66	-0.221358	0.0405236	-5.46245	4.69608e-08	1.15341e-06
GEMIN5	ENSG00000082516	3040.8	-0.221505	0.0616433	-3.59333	0.000326476	0.00309211
CHUK	ENSG00000213341	2000.78	-0.221532	0.0482514	-4.59121	4.4068e-06	7.13921e-05
ERMP1	ENSG00000099219	4955.19	-0.221739	0.0600456	-3.69284	0.000221766	0.00221722
PRPS1	ENSG00000147224	2247.6	-0.221803	0.0634146	-3.49767	0.000469346	0.00417742
IGHMBP2	ENSG00000132740	903.019	-0.221821	0.072755	-3.04888	0.00229693	0.0155473
SCRN1	ENSG00000136193	5676.36	-0.222181	0.0588398	-3.77604	0.000159344	0.00167767
TJP1	ENSG00000104067	3116.44	-0.222206	0.0857344	-2.59179	0.00954779	0.0486374
TBRG4	ENSG00000136270	3435.57	-0.222237	0.0509763	-4.35961	1.30292e-05	0.000189569
DIS3	ENSG00000083520	2152.52	-0.222266	0.0643563	-3.45367	0.000553011	0.00484146
VKORC1L1	ENSG00000196715	3151.43	-0.22231	0.0528594	-4.20568	2.60296e-05	0.000347904
AP1AR	ENSG00000138660	2526	-0.222548	0.0567511	-3.92148	8.80066e-05	0.00100334
RUVBL1	ENSG00000175792	2250.69	-0.222876	0.0648687	-3.4358	0.000590817	0.00512836
IGSF8	ENSG00000162729	1882.18	-0.222968	0.0541944	-4.11422	3.88483e-05	0.000491703
DSG2	ENSG00000046604	5184.83	-0.223062	0.0762535	-2.92526	0.00344167	0.0215045
HYAL2	ENSG00000068001	2733.85	-0.223096	0.0686479	-3.24986	0.0011546	0.00890401
SYNCRIP	ENSG00000135316	8577.22	-0.223172	0.0413582	-5.39608	6.81143e-08	1.62337e-06
RPN1	ENSG00000163902	12185	-0.223287	0.0484758	-4.60616	4.10177e-06	6.69474e-05
EPS8	ENSG00000151491	3603.11	-0.223354	0.0492289	-4.53704	5.7049e-06	9.02213e-05
ABCB1	ENSG00000085563	3479.55	-0.223624	0.051893	-4.30933	1.63752e-05	0.000230353
AMPD2	ENSG00000116337	2825.13	-0.223668	0.0498568	-4.4862	7.2504e-06	0.00011177
BYSL	ENSG00000112578	2242.34	-0.223776	0.0693002	-3.22908	0.00124189	0.00943426
C19orf66	ENSG00000130813	490.698	-0.224154	0.0866241	-2.58767	0.00966279	0.0491406
PPARG	ENSG00000132170	484.73	-0.22447	0.0862465	-2.60266	0.00925047	0.0475215
RCOR2	ENSG00000167771	866.988	-0.224738	0.0776546	-2.89407	0.00380286	0.0232292
GOLT1B	ENSG00000111711	1918.62	-0.224987	0.0642473	-3.50189	0.000461965	0.00411993
RUSC2	ENSG00000198853	586.332	-0.225033	0.0864482	-2.6031	0.00923849	0.0474887
WDR4	ENSG00000160193	1138.54	-0.225151	0.0774049	-2.90874	0.00362886	0.0223711
SBDSP1	ENSG00000225648	666.958	-0.225618	0.0810522	-2.78361	0.00537571	0.0308044
ZNF622	ENSG00000173545	1331.93	-0.225821	0.0674434	-3.3483	0.000813092	0.00664968
TBKBP1	ENSG00000198933	612.586	-0.225831	0.0799165	-2.82583	0.00471581	0.0276048
MSANTD4	ENSG00000170903	786.742	-0.225916	0.067093	-3.36721	0.00075932	0.00631471
POLR1B	ENSG00000125630	3222.53	-0.226215	0.0482663	-4.68681	2.77492e-06	4.71551e-05
PWP1	ENSG00000136045	2394.22	-0.226722	0.0613484	-3.69565	0.000219329	0.00219717
HSPA8	ENSG00000109971	55976	-0.22698	0.0580972	-3.90691	9.34858e-05	0.00105479
TXNDC9	ENSG00000115514	1909.61	-0.227167	0.0716187	-3.1719	0.00151444	0.0110964
PGK1	ENSG00000102144	11652.7	-0.227736	0.0644637	-3.53278	0.000411219	0.0037528
PTPN11	ENSG00000179295	7132.38	-0.228064	0.0721183	-3.16236	0.00156495	0.0114118
PDE8A	ENSG00000073417	1838.92	-0.228129	0.0519015	-4.39542	1.10561e-05	0.000163985
TNPO1	ENSG00000083312	7866.72	-0.228175	0.0563411	-4.04988	5.12444e-05	0.000628299
CTPS1	ENSG00000171793	3256.25	-0.228357	0.0485658	-4.70201	2.5761e-06	4.40706e-05
[truncated: 1,023 more rows]
