# Supplementary material for: Adenosine Receptor 3 in Liver Cancer: Expression Variability, Epigenetic Modulation, and Enhanced Histone Deacetylase Inhibitor Effects
Source: Gastro Hep Adv. 2024 Nov 20;4(3):100590. doi: 10.1016/j.gastha.2024.11.006 (PMC11795062; doi:10.1016/j.gastha.2024.11.006)
Supplement: Table A3 — Gene Set Enrichment Analysis (GSEA) of RNA-seq of HepG2 cells after the treatment with Namodenoson for 24 h. [file mmc4.xlsx]

## Sheet: abs(lfc)>0.5
pathway	pval	padj	log2err	ES	NES	size	genes
DESCARTES_FETAL_LIVER_HEPATOBLASTS	4.22591e-10	7.13206e-06	0.814036	0.447559	3.18758	75	SLC22A7 GSTA2 BHMT TMEM82 SLC38A4 UROC1 MT1F ASPDH ITIH1 EFHD1 APOC3 FAM151A FGG CREB3L3 MT1G ACSM2A SULT1C2 KNG1 ALDH6A1 CYP4F3 SLC25A47 SOWAHA ACSM2B ALDH1L1 DIO1 ALDH1L1-AS2 CYP4F2 KLB FGA LINC00907 CDO1 RHBG LINC00870 AMN TMEM139 TTPA GPT TJP3 HOGA1 PLA2G12B XPNPEP2 MTTP OGFR-AS1 PALM3 APOA5 SPTLC3 LINC00574 LDHD HNF1A-AS1 ALDH8A1 ONECUT1 REEP6 HAMP MT1E MT1X FGB PDZK1
BILD_HRAS_ONCOGENIC_SIGNATURE	1.09731e-09	9.25969e-06	0.788187	-0.590259	-3.07788	42	EGR1 CCL20 NAV3 TNS4 SPRY4 DUSP6 IER3 DUSP5 IL11 DUSP4 HK2 TRIB1 ITGA2 KLF5 GDF15 EPHA2 CDCP1 UPP1 INPP1 SH2D5 EREG FOSL1 PHLDA2 FOS TIMP1 HBEGF ITPRIP CLCF1 LDLR GK PLXNA2 ELK3 PPP1R15A PLAUR LIF KDM7A TNFRSF12A AHNAK2
HALLMARK_TNFA_SIGNALING_VIA_NFKB	6.99437e-09	3.9348e-05	0.761461	-0.60392	-2.9775	35	EGR3 EGR1 CCL20 IER3 DUSP5 DUSP4 BHLHE40 PLAU SLC16A6 SERPINE1 EDN1 TRIB1 SAT1 F2RL1 NR4A1 MAFF FOSL1 PHLDA2 SERPINB8 ICAM1 FOS HBEGF CLCF1 LDLR FJX1 PPP1R15A JAG1 PLAUR KLF10 IL18 LIF
MURARO_PANCREAS_MESENCHYMAL_STROMAL_CELL	9.443e-09	3.98424e-05	0.74774	-0.517659	-2.91747	54	SPRY4 DUSP6 IER3 DUSP5 IL11 IGFBP3 PDGFRB RND3 BHLHE40 PLAU ADAM19 SERPINE1 ETS1 PLSCR4 ITGA2 ADAMTS4 AXL ARHGAP23 LOX HK1 LOXL2 TIMP1 FHL2 SLC7A11 HBEGF ITPRIP TGM2 TMSB4X ENC1 SRPX2 NES AKAP12 JAG1 CSGALNACT2 PLAUR IL4R LIF CTHRC1 TGFB1I1 VCAN TNFRSF12A FAT1 DCBLD2 ARHGEF2 S100A11 MYOF
MANNO_MIDBRAIN_NEUROTYPES_HENDO	3.32722e-08	0.000112307	0.719513	-0.452369	-2.77565	76	EGR3 PALD1 EGR1 ROBO4 SPRY4 DUSP6 DUSP5 CDKN2B IGFBP3 ESAM SERPINE1 ETS1 FXYD5 SLC2A1 PAQR5 MFNG EDN1 GGT5 SAT1 GDF15 EPHA2 LPAR6 F2RL1 NR4A1 MAFF TIE1 SERPINB8 ICAM1 FOS TIMP1 SLC7A11 HBEGF ITPRIP LDLR TGM2 PLLP TMC6 FAM43A TMSB4X TXNIP TMC7 NOS3 CSGALNACT1 AKAP12 JAG1 PLAUR IL4R MMD CTHRC1 SH3TC1 GLRX SLC16A5 TSPAN14 ANXA3 FHL3 MATN3 RBP1 ZFP36 ETS2 SDC3 RAPGEF5 LRP8 KLF6
MURARO_PANCREAS_DUCTAL_CELL	8.11351e-08	0.00019941	0.704976	-0.416999	-2.67915	90	EGR1 CCL20 DUSP6 IER3 DUSP5 CDKN2B DUSP4 RND3 BHLHE40 PLAU FILIP1L ANKRD1 KRT23 EDN1 VNN1 NGFR TRIB1 ITGA2 UCA1 SAT1 KLF5 GDF15 LYZ EPHA2 NR0B2 LPAR6 F2RL1 SOX4 B3GNT7 MAFF KRT18 HK1 PHLDA2 ICAM1 SETD7 SERPINA3 CLDN2 HBEGF LDLR TGM2 TMSB4X ENC1 TXNIP FBLIM1 JAG1 PLAUR IL4R PFKP IL18 LIF C1orf116 TNFRSF12A SH2D4A ERRFI1 CLIC1 FAT1 DCBLD2 TSPAN14 S100A11 ANXA3 GOT1 MYOF RBP1 ZFP36 PTGFRN ETS2 MYADM…
NAGASHIMA_NRG1_SIGNALING_UP	8.27085e-08	0.00019941	0.704976	-0.591595	-2.83095	32	EGR3 EGR1 IER3 DUSP5 DUSP4 BHLHE40 CYP24A1 EDN1 TRIB1 GDF15 EPHA2 AQP3 F2RL1 NR4A1 MAFF INPP1 FOSL1 PHLDA2 SERPINB8 FOS FHL2 HBEGF CLCF1 LDLR PPP1R15A PLAUR KLF10 LIF
TGANTCA_AP1_C	2.51168e-07	0.000529871	0.674963	-0.447553	-2.66958	65	CSMD3 PPP2R2C WNT7B SLC6A14 IL11 LYVE1 MYBPH PDGFRB S100A2 MMP3 PLAU SLC16A6 FST LRRC2 TRIB1 SLC26A9 ITGA2 GPR3 SAT1 CALB2 KRT15 KLF5 PRF1 EPHA2 NR0B2 CPA4 ETV4 FOSL1 PHLDA2 ACSL3 BTBD11 POU2AF1 DLX1 HBEGF FRMD5 ELK3 SRPX2 PPP1R15A IGFBP6 VGF SLC4A11 CTHRC1 TNFRSF12A CLIC1 ETV5 ARHGEF2 GDNF LOXL4 FHL3 DUSP13
TFEB_TARGET_GENES	2.96996e-07	0.000556934	0.674963	-0.515322	-2.72348	44	SPOCD1 ROBO4 NAV3 DUSP6 MIR3189 DUSP4 SLC51B RND3 S100A2 BHLHE40 TMC8 PLAU ANKRD1 SERPINE1 SP140 PLSCR4 MFNG EDN1 TRIB1 AXL GDF15 ARHGAP23 AMPD3 SH2D5 ICAM1 DLGAP1-AS2 CP MAGI2-AS3 ELK3 TMC6 NOS3
SENESE_HDAC1_TARGETS_UP	4.31523e-07	0.000728282	0.674963	-0.584035	-2.75041	30	ROBO4 CCL20 NAV3 DUSP5 PAX8-AS1 MMP3 PLAU LINC00973 ETS1 TRIB1 ITGA2 MYH16 GPR3 UPP1 MAFF FOSL1 SERPINB8 DLGAP1-AS2 SLC7A11 ITPRIP TGM2 ELK3 CSGALNACT2 MOSPD1 GLRX TNFRSF12A ERRFI1 CPEB4
DELYS_THYROID_CANCER_UP	9.64461e-07	0.00147975	0.643552	-0.525779	-2.6486	38	SLC6A14 DUSP6 IER3 DUSP5 DUSP4 IGFBP3 S100A2 CRABP2 BHLHE40 PLAU FXYD5 ITGA2 KRT15 GDF15 EPHA2 UPP1 SOX4 INHBB EREG LOXL2 PHLDA2 ICAM1 TIMP1 TGM2 TMC6 FJX1 ENC1 IGFBP6 LIF VCAN AHNAK2 ETV5 S100A11
KIM_WT1_TARGETS_UP	1.14047e-06	0.00160398	0.643552	-0.577235	-2.6778	28	EGR1 IER3 DUSP5 IL11 RND3 BHLHE40 SERPINE1 ETS1 TRIB1 EPHA2 NR4A1 MAFF EREG FOSL1 PHLDA2 FHL2 HBEGF TMC6 ENC1 AKAP12 PLAUR IL4R KLF10 LIF TNFRSF12A
ZWANG_CLASS_3_TRANSIENTLY_INDUCED_BY_EGF	1.4346e-06	0.00186244	0.643552	-0.61121	-2.70125	24	CCL20 IER3 DUSP5 RND3 BHLHE40 SERPINE1 ETS1 SLC2A1 EDN1 TRIB1 ITGA2 EPHA2 F2RL1 NR4A1 MAFF FOS HBEGF ITPRIP PPP1R15A JAG1 PLAUR
AIZARANI_LIVER_C20_LSECS_3	1.85894e-06	0.00224096	0.643552	-0.550094	-2.63235	32	ROBO4 GPRC5A SPRY4 DUSP6 DUSP5 LYVE1 BHLHE40 PDE2A ESAM SERPINE1 TGFBR3 ADAMTS4 ARHGAP23 UPP1 TIE1 FOSL1 ICAM1 TIMP1 ITPRIP PLXNA2 TGM2 FAM43A NOS3 AKAP12 PPP1R15A PLAUR IL4R
KOINUMA_TARGETS_OF_SMAD2_OR_SMAD3	2.44892e-06	0.00261757	0.627257	-0.45034	-2.5337	53	GPRC5A DUSP6 IER3 IGFBP3 S100A2 CRABP2 PLAU ADAM19 SERPINE1 ETS1 PCDH1 EDN1 FST ITGA2 SAT1 KRT15 EPHA2 UPP1 F2RL1 FOSL1 PHLDA2 SERPINB8 FHL2 HBEGF ITPRIP CLCF1 PLXNA2 TGM2 ELK3 ENC1 IL4R KLF10 IL18 SLC4A11 C1orf116 TNFRSF12A SH2D4A FAT1 ANXA3 COTL1 MYOF PTGFRN ETS2 SREBF1 KLF6 SH3RF1 SLC37A2
WINTER_HYPOXIA_METAGENE	2.48155e-06	0.00261757	0.627257	-0.589936	-2.67501	26	EGR1 IGFBP1 IGFBP3 BHLHE40 PLAU SERPINE1 ETS1 SLC2A1 EDN1 HK2 SAT1 LOX NR4A1 KRT18 HK1 ICAM1 FOS CP TGM2 TXNIP NOS3 PLAUR GLRX ERRFI1
GOBP_REGULATION_OF_PHOSPHORUS_METABOLIC_PROCESS	3.47286e-06	0.00305942	0.627257	-0.412282	-2.50648	71	SPOCD1 EGR1 PPP2R2C GPRC5A SPRY4 DUSP6 DUSP5 IL11 CDKN2B DUSP4 IGFBP3 PDGFRB EDN1 TDGF1 TRIB1 ITGA2 SPRY1 NTSR1 EPHB1 AXL GDF15 RASSF2 EPHA2 LOX INHBB TIE1 EREG UBASH3B ICAM1 ACSL3 HBEGF ITPRIP CLCF1 LDLR TMSB4X SRPX2 NOS3 PPP1R15A CEACAM1 PLAUR IGFBP6 IL18 LIF MMD TESC SH2D4A ERRFI1 PPARGC1B SOCS2 ARHGEF2 FGFR1 ADORA2B MYADM MGAT5 LRP8 NUAK1 SPRY2 BMP4 THBS1 ARRB1 PDE4D
GOBP_CIRCULATORY_SYSTEM_DEVELOPMENT	3.52283e-06	0.00305942	0.627257	-0.417912	-2.48735	64	EGR3 EGR1 ROBO4 WNT7B HEY1 DUSP6 PDGFRB PDE2A ANKRD1 SERPINE1 ETS1 EDN1 HK2 TGFBR3 TDGF1 NGFR MIR29A SAT1 SPRY1 EPHB1 KLF5 RBM24 EPHA2 LOX SOX4 NR4A1 ASB4 ANGPTL1 TIE1 MIXL1 EREG FOSL1 LOXL2
SABATES_COLORECTAL_ADENOMA_UP	3.56259e-06	0.00305942	0.627257	-0.647957	-2.63847	19	CCL20 TNS4 SLC6A14 DUSP4 S100A2 MMP3 KRT23 TDGF1 UCA1 ETV4 ACSL6 SH3TC2 SERPINA3 DLGAP1-AS2 CLDN2 LCN15
AIZARANI_LIVER_C29_MVECS_2	3.62555e-06	0.00305942	0.627257	-0.534884	-2.54287	31	GPRC5A SPRY4 DUSP6 IGFBP3 ESAM FILIP1L SERPINE1 PLSCR4 EDN1 TGFBR3 SPRY1 ADAMTS4 ARHGAP23 UPP1 MAFF INPP1 TIE1 FOSL1 TIMP1 HBEGF ITPRIP TGM2 ELK3 NOS3 AKAP12
PASINI_SUZ12_TARGETS_DN	5.00831e-06	0.00402501	0.610527	-0.530864	-2.60812	34	GPRC5A DUSP6 IER3 CDKN2B IGFBP3 RND3 BHLHE40 FILIP1L ETS1 TRIB1 AXL SOX4 KRT18 LOXL2 SETD7 HBEGF JAG1 TGFB1I1 VCAN TNFRSF12A ERRFI1 CLIC1 DCBLD2 ANXA3 TAGLN RBP1 METRNL MYADM LRP8 KLF6 NUAK1 SHB BMP4 THBS1
ONDER_CDH1_TARGETS_2_DN	5.545e-06	0.00425377	0.610527	-0.511768	-2.55995	37	TAGLN3 CCL20 NAV3 GPRC5A DUSP6 IER3 S100A2 PLAU EDN1 FST ITGA2 KRT15 KLF5 AQP3 CDCP1 UPP1 B3GNT3 KRT18 AMPD3 EREG ICAM1 FOS SERPINA3 HBEGF
HU_FETAL_RETINA_FIBROBLAST	6.17442e-06	0.00433971	0.610527	-0.524872	-2.49527	31	EGR1 PDGFRB ESAM ETS1 FXYD5 FST PEAR1 LPAR6 MAFF LOXL2 FOS TIMP1 EML4 TGM2 ELK3 TXNIP FBLIM1 PPP1R15A JAG1 IGFBP6 GMDS TGFB1I1 VCAN CLIC1 S100A11 FHL3 FGFR1 ZFP36 ETS2
GOBP_VASCULATURE_DEVELOPMENT	6.20218e-06	0.00433971	0.610527	-0.435928	-2.45261	53	EGR3 EGR1 ROBO4 WNT7B HEY1 PDGFRB PDE2A SERPINE1 ETS1 EDN1 HK2 TGFBR3 TDGF1 NGFR MIR29A SAT1 EPHB1 KLF5 EPHA2 LOX SOX4 NR4A1 ASB4 ANGPTL1 TIE1 EREG FOSL1 LOXL2
CHIANG_LIVER_CANCER_SUBCLASS_PROLIFERATION_DN	6.42843e-06	0.00433971	0.610527	0.558097	2.66173	24	BHMT SLC38A4 DAO ITIH1 KNG1 ALDH6A1 CYP4F3 ETNK2 ALDH1L1 CYP4F2 SERPING1 SULT2A1 RORC CDO1 ACSM5 TTPA GPT MTTP APOA5 LDHD
BUYTAERT_PHOTODYNAMIC_THERAPY_STRESS_UP	6.91978e-06	0.00449174	0.610527	-0.483844	-2.50628	40	HOXD1 GPRC5A HEY1 IER3 DUSP5 IL11 IGFBP1 RND3 BHLHE40 TRIB1 ITGA2 SAT1 KLF5 GDF15 LOX UPP1 F2RL1 MAFF AMPD3 EREG FOS SLC7A11 CLCF1 GK TXNIP PPP1R15A CSGALNACT2 KLF10 IL18
MURARO_PANCREAS_ENDOTHELIAL_CELL	7.62065e-06	0.00476347	0.610527	-0.531119	-2.54155	32	ROBO4 SPRY4 HEY1 DUSP6 PDE2A ESAM SERPINE1 ETS1 ITGA2 ADAMTS4 ARHGAP23 UPP1 LPAR6 SOX4 HK1 TIE1 ICAM1 SLC7A11 ITPRIP PLXNA2 ELK3 FAM43A JAG1 IL4R PFKP
RNGTGGGC_UNKNOWN	8.29694e-06	0.00500098	0.593325	-0.554728	-2.54516	27	EGR3 CSMD3 PPP2R2C SPRY4 PDGFRB LCK S100A3 FST TRIB1 EPHB1 KLF5 SOX4 NR4A1 CPA4 B3GNT7 ANGPTL1
PRAMOONJAGO_SOX4_TARGETS_UP	9.42538e-06	0.00548525	0.593325	-0.79792	-2.50492	9	GPRC5A IER3 DUSP4 RND3 BHLHE40 SERPINE1 GDF15 MAFF AMPD3
GOBP_REGULATION_OF_PROTEIN_SERINE_THREONINE_KINASE_ACTIVITY	9.9099e-06	0.00557498	0.593325	-0.623257	-2.48055	18	SPRY4 DUSP6 DUSP5 CDKN2B DUSP4 PDGFRB EDN1 TDGF1 TRIB1 SPRY1 GDF15
GOBP_TUBE_MORPHOGENESIS	1.04673e-05	0.00569858	0.593325	-0.43215	-2.43554	54	EGR3 ROBO4 WNT7B HEY1 PDGFRB SERPINE1 ETS1 SOX8 EDN1 HK2 TGFBR3 TDGF1 NGFR MIR29A SAT1 SPRY1 EPHB1 KLF5 WNK4 EPHA2 LOX SOX4 NR4A1 ASB4 ANGPTL1 TIE1 EREG LOXL2
GSE19198_CTRL_VS_IL21_TREATED_TCELL_24H_UP	1.19043e-05	0.0062784	0.593325	-0.578552	-2.52312	23	LYVE1 RND3 MMP3 SERPINE1 EDN1 TRIB1 TTC39B SPRY1 ADAMTS4 LOX UPP1 INHBB MAFF ICAM1 TIMP1 CP TGM2 ENC1 AKAP12
DESCARTES_FETAL_PLACENTA_AFP_ALB_POSITIVE_CELLS	1.29059e-05	0.0066004	0.593325	0.506007	2.56199	28	BHMT SLC38A4 MT1F ITIH1 GSTA1 APOC3 FGG MT1G KNG1 ALDH6A1 CYP4F3 ERP27 SLC30A10 DIO1 KLB FGA AMN XPNPEP2 REEP6 MT1E MT1X FGB FTCD PRAP1 APOA1
BLANCO_MELO_RESPIRATORY_SYNCYTIAL_VIRUS_INFECTION_A594_CELLS_UP	1.5243e-05	0.00756637	0.593325	-0.494241	-2.45222	36	SPOCD1 EGR1 NAV3 IGFBP1 PLAU ADAM19 ETS1 HK2 IGFN1 UCA1 MYH16 CDCP1 MAFF AMPD3 SERPINB8 ICAM1 CORO2B HBEGF LDLR GK TGM2 FAM43A ZMIZ1-AS1 PPP1R15A CEACAM1 PLAUR IL4R
PLASARI_TGFB1_TARGETS_10HR_UP	2.08505e-05	0.0100541	0.57561	-0.534095	-2.4875	29	CCL20 HEY1 DUSP6 IER3 DUSP5 IL11 BHLHE40 ANKRD1 SERPINE1 SLC2A1 HK2 F2RL1 MAFF EREG FOSL1 BTBD11 HBEGF FJX1 NES PPP1R15A JAG1 PLAUR LIF TNFRSF12A SOCS2
GOBP_REGULATION_OF_TRANSFERASE_ACTIVITY	2.3111e-05	0.010822	0.57561	-0.464593	-2.40656	40	EGR1 GPRC5A SPRY4 DUSP6 DUSP5 CDKN2B DUSP4 PDGFRB EDN1 TDGF1 TRIB1 SPRY1 EPHB1 AXL GDF15 RASSF2 EPHA2 TIE1 EREG UBASH3B HBEGF ITPRIP CEACAM1 IGFBP6 IL18 MMD TESC ERRFI1 SOCS2 FGFR1 ZFP36 ADORA2B LRP8 SPRY2 BMP4 THBS1 ARRB1
GOBP_CELL_POPULATION_PROLIFERATION	2.47461e-05	0.010822	0.57561	-0.363165	-2.26816	83	EGR3 EGR1 WNT7B IL11 CDKN2B IGFBP3 PDGFRB PLAU ETS1 SOX8 EDN1 FST TGFBR3 TDGF1 NGFR TRIB1 ITGA2 MIR29A TNFSF4 SPRY1 EPHB1 KLF5 EPHA2 F2RL1 SOX4 NR4A1 TIE1 EREG FOSL1 LOXL2 PHLDA2 TIMP1 SLC7A11 HBEGF CLCF1 TGM2 TXNIP NES NOS3 CEACAM1 JAG1 IL4R IGFBP6 KLF10 IL18 LIF CTHRC1 TGFB1I1 TESC ERRFI1 ETV5 ARHGEF2 S100A11 SERPINE2 GDNF FGFR1 ZFP36 TRNP1 SH3RF1 NUAK1 SPRY2 BMP4 THBS1 ARRB1 EIF5A2 CYP1A1 JUP
GOBP_BLOOD_VESSEL_MORPHOGENESIS	2.56626e-05	0.010822	0.57561	-0.449391	-2.42293	46	EGR3 ROBO4 WNT7B HEY1 PDGFRB SERPINE1 ETS1 EDN1 HK2 TGFBR3 TDGF1 NGFR MIR29A SAT1 EPHB1 KLF5 EPHA2 LOX SOX4 NR4A1 ASB4 ANGPTL1 TIE1 EREG LOXL2
RYTTCCTG_ETS2_B	2.60369e-05	0.010822	0.57561	-0.419902	-2.36652	54	EGR3 EGR1 ROBO4 CCL20 HOXD1 DUSP4 PDGFRB MMP3 LCK ESAM ETS1 PCDH1 FXYD5 KRT23 TRIB1 TNFSF4 ADAMTS4 PRF1 EPHA2 AQP3 CDCP1 B3GNT7 FOSL1 HCAR1 TIMP1 HBEGF GK PLXNA2 ELK3 FBLIM1 VGF LIF BIN1 SH3TC1 MOSPD1 PPARGC1B CLIC1 ETV5 ARHGEF2
KOBAYASHI_EGFR_SIGNALING_6HR_DN	2.62505e-05	0.010822	0.57561	-0.778603	-2.44428	9	DUSP6 IER3 DUSP5 IL11 DUSP4 EPHA2 MAFF FOSL1 PHLDA2
MODULE_64	2.62904e-05	0.010822	0.57561	-0.513103	-2.45534	32	CCL20 GPRC5A DUSP6 DUSP5 IL11 ITGA10 LCK NGFR GPR3 TNFSF4 EPHB1 AXL EPHA2 AQP3 NR0B2 LPAR6 EREG ICAM1 HBEGF LDLR AKAP12 CEACAM1 JAG1 PLAUR IL4R LIF
GSE3920_UNTREATED_VS_IFNG_TREATED_ENDOTHELIAL_CELL_UP	2.73245e-05	0.0109799	0.57561	-0.65729	-2.44076	15	EGR3 EGR1 DUSP5 DUSP4 RND3 CRABP2 PLAU CYP24A1
PID_HIF1_TFPATHWAY	3.35534e-05	0.0131693	0.557332	-0.747024	-2.41504	10	IGFBP1 BHLHE40 SERPINE1 ETS1 SLC2A1 EDN1 HK2 HK1 FOS CP
GOBP_SKELETAL_MUSCLE_CELL_DIFFERENTIATION	4.18586e-05	0.015424	0.557332	-0.769688	-2.41629	9	EGR1 ASB2 ANKRD1 SOX8 EPHB1 KLF5 RBM24 MAFF FOS
GOBP_SKELETAL_MUSCLE_ORGAN_DEVELOPMENT	4.18586e-05	0.015424	0.557332	-0.769688	-2.41629	9	EGR1 ASB2 ANKRD1 SOX8 EPHB1 KLF5 RBM24 MAFF FOS
AML_Q6	4.30225e-05	0.015424	0.557332	-0.692614	-2.41095	12	CSMD3 WNT7B HEY1 ITGA10 LCK SLC16A6 TRIB1 WNK4 NR4A1 EREG
MIR193A_3P_MIR193B_3P	4.35212e-05	0.015424	0.557332	-0.875923	-2.17172	5	NAV3 PLAU SLC16A6 ETS1 TGFBR3
GOBP_REGULATION_OF_CELL_DEATH	4.38675e-05	0.015424	0.557332	-0.372014	-2.28109	75	EGR3 EGR1 DUSP6 IER3 IGFBP3 PDGFRB MMP3 LCK TMC8 ANKRD1 SERPINE1 SOX8 EDN1 VNN1 TDGF1 NGFR MIR29A NTSR1 EPHB1 AXL RASSF2 PRF1 LOX F2RL1 SOX4 INHBB KRT18 FOSL1 PHLDA2 ICAM1 FOS TIMP1 FHL2 DLX1 SLC7A11 ITPRIP CLCF1 TGM2 TXNIP NES NOS3 AKAP12
MODULE_118	5.13592e-05	0.0176896	0.557332	-0.492956	-2.42187	34	DUSP6 IER3 RND3 PLAU ADAM19 SERPINE1 SLC2A1 FST DKK4 GPR3 GDF15 EPHA2 LOX SOX4 MAFF KRT18 LOXL2 PHLDA2 FOS ACSL3 SLC7A11 LDLR TGM2
GOBP_CELL_MIGRATION	5.4409e-05	0.0183652	0.557332	-0.354861	-2.20004	81	EGR3 MYO1G ROBO4 CCL20 NAV3 IGFBP3 PDGFRB RND3 S100A2 LCK PLAU ESAM SERPINE1 CCR6 ETS1 SOX8 EDN1 TGFBR3 TDGF1 TRIB1 ITGA2 MIR29A EPHB1 AXL EPHA2 LOX F2RL1 NR4A1 TIE1 MIXL1 LOXL2 PHLDA2 ICAM1 TIMP1 SLC7A11 HBEGF FRMD5 PLXNA2 TMSB4X SRPX2 NOS3 AKAP12 CEACAM1 JAG1 IGFBP6 CTHRC1 FAT1 ARHGEF2 S100A11 SERPINE2 ANXA3 GDNF LRCH1 FGFR1 SDC3 MYADM SEMA4C MGAT5 LRP8 ARSB L1CAM SH3RF1 SPRY2 BMP4 THBS1
AMIT_EGF_RESPONSE_60_MCF10A	5.84818e-05	0.0193529	0.557332	-0.870015	-2.15707	5	EGR1 IER3 RND3 BHLHE40 TRIB1
PEDERSEN_METASTASIS_BY_ERBB2_ISOFORM_1	6.47541e-05	0.0208289	0.538434	-0.560995	-2.41041	22	EGR3 EGR1 SPRY4 DUSP6 DUSP5 DUSP4 BHLHE40 TRIB1 ITGA2 EPHA2 LPAR6 MAFF EREG FOSL1 SLC7A11 HBEGF ELK3
MODULE_27	6.64572e-05	0.0208289	0.538434	-0.571193	-2.37279	20	GPRC5A ITGA10 PDGFRB TGFBR3 NGFR NTSR1 EPHB1 AXL EPHA2 NR0B2 LPAR6 TIE1 ICAM1 HBEGF LDLR PLAUR IL4R
GSE45365_NK_CELL_VS_CD11B_DC_DN	6.82802e-05	0.0208289	0.538434	-0.519293	-2.38258	27	MYO1G EGR1 GPRC5A SLC6A14 IER3 DUSP5 SERPINE1 FST SPRY1 ADAMTS4 INHBB MAFF SH2D5 FOSL1 ICAM1 FOS TIMP1 HBEGF TGM2 ENC1
MEL18_DN.V1_UP	6.83675e-05	0.0208289	0.538434	-0.592516	-2.41272	19	ADAM19 SLC16A6 EDN1 VNN1 TGFBR3 GPR3 EPHA2 CDCP1 CPA4 TIE1 FOSL1 SLC7A11 HBEGF FJX1 SRPX2 JAG1 PLAUR LIF
GOBP_POSITIVE_REGULATION_OF_IMMUNE_SYSTEM_PROCESS	6.9113e-05	0.0208289	0.538434	-0.47215	-2.32783	35	EGR3 MYO1G CCL20 LCK SERPINE1 CCR6 EDN1 VNN1 TRIB1 ITGA2 TNFSF4 AXL AQP3 F2RL1 SOX4 HK1 EREG ICAM1 FOS CLCF1 CEACAM1 IL4R KLF10 IL18 LIF TESC PPARGC1B
HINATA_NFKB_TARGETS_FIBROBLAST_UP	7.52007e-05	0.0211828	0.538434	-0.800755	-2.25659	7	CCL20 IER3 RND3 SERPINE1 ETS1 EDN1
GSE9988_LOW_LPS_VS_CTRL_TREATED_MONOCYTE_UP	7.59344e-05	0.0211828	0.538434	-0.540243	-2.38761	24	EGR3 EGR1 CCL20 IER3 DUSP5 EDN1 NR4A1 MAFF EREG FOSL1 PHLDA2 SERPINB8 ICAM1 DLGAP1-AS2 CLCF1 GK PPP1R15A PLAUR IL18 ERRFI1 ARHGEF2
KRAS.LUNG.BREAST_UP.V1_UP	7.72748e-05	0.0211828	0.538434	-0.627473	-2.33004	15	TAGLN3 CCL20 NAV3 IGFBP3 PDE2A ADAM19 CCR6 ETS1 ITGA2
ELVIDGE_HYPOXIA_BY_DMOG_UP	7.8781e-05	0.0211828	0.538434	-0.502399	-2.33063	28	EGR1 GPRC5A HEY1 IGFBP3 S100A2 BHLHE40 SERPINE1 SLC2A1 HK2 SAT1 SPRY1 GDF15 LOX MAFF LOXL2 FOS TXNIP CSGALNACT1 AKAP12 PLAUR PFKP GLRX AHNAK2
MED25_TARGET_GENES	7.8827e-05	0.0211828	0.538434	-0.701659	-2.35533	11	NAV3 DUSP6 BHLHE40 PLAU ETS1 TRIB1 KRT15 AXL DLGAP1-AS2 CP
MODULE_94	7.88764e-05	0.0211828	0.538434	-0.633139	-2.48182	17	EGR3 IER3 DUSP4 IGFBP3 KCNJ10 PCDH1 PLCH2 TGFBR3 ITGA2 EPHB1 F2RL1 KRT18
SHEPARD_CRASH_AND_BURN_MUTANT_UP	7.99263e-05	0.0211828	0.538434	-0.679637	-2.36577	12	EGR1 DUSP5 IGFBP1 DUSP4 SLC16A6 CYP24A1 FST SAT1 PHLDA2 FOS
GSE13522_WT_VS_IFNAR_KO_SKING_T_CRUZI_Y_STRAIN_INF_UP	8.03281e-05	0.0211828	0.538434	-0.652835	-2.39191	14	CCL20 DUSP6 DUSP4 BHLHE40 ADAM19 SLC16A6 CCR6 TRIB1 SPRY1 AQP3
LU_EZH2_TARGETS_DN	8.325e-05	0.0212518	0.538434	-0.585162	-2.32893	18	DUSP6 IGFBP1 IGFBP3 MMP3 PLAU CYP24A1 CCR6 ETS1 PLSCR4 HK2 AXL
GOBP_DEPHOSPHORYLATION	8.42732e-05	0.0212518	0.538434	-0.539049	-2.35085	23	PALD1 SPOCD1 PPP2R2C DUSP6 DUSP5 DUSP4 IGFBP3 PDGFRB LCK LRRC2 ITGA2
GOBP_RESPONSE_TO_OXYGEN_LEVELS	8.43674e-05	0.0212518	0.538434	-0.563414	-2.34048	20	EGR1 PDGFRB PLAU ANKRD1 ETS1 SLC2A1 EDN1 HK2 TGFBR3 ITGA2 AQP3 LOXL2 ICAM1
GSE36891_POLYIC_TLR3_VS_PAM_TLR2_STIM_PERITONEAL_MACROPHAGE_UP	8.78698e-05	0.021659	0.538434	-0.509251	-2.37179	29	EGR1 SPRY4 DUSP6 IER3 DUSP5 DUSP4 MMP3 BHLHE40 SERPINE1 EDN1 TRIB1 SPRY1 GDF15 NR4A1 ASB4 MAFF
LIM_MAMMARY_STEM_CELL_UP	8.98028e-05	0.021659	0.538434	-0.440311	-2.28078	40	EGR3 TNS4 DUSP6 IGFBP3 RND3 ANKRD1 ETS1 PLCH2 MFNG FST TGFBR3 NGFR GPR3 EPHB1 AXL UPP1 TIE1 SH2D5 ICAM1 BTBD11 PLXNA2 ELK3 FJX1 ENC1 JAG1 IGFBP6 TGFB1I1 VCAN SH3TC1
GSE8515_IL1_VS_IL6_4H_STIM_MAC_UP	8.98343e-05	0.021659	0.538434	-0.650734	-2.38422	14	EGR3 CCL20 IER3 IGFBP3 SLC16A6 S100A3 KLF5 MAFF AMPD3 PHLDA2 ICAM1
NAGASHIMA_EGF_SIGNALING_UP	9.19086e-05	0.0216943	0.538434	-0.561299	-2.33169	20	EGR3 EGR1 IER3 DUSP5 BHLHE40 EDN1 TRIB1 EPHA2 F2RL1 NR4A1 MAFF FOSL1 FOS
ONDER_CDH1_TARGETS_1_DN	9.25515e-05	0.0216943	0.538434	-0.582557	-2.31856	18	NAV3 GPRC5A DUSP6 IGFBP3 ETS1 EDN1 FST KRT15 FOSL1 SERPINB8 EML4 HBEGF ENC1 JAG1 KLF10 C1orf116 DCBLD2
MIR4262	9.83136e-05	0.0217426	0.538434	-0.55277	-2.37506	22	HOXD1 MAB21L3 SPRY4 DUSP6 BHLHE40 KCNJ10 PLAU ETS1 SLC22A15 TTC39B TNFSF4 RASSF2 LOX
KOBAYASHI_EGFR_SIGNALING_24HR_DN	9.86588e-05	0.0217426	0.538434	-0.621252	-2.30694	15	DUSP6 IER3 DUSP5 IL11 DUSP4 AXL UPP1 MAFF EREG FOSL1 PHLDA2
GOBP_ANATOMICAL_STRUCTURE_FORMATION_INVOLVED_IN_MORPHOGENESIS	9.88661e-05	0.0217426	0.538434	-0.369198	-2.2585	74	EGR3 ROBO4 HEY1 DUSP5 DUSP4 PDGFRB ANKRD1 SERPINE1 ETS1 SOX8 MFNG EDN1 DKK4 HK2 TGFBR3 IGFN1 TDGF1 NGFR ITGA2 MIR29A SAT1 SPRY1 EPHB1 KLF5 GDF15 EPHA2 LFNG SOX4 NR4A1 ANGPTL1 TIE1 MIXL1 EREG LOXL2
AIZARANI_LIVER_C14_HEPATOCYTES_2	9.91015e-05	0.0217426	0.538434	0.431549	2.39953	36	ADH1B GSTA2 BHMT PON1 MT1F ITIH1 GSTA1 APOC3 FGG MT1G ACSM2A KNG1 ALDH6A1 CYP4F3 ALDH1L1 SERPING1 SULT2A1 FGA ACSM5 APOA5 ALDH8A1 REEP6 HAMP MT1E CYP2D6 MT1X FGB FTCD PRAP1 APOA1
GSE23925_LIGHT_ZONE_VS_NAIVE_BCELL_UP	9.91991e-05	0.0217426	0.538434	-0.629029	-2.46571	17	EGR3 EGR1 DUSP6 DUSP5 FILIP1L FST TRIB1 SPRY1 NR4A1 MAFF FOS FHL2 ITPRIP FRMD5 PPP1R15A
TRAVAGLINI_LUNG_EREG_DENDRITIC_CELL	0.000100595	0.0217659	0.538434	-0.446617	-2.24982	38	CCL20 DUSP6 IER3 DUSP4 PLAU ADAM19 FILIP1L SAT1 LYZ RASSF2 CDCP1 UPP1 EREG PHLDA2 SERPINB8 ICAM1 FOS ACSL3 TIMP1 HBEGF GK LUCAT1 ELK3 AKAP12 PLAUR VCAN TNFRSF12A CLIC1 S100A11 COTL1 METRNL ETS2 SDC3
MEBARKI_HCC_PROGENITOR_FZD8CRD_DN	0.000104011	0.0222202	0.538434	0.392264	2.37971	46	PGLYRP2 PON1 GSTA1 CREB3L3 SULT1C2 TRIM50 CYP4F3 TTBK1 ACAD11 WNT11 PLIN5 ACY3 ADAMTS13 ACSM2B SLC23A1 ALDH1L1 SULT2A1 FGA RORC KLC4 LINC00870 ACSM5 GPT ABCA5 LINC00574 LDHD HNF1A-AS1 AGBL2 ONECUT1 SLCO4C1 REEP6 KIFC2 MYO7A FGB PDZK1 PPP1R3C
GOBP_MUSCLE_STRUCTURE_DEVELOPMENT	0.000106816	0.0223161	0.538434	-0.479156	-2.35408	34	EGR3 EGR1 HEY1 ASB2 IGFBP3 PDGFRB ANKRD1 SOX8 EDN1 TGFBR3 EPHB1 KLF5 RBM24 GDF15 LOX MAFF EREG FOS FHL2 HBEGF JAG1 IL4R IL18 LIF BIN1
GOBP_BIOLOGICAL_ADHESION	0.000107735	0.0223161	0.538434	-0.344341	-2.13482	81	EGR3 MYO1G ROBO4 WNT7B SPRY4 LYVE1 MYBPH ITGA10 RND3 LCK PLAU ADAM19 ESAM SERPINE1 ETS1 PCDH1 FXYD5 VNN1 IGFN1 ITGA2 TNFSF4 PEAR1 EPHB1 AXL EPHA2 SOX4 INHBB KRT18 LOXL2 SERPINB8 UBASH3B ICAM1 CORO2B CLDN2 SLC7A11 FRMD5 PLXNA2 TGM2 SRPX2 FBLIM1 CEACAM1 JAG1 PLAUR IL4R IL18 LIF TGFB1I1 VCAN TESC TNFRSF12A CLIC1 FAT1 S100A11 SERPINE2
AATGTGA_MIR23A_MIR23B	0.000108427	0.0223161	0.538434	-0.61868	-2.29738	15	EGR3 SLC6A14 DUSP5 IL11 PLAU ADAM19 TGFBR3 TRIB1 KLF5
RODRIGUES_THYROID_CARCINOMA_ANAPLASTIC_UP	0.000109834	0.0223333	0.538434	-0.472501	-2.24629	31	IER3 DUSP5 RND3 S100A2 PLAU LINC00973 ANKRD1 SLC2A1 HK2 GDF15 EREG SLC7A11 LDLR FRMD5 TGM2 ENC1 LIF CTHRC1 VCAN MOSPD1 GLRX TNFRSF12A AHNAK2 ETV5 DCBLD2
WP_GLUCOCORTICOID_RECEPTOR_PATHWAY	0.000114264	0.0229576	0.538434	-0.69302	-2.32633	11	CCL20 NAV3 TNS4 IL11 BHLHE40 ANKRD1 TGFBR3 SPRY1
MODULE_52	0.00011834	0.0234967	0.538434	-0.457136	-2.26812	36	DUSP6 IER3 RND3 FILIP1L SERPINE1 SLC2A1 FST DKK4 GDF15 EPHA2 LOX SOX4 MAFF KRT18 LOXL2 PHLDA2 ACSL3 FHL2 SLC7A11 LDLR TGM2 AKAP12 LIF MMD ETV5 FAT1 S100A11 ANXA3 GOT1 FGFR1 RBP1
AIZARANI_LIVER_C9_LSECS_1	0.000120339	0.0236158	0.538434	-0.489946	-2.30731	30	ROBO4 SPRY4 DUSP6 DUSP5 LYVE1 BHLHE40 PDE2A ESAM EDN1 TGFBR3 SPRY1 ADAMTS4 UPP1 TIE1 TIMP1 ITPRIP PLXNA2 TGM2 FAM43A NOS3 AKAP12 PPP1R15A IL4R
LI_INDUCED_T_TO_NATURAL_KILLER_UP	0.000124324	0.0240048	0.518848	-0.519622	-2.35618	26	EGR3 MYO1G EGR1 DUSP6 IER3 DUSP5 CDKN2B ASB2 BHLHE40 FXYD5 HK2
GOBP_REGULATION_OF_PROTEIN_KINASE_ACTIVITY	0.000125166	0.0240048	0.518848	-0.472866	-2.29666	33	EGR1 GPRC5A SPRY4 DUSP6 DUSP5 CDKN2B DUSP4 PDGFRB EDN1 TDGF1 TRIB1 SPRY1 GDF15 RASSF2 EREG UBASH3B HBEGF ITPRIP CEACAM1 IGFBP6 IL18 MMD TESC ERRFI1 FGFR1 ADORA2B LRP8 SPRY2 BMP4 THBS1 ARRB1
WOO_LIVER_CANCER_RECURRENCE_DN	0.000129192	0.0243198	0.518848	0.60212	2.44495	15	ADH1B PLIN1 DAO APOC3 CYP4F3 CYP4F12 ALDH1L1 CYP4F2 SERPING1 SULT2A1 TTPA GPT MTTP
BUSSLINGER_GASTRIC_IMMUNE_CELLS	0.000132064	0.0243198	0.518848	-0.447035	-2.32405	41	MYO1G CCL20 DUSP6 ASB2 DUSP4 LCK BHLHE40 TMC8 ADAM19 CCR6 SP140 ETS1 FXYD5 SLC2A1 MFNG TGFBR3 RASSF2 PRF1
GOBP_REGULATION_OF_MAPK_CASCADE	0.000133219	0.0243198	0.518848	-0.440799	-2.22051	38	CCL20 WNT7B SPRY4 DUSP6 DUSP5 IL11 DUSP4 IGFBP3 PDGFRB EDN1 TDGF1 SPRY1 EPHB1 GDF15 RASSF2 EPHA2 F2RL1
HIRSCH_CELLULAR_TRANSFORMATION_SIGNATURE_UP	0.000136506	0.0243198	0.518848	-0.559758	-2.37486	21	RND3 MMP3 PLAU FST SAT1 EPHA2 CDCP1 LOX UPP1 EREG FOSL1 ACSL3 TIMP1 FHL2 PLAUR GLRX ARHGEF2 SERPINE2 ANXA3 ETS2 SEMA4C
GOBP_POSITIVE_REGULATION_OF_MULTICELLULAR_ORGANISMAL_PROCESS	0.000136649	0.0243198	0.518848	-0.350351	-2.13837	72	EGR3 EGR1 CRABP2 SERPINE1 ETS1 SOX8 EDN1 VNN1 FST HK2 TGFBR3 NGFR TRIB1 ITGA2 MIR29A GPR3 TNFSF4 SPRY1 NTSR1 EPHB1 AXL F2RL1 SOX4 INHBB HK1 ETV4 TIE1 EREG LOXL2 ICAM1 FOS POU2AF1 CLCF1 PLXNA2 SRPX2 NOS3 JAG1 IL4R KLF10 IL18 LIF BIN1 TGFB1I1 TESC PPARGC1B ETV5 ARHGEF2 SERPINE2 ANXA3 GDNF
GSE9988_LOW_LPS_VS_VEHICLE_TREATED_MONOCYTE_UP	0.000136843	0.0243198	0.518848	-0.52591	-2.29354	23	EGR1 CCL20 GPRC5A IER3 DUSP5 EDN1 MAFF EREG FOSL1 PHLDA2 SERPINB8 ICAM1 DLGAP1-AS2 GK FJX1 PPP1R15A PLAUR IL18
GOBP_LOCOMOTION	0.000136895	0.0243198	0.518848	-0.334439	-2.14428	91	EGR3 MYO1G ROBO4 CCL20 NAV3 IGFBP3 PDGFRB RND3 S100A2 LCK PLAU ESAM SERPINE1 CCR6 ETS1 SOX8 EDN1 TGFBR3 TDGF1 NGFR TRIB1 ITGA2 MIR29A EPHB1 AXL EPHA2 LOX F2RL1 NR4A1 TIE1 MIXL1 EREG FOSL1 LOXL2 PHLDA2 ICAM1 TIMP1 SLC7A11 HBEGF DNAH17 FRMD5 PLXNA2 TMSB4X SRPX2 NOS3 AKAP12 CEACAM1 JAG1 PLAUR IGFBP6
HARALAMBIEVA_PBMC_FLUARIX_AGE_50_74YO_CORR_WITH_28D_MEM_B_CELL_RESPONSE_AT_28DY_POSITIVE	0.000140309	0.0246666	0.518848	-0.385053	-2.20882	58	PALD1 CCL20 GPRC5A DUSP6 IER3 BHLHE40 FILIP1L SERPINE1 KRT23 VNN1 TRIB1 SAT1 LYZ EPHA2 ARHGAP23 SOX4 NR4A1 EREG FOSL1 PHLDA2 SERPINB8 ICAM1 SETD7 SLC7A11 HBEGF ITPRIP LDLR FAM43A PPP1R15A JAG1 CSGALNACT2 PLAUR KLF10 RASD1 TNFRSF12A AHNAK2 SLC16A5 CPEB4 COTL1 APOM ZFP36 METRNL ETS2 MYADM KLF6 SH3RF1 CHST15 SPRY2
AP1_Q4_01	0.000143256	0.024925	0.518848	-0.544345	-2.33887	22	CSMD3 WNT7B IL11 LYVE1 MYBPH SLC16A6 SLC26A9 CALB2 NR0B2 FOSL1 PHLDA2 HBEGF FRMD5 ELK3 SRPX2 PPP1R15A SLC4A11 CLIC1 ETV5 GDNF
SMIRNOV_CIRCULATING_ENDOTHELIOCYTES_IN_CANCER_UP	0.000148075	0.0255007	0.518848	-0.642043	-2.35237	14	EGR1 CCL20 IER3 DUSP4 IGFBP3 BHLHE40 PLAU SLC16A6
BMI1_DN.V1_UP	0.000156306	0.0266462	0.518848	-0.546649	-2.27083	20	CCL20 GPRC5A MMP3 SLC2A1 EDN1 VNN1 EPHA2 CDCP1 CPA4 TIE1 HBEGF PLXNA2 FJX1 SRPX2 JAG1 LIF ANXA3 TAGLN FGFR1
FOSTER_TOLERANT_MACROPHAGE_DN	0.000175188	0.0295664	0.518848	-0.476571	-2.28052	32	DUSP5 RND3 GDA LCK FILIP1L SERPINE1 EDN1 TNFSF4 ADAMTS4 UPP1 INPP1 UBASH3B FOS SERPINA3 CP HBEGF GK PLAUR IL4R IL18 VCAN TNFRSF12A ERRFI1 SOCS2 LRCH1 ZFP36 MYADM SEMA4C
GOBP_PROTEIN_DEPHOSPHORYLATION	0.000180782	0.0302084	0.518848	-0.617216	-2.4194	17	PALD1 PPP2R2C DUSP6 DUSP5 DUSP4 IGFBP3 PDGFRB LCK LRRC2
BERENJENO_TRANSFORMED_BY_RHOA_UP	0.000186326	0.0307934	0.518848	-0.535874	-2.30247	22	DUSP6 IER3 ANKRD1 SERPINE1 SLC2A1 HK2 EPHA2 NR4A1 EREG FOSL1 TIMP1 HBEGF GK TMSB4X PLAUR IGFBP6 ERRFI1 ANXA3 GDNF TAGLN ADORA2B
GOBP_APOPTOTIC_PROCESS	0.000188324	0.0307934	0.518848	-0.333997	-2.07035	80	EGR3 EGR1 TNS4 DUSP6 IER3 IGFBP3 PDGFRB LCK TMC8 ANKRD1 SERPINE1 SOX8 EDN1 VNN1 HK2 TDGF1 NGFR MIR29A NTSR1 AXL RASSF2 PRF1 EPHA2 LOX SOX4 INHBB KRT18 FOSL1 PHLDA2 ICAM1 TIMP1 FHL2 DLX1 SLC7A11 ITPRIP CLCF1 TGM2 TXNIP NES NOS3 AKAP12 PPP1R15A
PHONG_TNF_TARGETS_UP	0.000189756	0.0307934	0.518848	-0.56336	-2.24216	18	EGR1 CCL20 IER3 DUSP5 IL11 BHLHE40 PLAU EPHA2 EREG ICAM1 FOS LDLR FJX1 KLF10 LIF
GOBP_TRANSMEMBRANE_RECEPTOR_PROTEIN_TYROSINE_KINASE_SIGNALING_PATHWAY	0.000191819	0.0308316	0.518848	-0.429105	-2.20075	39	GPRC5A SPRY4 IGFBP1 IGFBP3 PDGFRB LCK NGFR MIR29A SPRY1 EPHB1 AXL GDF15 RASSF2 EPHA2 LOX ANGPTL1 TIE1 EREG UBASH3B SH3TC2 HBEGF TXNIP CEACAM1 PLAUR IGFBP6
GSE21670_STAT3_KO_VS_WT_CD4_TCELL_TGFB_TREATED_DN	0.000205868	0.0327777	0.518848	0.905605	2.12256	4	MRAP PON1 UROC1 ADAM11
GOBP_POSITIVE_REGULATION_OF_PHOSPHORUS_METABOLIC_PROCESS	0.000211243	0.0330291	0.518848	-0.421215	-2.22612	44	EGR1 GPRC5A DUSP6 DUSP5 IL11 PDGFRB EDN1 TDGF1 ITGA2 NTSR1 EPHB1 AXL GDF15 RASSF2 EPHA2 INHBB TIE1 EREG ICAM1 ACSL3 HBEGF CLCF1 TMSB4X NOS3 PPP1R15A PLAUR IGFBP6 IL18 LIF MMD PPARGC1B ARHGEF2 FGFR1 ADORA2B LRP8 SPRY2 BMP4 THBS1 ARRB1
GSE20715_0H_VS_24H_OZONE_LUNG_DN	0.000212301	0.0330291	0.518848	-0.559808	-2.22802	18	DUSP6 LYVE1 SLC2A1 FST TRIB1 GDF15 EPHA2 MAFF KRT18 FOSL1 TIMP1 SERPINA3 CP PLXNA2
GOBP_PROTEIN_PHOSPHORYLATION	0.000219049	0.0330291	0.518848	-0.362828	-2.1595	64	EGR1 GPRC5A SPRY4 DUSP6 DUSP5 IL11 CDKN2B DUSP4 IGFBP3 PDGFRB LCK EDN1 TGFBR3 TDGF1 TRIB1 SPRY1 EPHB1 AXL WNK4 GDF15 RASSF2 EPHA2 LOX INHBB TIE1 EREG UBASH3B ICAM1 HBEGF ITPRIP CLCF1 CEACAM1 PLAUR IGFBP6 IL18 LIF MMD TESC ERRFI1 NEK3 ARHGEF2 FGFR1 ADORA2B MYADM LRP8 PLK3 NUAK1 SPRY2 BMP4 THBS1 ARRB1 PDE4D
GSE43863_TFH_VS_LY6C_LOW_CXCR5NEG_EFFECTOR_CD4_TCELL_DN	0.000220913	0.0330291	0.518848	-0.654154	-2.27707	12	EGR3 EGR1 DUSP6 DUSP4 LCK TRIB1 F2RL1 SOX4 FOSL1
GROSS_HYPOXIA_VIA_ELK3_AND_HIF1A_UP	0.000221738	0.0330291	0.518848	-0.610828	-2.39436	17	EGR1 GPRC5A SPRY4 DUSP4 ANKRD1 ETS1 SLC2A1 EDN1 HK2 SAT1
TRAVAGLINI_LUNG_OLR1_CLASSICAL_MONOCYTE_CELL	0.000224086	0.0330291	0.518848	-0.426084	-2.18526	39	MYO1G CCL20 DUSP6 IER3 ADAM19 SLC16A6 SAT1 LYZ UPP1 AMPD3 EREG PHLDA2 SERPINB8 ICAM1 FOS ACSL3 TIMP1 EML4 HBEGF GK LUCAT1 ELK3 PPP1R15A PLAUR IL4R KLF10 VCAN KDM7A CLIC1 S100A11
GOBP_INACTIVATION_OF_MAPK_ACTIVITY	0.000234263	0.0330291	0.518848	-0.951399	-1.89814	3	DUSP6 DUSP5 DUSP4
GOBP_PEPTIDYL_THREONINE_DEPHOSPHORYLATION	0.000234263	0.0330291	0.518848	-0.951399	-1.89814	3	DUSP6 DUSP5 DUSP4
GOMF_MAP_KINASE_PHOSPHATASE_ACTIVITY	0.000234263	0.0330291	0.518848	-0.951399	-1.89814	3	DUSP6 DUSP5 DUSP4
GOMF_MITOGEN_ACTIVATED_PROTEIN_KINASE_BINDING	0.000234263	0.0330291	0.518848	-0.951399	-1.89814	3	DUSP6 DUSP5 DUSP4
GOMF_PROTEIN_TYROSINE_THREONINE_PHOSPHATASE_ACTIVITY	0.000234263	0.0330291	0.518848	-0.951399	-1.89814	3	DUSP6 DUSP5 DUSP4
REACTOME_NEGATIVE_REGULATION_OF_MAPK_PATHWAY	0.000234263	0.0330291	0.518848	-0.951399	-1.89814	3	DUSP6 DUSP5 DUSP4
REACTOME_RAF_INDEPENDENT_MAPK1_3_ACTIVATION	0.000234263	0.0330291	0.518848	-0.951399	-1.89814	3	DUSP6 DUSP5 DUSP4
SENESE_HDAC1_AND_HDAC2_TARGETS_UP	0.000234845	0.0330291	0.518848	-0.507373	-2.30064	26	ROBO4 CCL20 NAV3 IL11 PAX8-AS1 PLAU UCA1 MYH16 GPR3 EPHB1 MAFF TIE1 EREG FOSL1 UBASH3B RAB3B TGM2 ELK3
GSE9988_LPS_VS_CTRL_TREATED_MONOCYTE_UP	0.00024236	0.033692	0.518848	-0.555396	-2.21046	18	EGR1 IER3 DUSP5 EDN1 MAFF FOSL1 PHLDA2 SERPINB8 ICAM1 DLGAP1-AS2 CLCF1 FJX1 PPP1R15A PLAUR IL18
ZHOU_INFLAMMATORY_RESPONSE_LIVE_UP	0.000243552	0.033692	0.518848	-0.462856	-2.27399	34	CCL20 HEY1 IER3 DUSP5 RND3 PDE2A SERPINE1 EDN1 SLC26A9 KLF5 WNK4 MAFF EREG FOSL1 SERPINB8 ICAM1 ITPRIP CLCF1 LDLR TMC6 AKAP12 PPP1R15A JAG1 PLAUR IL18 LIF
SEMENZA_HIF1_TARGETS	0.000246856	0.0338715	0.498493	-0.744807	-2.22297	8	IGFBP1 IGFBP3 SERPINE1 SLC2A1 EDN1 HK2 HK1 CP
CHARAFE_BREAST_CANCER_LUMINAL_VS_BASAL_DN	0.000258307	0.0351568	0.498493	-0.430506	-2.23812	41	RND3 S100A2 PLAU ETS1 FXYD5 FST KRT15 AXL KLF5 EPHA2 CDCP1 ARHGAP23 LOX UPP1 F2RL1 INPP1 EREG FOSL1 LOXL2 UBASH3B ICAM1 ELK3 SRPX2 FBLIM1 JAG1 IGFBP6 IL18 BIN1 DCBLD2 SERPINE2 ANXA3 COTL1
GOBP_TUBE_DEVELOPMENT	0.000266908	0.0358562	0.498493	-0.358321	-2.13733	65	EGR3 ROBO4 WNT7B HEY1 PDGFRB SERPINE1 ETS1 SOX8 EDN1 HK2 TGFBR3 TDGF1 NGFR MIR29A SAT1 SPRY1 EPHB1 KLF5 WNK4 EPHA2 LOX SOX4 NR4A1 ASB4 ANGPTL1 TIE1 MIXL1 EREG LOXL2 SLC7A11 PLXNA2 TGM2 ELK3 SRPX2 NOS3 CEACAM1 JAG1 IL18 LIF CTHRC1 TNFRSF12A ERRFI1 SERPINE2 ANXA3 GDNF
ENK_UV_RESPONSE_EPIDERMIS_DN	0.000268382	0.0358562	0.498493	-0.449174	-2.21455	35	EGR3 EGR1 CCL20 DUSP6 IGFBP3 S100A2 MMP3 PLAU FILIP1L HK2 TGFBR3 TRIB1 ITGA2 EPHA2 AQP3 F2RL1 FOSL1 FHL2 PLXNA2 PLLP FJX1 PLAUR IL4R
GOBP_NEGATIVE_REGULATION_OF_PROTEIN_SERINE_THREONINE_KINASE_ACTIVITY	0.000269819	0.0358562	0.498493	-0.741606	-2.21342	8	SPRY4 DUSP6 DUSP5 CDKN2B DUSP4
GSE14769_UNSTIM_VS_80MIN_LPS_BMDM_DN	0.000280748	0.037017	0.498493	-0.596818	-2.2162	15	DUSP5 DUSP4 FILIP1L SERPINE1 HK2 CALB2 GDF15 MAFF ICAM1 FOS HBEGF TGM2 PLAUR
GOBP_MUSCLE_ORGAN_DEVELOPMENT	0.000288816	0.0377857	0.498493	-0.605045	-2.3717	17	EGR3 EGR1 ASB2 ANKRD1 SOX8 TGFBR3 EPHB1 KLF5 RBM24 LOX MAFF FOS HBEGF
PID_HIF2PATHWAY	0.000294122	0.0381839	0.498493	-0.893805	-2.01411	4	BHLHE40 SERPINE1 ETS1 SLC2A1
GROSS_HYPOXIA_VIA_ELK3_DN	0.00030049	0.0387127	0.498493	-0.538656	-2.28533	21	EGR1 DUSP4 BHLHE40 ANKRD1 ETS1 SLC2A1 EDN1 FST SAT1 UPP1 FOS SLC7A11 HBEGF AKAP12 PPP1R15A JAG1
AIZARANI_LIVER_C11_HEPATOCYTES_1	0.000303149	0.0387594	0.498493	0.373392	2.19447	43	ADH1B GSTA2 BHMT PON1 GNMT SLC38A4 MT1F ITIH1 GSTA1 APOC3 FGG MT1G ACSM2A KNG1 ALDH6A1 CYP4F3 ALDH1L1 CYP4F2 SERPING1 SULT2A1 FGA CDO1 ACSM5 MTTP APOA5 ALDH8A1 HAMP MT1E MT1X FGB
GOBP_REGULATION_OF_MAP_KINASE_ACTIVITY	0.000307449	0.0390137	0.498493	-0.602703	-2.36251	17	SPRY4 DUSP6 DUSP5 DUSP4 PDGFRB EDN1 TDGF1 TRIB1 SPRY1 GDF15
DESCARTES_FETAL_STOMACH_LYMPHOID_CELLS	0.000331669	0.041773	0.498493	-0.889381	-2.00413	4	MYO1G LCK TMC8 MFNG
GSE26669_CTRL_VS_COSTIM_BLOCK_MLR_CD4_TCELL_DN	0.000336014	0.0420067	0.498493	-0.713784	-2.24079	9	HEY1 PDE2A FILIP1L CCR6 FXYD5 MFNG RASSF2
LEE_LIVER_CANCER_SURVIVAL_UP	0.000339292	0.0421046	0.498493	0.525864	2.32925	19	ITIH1 APOC3 KIRREL2 KNG1 TTBK1 WNT11 ALDH1L1 DIO1 SERPING1 SULT2A1 CDO1 RHBG ACSM5 TTPA APOA5 CYP2D6 CES3
GOBP_REGULATION_OF_MULTICELLULAR_ORGANISMAL_DEVELOPMENT	0.000343587	0.042223	0.498493	-0.336589	-2.0685	77	EGR3 HEY1 DUSP6 CRABP2 BHLHE40 SERPINE1 ETS1 SOX8 EDN1 VNN1 FST DKK4 HK2 TGFBR3 NGFR TRIB1 MIR29A TNFSF4 SPRY1 EPHB1 AXL RASSF2 EPHA2 AQP3 LOX SOX4 MAFF ETV4 TIE1 LOXL2 PHLDA2 UBASH3B FOS DLX1 CLCF1 LDLR PLXNA2 SRPX2 NOS3 CEACAM1 JAG1 IL4R KLF10 IL18 LIF BIN1 TESC ERRFI1 PPARGC1B ETV5 SERPINE2 ANXA3 GDNF ZFP36 SEMA4C LRP8 L1CAM PAX6 SH3RF1 SPRY2 BMP4 THBS1
GNF2_GSTM1	0.000345249	0.042223	0.498493	0.575712	2.33772	15	SLC22A7 PON1 GNMT ITIH1 APOC3 IGFALS CYP4F12 ALDH1L1 CYP4F2 SERPING1 HAMP CYP2D6 FTCD GSTM2 APOA1
SEKI_INFLAMMATORY_RESPONSE_LPS_UP	0.000349307	0.042412	0.498493	-0.655914	-2.20177	11	EGR3 EGR1 IER3 NGFR MAFF EREG FOSL1 ICAM1 SERPINA3
BILANGES_SERUM_SENSITIVE_VIA_TSC1	0.000354615	0.0425702	0.498493	-0.944035	-1.88345	3	EGR1 DUSP4 RND3
GOBP_POSITIVE_REGULATION_OF_DEVELOPMENTAL_PROCESS	0.000355655	0.0425702	0.498493	-0.33082	-2.03875	79	EGR3 WNT7B IGFBP3 CRABP2 SERPINE1 ETS1 SOX8 EDN1 VNN1 FST HK2 TGFBR3 NGFR TRIB1 MIR29A TNFSF4 SPRY1 EPHB1 AXL KLF5 RBM24 GDF15 SOX4 ASB4 ETV4 TIE1 MIXL1 LOXL2 FOS DLX1 CLCF1 PLXNA2 SRPX2 NOS3 CEACAM1 JAG1 IL4R KLF10 IL18 LIF BIN1 MMD CTHRC1 TGFB1I1 TESC PPARGC1B CLIC1 ETV5 SOCS2 ARHGEF2 SERPINE2 ANXA3 GDNF FGFR1 ZFP36 METRNL MYADM LRP8 L1CAM
GOBP_POSITIVE_REGULATION_OF_CELL_POPULATION_PROLIFERATION	0.000378326	0.0449648	0.498493	-0.417803	-2.14279	39	EGR3 EGR1 IL11 PDGFRB ETS1 SOX8 EDN1 TGFBR3 TDGF1 NGFR ITGA2 MIR29A TNFSF4 KLF5 SOX4 NR4A1 EREG FOSL1 TIMP1 HBEGF CLCF1 TGM2 NES IL18 LIF CTHRC1
MIR1185_1_3P_MIR1185_2_3P	0.000384045	0.0451764	0.498493	-0.653754	-2.19452	11	SLC6A14 DUSP6 BHLHE40 FILIP1L VNN1 TGFBR3 ACSL3 SLC7A11 FJX1 ENC1
REACTOME_SIGNALING_BY_RECEPTOR_TYROSINE_KINASES	0.00038638	0.0451764	0.498493	-0.504911	-2.27229	25	EGR3 EGR1 TNS4 DUSP6 DUSP4 PDGFRB LCK TRIB1 ITGA2 SPRY1 AXL EREG FOSL1 FOS
ELVIDGE_HYPOXIA_UP	0.000388136	0.0451764	0.498493	-0.475702	-2.21554	29	EGR1 GPRC5A HEY1 IGFBP3 S100A2 BHLHE40 SERPINE1 SLC2A1 HK2 SAT1 SPRY1 KRT15 GDF15 LOX MAFF LOXL2 FOS TXNIP CSGALNACT1 AKAP12 PLAUR PFKP GLRX AHNAK2
MANALO_HYPOXIA_UP	0.000404042	0.0463472	0.498493	-0.554665	-2.25859	19	DUSP6 IER3 IGFBP3 BHLHE40 FILIP1L SERPINE1 EDN1 AXL RASSF2 LOX SOX4 MAFF LOXL2
CHARAFE_BREAST_CANCER_LUMINAL_VS_MESENCHYMAL_DN	0.000404593	0.0463472	0.498493	-0.420028	-2.18365	41	NAV3 IL11 S100A2 PLAU SERPINE1 ETS1 FXYD5 FST AXL EPHA2 ARHGAP23 UPP1 INPP1 SH2D5 FOSL1 LOXL2 UBASH3B CORO2B TIMP1 ITPRIP ELK3 FBLIM1 AKAP12 JAG1 IGFBP6 PFKP BIN1 TGFB1I1 AHNAK2 ETV5 DCBLD2 SERPINE2
KIM_WT1_TARGETS_8HR_UP	0.000406434	0.0463472	0.498493	-0.58733	-2.18097	15	IL11 ADAM19 SERPINE1 TRIB1 MAFF EREG FOSL1 PHLDA2 HBEGF PLAUR IL4R KLF10 TGFB1I1 GLRX
PID_AP1_PATHWAY	0.00041361	0.046761	0.498493	-0.757037	-2.13339	7	EGR1 PLAU ETS1 EDN1 FOSL1 FOS TIMP1
MANNO_MIDBRAIN_NEUROTYPES_HPERIC	0.000415604	0.046761	0.498493	-0.370562	-2.08485	53	EGR3 PALD1 EGR1 SPRY4 DUSP5 PDGFRB PDE2A FILIP1L ETS1 PLSCR4 GGT5 SPRY1 ADAMTS4 AXL GDF15 EPHA2 LPAR6 NR4A1 MAFF LOXL2 UBASH3B FOS TIMP1 HBEGF ITPRIP TXNIP AKAP12 JAG1 PLAUR TESC GLRX PPARGC1B GGT1 MYOF TAGLN ZFP36 ADORA2B MYADM RAPGEF5 KLF6
ZWANG_CLASS_1_TRANSIENTLY_INDUCED_BY_EGF	0.000426958	0.0477203	0.498493	-0.432942	-2.14808	36	GPRC5A SPRY4 DUSP4 PLAU FILIP1L FST MIR29A SAT1 AQP3 CDCP1 ARHGAP23 EREG FOSL1 PHLDA2 SERPINB8 FHL2 LDLR AKAP12 LIF SH3TC1 SOCS2 ARHGEF2 LRCH1 ZFP36 RAPGEF5 KLF6 PLK3 SH3RF1 CHST15 SPRY2 SHB THBS1 EIF5A2
GOBP_ENZYME_LINKED_RECEPTOR_PROTEIN_SIGNALING_PATHWAY	0.000445273	0.04944	0.498493	-0.375245	-2.16809	59	EGR1 GPRC5A SPRY4 IGFBP1 CDKN2B IGFBP3 PDGFRB LCK FST TGFBR3 TDGF1 NGFR MIR29A SPRY1 EPHB1 AXL GDF15 RASSF2 EPHA2 LOX INHBB ANGPTL1 TIE1 EREG UBASH3B FOS BTBD11 SH3TC2 DLX1 HBEGF
HALLMARK_ALLOGRAFT_REJECTION	0.000453824	0.0497433	0.498493	-0.649776	-2.18117	11	IL11 LCK ETS1 PRF1 INHBB EREG ICAM1 TIMP1 IL4R IL18 LIF
GSE9988_ANTI_TREM1_AND_LPS_VS_CTRL_TREATED_MONOCYTES_UP	0.0004539	0.0497433	0.498493	-0.527988	-2.24007	21	EGR1 GPRC5A IER3 DUSP5 BHLHE40 EDN1 NR4A1 FOSL1 PHLDA2 ACSL3 DLGAP1-AS2 HBEGF CLCF1 PLAUR KLF10 IL18 ERRFI1 ETS2 KLF6 PLK3 SPRY2
BUSSLINGER_DUODENAL_STEM_CELLS	0.000456932	0.0497526	0.498493	-0.565536	-2.12324	16	EGR1 IER3 EDN1 KLF5 GDF15 LYZ SOX4 NR4A1 FOS EML4 HBEGF ENC1 TXNIP
TRAVAGLINI_LUNG_CAPILLARY_INTERMEDIATE_1_CELL	0.000466957	0.0505181	0.498493	-0.6089	-2.23094	14	PALD1 CDKN2B PLAU ESAM SERPINE1 PCDH1 S100A3 TGFBR3
MODULE_18	0.00047201	0.0507185	0.498493	-0.53838	-2.14274	18	DUSP6 IER3 DUSP4 RND3 SERPINE1 SLC2A1 DKK4 GDF15 KRT18 PHLDA2 ACSL3 FHL2 SLC7A11
DESCARTES_FETAL_STOMACH_SQUAMOUS_EPITHELIAL_CELLS	0.000474819	0.0507185	0.498493	-0.824225	-2.04354	5	TNS4 S100A2 S100A3 KRT15 AQP3
GENTILE_UV_HIGH_DOSE_DN	0.000497829	0.0528419	0.477271	-0.606714	-2.22293	14	NAV3 DUSP5 IL11 RND3 MMP3 BHLHE40 FILIP1L SAT1
ESC_J1_UP_LATE.V1_DN	0.000502994	0.0530229	0.477271	-0.621672	-2.21014	13	EGR1 SPRY4 LCK BHLHE40 EDN1 TDGF1 NGFR ETV4 PHLDA2 ICAM1
HP_SUBCUTANEOUS_HEMORRHAGE	0.000508147	0.0530229	0.477271	-0.747064	-2.10529	7	PDGFRB PLAU SERPINE1 ITGA2 PRF1 LOX
GSE37605_C57BL6_VS_NOD_FOXP3_FUSION_GFP_TREG_DN	0.000508959	0.0530229	0.477271	-0.515106	-2.1398	20	SPRY4 DUSP6 IER3 DUSP5 BHLHE40 SERPINE1 EDN1 SPRY1 NR4A1 MAFF FOS CP AKAP12 PLAUR ZFP36 SEMA4C MGAT5 PLK3 SPRY2 PDE4D
WP_PHOTODYNAMIC_THERAPYINDUCED_HIF1_SURVIVAL_SIGNALING	0.000517988	0.0536324	0.477271	-0.792899	-2.12027	6	IGFBP1 IGFBP3 SERPINE1 SLC2A1 EDN1 HK1
GOBP_IMMUNE_SYSTEM_DEVELOPMENT	0.000522599	0.0537799	0.477271	-0.390781	-2.10693	46	EGR3 EGR1 IL11 CDKN2B LCK CCR6 ETS1 MFNG VNN1 FST TGFBR3 TRIB1 TNFSF4 AXL RASSF2 EPHA2 LOX LFNG F2RL1 SOX4 MIXL1 UBASH3B FOS POU2AF1 CLCF1 CEACAM1 JAG1 IL4R KLF10 IL18 LIF
GOBP_ORGANIC_ACID_CATABOLIC_PROCESS	0.000538871	0.0551184	0.477271	0.45761	2.27459	26	PON1 UROC1 DAO ALDH6A1 ADHFE1 CYP4F3 ACAD11 PLIN5 CYP4F12 ALDH1L1 CYP4F2 SULT2A1 CDO1 GPT HOGA1 LDHD ALDH8A1 BCAT2 FTCD IDNK MLYCD BDH2 AKR1D1 AASS
BLANCO_MELO_COVID19_SARS_COV_2_LOW_MOI_INFECTION_A594_ACE2_EXPRESSING_CELLS_UP	0.00054506	0.0554155	0.477271	-0.48958	-2.13511	23	EGR3 EGR1 CCL20 IER3 IGFBP1 ARHGAP40 FST NGFR NR4A1 MAFF EREG ICAM1 FOS PPP1R15A KLF10 VGF RASD1
PRC2_EZH2_UP.V1_UP	0.000551431	0.0557275	0.477271	-0.5225	-2.21679	21	KCNJ10 PAQR5 EDN1 TRIB1 ITGA2 NTSR1 CDCP1 NR0B2 F2RL1 ETV4 EREG CORO2B HBEGF TMC7 SRPX2 NES
GOBP_MAPK_CASCADE	0.000557208	0.0559761	0.477271	-0.390192	-2.10375	46	CCL20 WNT7B SPRY4 DUSP6 DUSP5 IL11 DUSP4 IGFBP3 PDGFRB EDN1 TDGF1 TRIB1 SPRY1 EPHB1 GDF15 RASSF2 EPHA2 F2RL1 EREG ICAM1 HBEGF AKAP12 CEACAM1 IGFBP6 IL18 LIF ERRFI1 GDNF FGFR1 ZFP36 FOXO1 ADORA2B SEMA4C SH3RF1 SPRY2 BMP4 THBS1 ARRB1
GRUETZMANN_PANCREATIC_CANCER_UP	0.000577738	0.0576952	0.477271	-0.488082	-2.21317	26	DUSP6 DUSP5 PDGFRB CRABP2 PLAU SERPINE1 SLC2A1 GGT5 ITGA2 KLF5 INPP1 AMPD3 LOXL2 GK AKAP12 PLAUR IL4R MMD VCAN CLIC1 ARHGEF2 S100A11
MIR181A_5P_MIR181B_5P	0.000595465	0.0584283	0.477271	-0.587914	-2.30454	17	HOXD1 SPRY4 DUSP6 BHLHE40 KCNJ10 PLAU ETS1 TTC39B TNFSF4 RASSF2 LOX
MIR181C_5P	0.000595465	0.0584283	0.477271	-0.587914	-2.30454	17	HOXD1 SPRY4 DUSP6 BHLHE40 KCNJ10 PLAU ETS1 TTC39B TNFSF4 RASSF2 LOX
MIR181D_5P	0.000595465	0.0584283	0.477271	-0.587914	-2.30454	17	HOXD1 SPRY4 DUSP6 BHLHE40 KCNJ10 PLAU ETS1 TTC39B TNFSF4 RASSF2 LOX
MILI_PSEUDOPODIA_HAPTOTAXIS_DN	0.000612354	0.0594174	0.477271	-0.449723	-2.15205	32	PALD1 GPRC5A PDGFRB PCDH1 SLC2A1 TGFBR3 TRIB1 PEAR1 AXL ARHGAP23 HBEGF ITPRIP CLCF1 LDLR ENC1 IL4R IGFBP6 LIF TNFRSF12A DCBLD2 TSPAN14 GDNF FGFR1 ZFP36 ADORA2B MYADM SEMA4C SREBF1
GSE37605_TREG_VS_TCONV_NOD_FOXP3_FUSION_GFP_UP	0.000615499	0.0594174	0.477271	-0.485412	-2.20106	26	EGR3 EGR1 DUSP6 IER3 DUSP5 RND3 SERPINE1 EDN1 TRIB1 SPRY1 RBM24 NR4A1 MAFF FOS HBEGF AKAP12 PPP1R15A GSTO2
GSE21546_UNSTIM_VS_ANTI_CD3_STIM_SAP1A_KO_DP_THYMOCYTES_UP	0.000616107	0.0594174	0.477271	-0.510304	-2.11985	20	EGR3 TAGLN3 GPRC5A CDKN2B RND3 ADAM19 FILIP1L SERPINE1 ITGA2 WNK4
GOBP_POSITIVE_REGULATION_OF_CATALYTIC_ACTIVITY	0.000634492	0.0608427	0.477271	-0.382501	-2.08905	48	EGR1 CCL20 GPRC5A DUSP6 DUSP5 PDGFRB LCK ARHGAP40 EDN1 TDGF1 NGFR ITGA2 EPHB1 AXL GDF15 RASSF2 EPHA2 ARHGAP23 F2RL1 TIE1 EREG ICAM1
GSE45365_NK_CELL_VS_BCELL_UP	0.000644388	0.0612224	0.477271	-0.558109	-2.09535	16	EGR3 EGR1 DUSP6 SERPINE1 SLC2A1 AMPD3 FOSL1 ICAM1 FOS LDLR FAM43A ENC1
GSE9988_ANTI_TREM1_AND_LPS_VS_VEHICLE_TREATED_MONOCYTES_UP	0.000645707	0.0612224	0.477271	-0.528576	-2.10372	18	EGR1 CCL20 GPRC5A IER3 DUSP5 UPP1 FOSL1 PHLDA2 ACSL3 DLGAP1-AS2 MAGI2-AS3 ZMIZ1-AS1 PLAUR IL18
LEE_LIVER_CANCER_CIPROFIBRATE_DN	0.000652415	0.0615129	0.477271	0.74626	2.22899	7	CYP7A1 BHMT PON1 TNNC2 SLC1A2 ETNK2
MODULE_297	0.00067773	0.0628005	0.477271	-0.812408	-2.01424	5	DUSP6 S100A2 SERPINE1 KRT15 F2RL1
MODULE_357	0.00067773	0.0628005	0.477271	-0.812408	-2.01424	5	DUSP6 S100A2 SERPINE1 KRT15 F2RL1
PATEL_SKIN_OF_BODY_ZOSTAVAX_AGE_70_93YO_VZV_CHALLENGE_6HR_UP	0.000683467	0.0628005	0.477271	-0.527633	-2.09997	18	DUSP6 ADAM19 SERPINE1 ETS1 LYZ FOSL1 ICAM1 SERPINA3 EML4 AKAP12 CSGALNACT2 PLAUR IL4R KLF10 VCAN
GOMF_PROTEIN_SERINE_THREONINE_PHOSPHATASE_ACTIVITY	0.000689343	0.0628005	0.477271	-0.736682	-2.07603	7	DUSP6 DUSP5 DUSP4 LCK LRRC2
GSE24634_TEFF_VS_TCONV_DAY7_IN_CULTURE_UP	0.000691769	0.0628005	0.477271	-0.868732	-1.9576	4	EGR1 DUSP4 SP140 TRIB1
GSE17974_CTRL_VS_ACT_IL4_AND_ANTI_IL12_12H_CD4_TCELL_DN	0.000700154	0.0628005	0.477271	-0.867708	-1.9553	4	EGR3 SPRY4 IER3
FERRARI_RESPONSE_TO_FENRETINIDE_UP	0.000704093	0.0628005	0.477271	-0.930781	-1.85701	3	CCL20 GPRC5A BHLHE40
GOBP_MUSCLE_TISSUE_DEVELOPMENT	0.000706123	0.0628005	0.477271	-0.540546	-2.2011	19	EGR1 ASB2 PDGFRB ANKRD1 SOX8 EDN1 TGFBR3 EPHB1 KLF5 RBM24 LOX MAFF FOS FHL2
PHONG_TNF_RESPONSE_VIA_P38_COMPLETE	0.000706873	0.0628005	0.477271	-0.555556	-2.08577	16	EGR1 NAV3 DUSP5 IL11 FOS ACSL3 CSGALNACT1 PPP1R15A JAG1 KLF10 VCAN ETV5 SERPINE2 ZFP36 ETS2 SEMA4C
AIZARANI_LIVER_C10_MVECS_1	0.000707948	0.0628005	0.477271	-0.507665	-2.10889	20	ROBO4 DUSP6 BHLHE40 PDE2A ESAM EDN1 TGFBR3 SPRY1 ARHGAP23 INPP1 TIE1 ITPRIP TGM2 ELK3 NES NOS3
GOBP_PEPTIDYL_TYROSINE_DEPHOSPHORYLATION	0.000710724	0.0628005	0.477271	-0.780749	-2.08778	6	PALD1 DUSP6 DUSP5 DUSP4
GOMF_PROTEIN_TYROSINE_PHOSPHATASE_ACTIVITY	0.000710724	0.0628005	0.477271	-0.780749	-2.08778	6	PALD1 DUSP6 DUSP5 DUSP4
KIM_RESPONSE_TO_TSA_AND_DECITABINE_UP	0.000729995	0.0641673	0.477271	-0.57163	-2.12267	15	S100A2 PDE2A CYP24A1 S100A3 KRT23 SAT1 GDF15 AQP3 CDCP1 F2RL1
ENK_UV_RESPONSE_KERATINOCYTE_UP	0.000736331	0.064246	0.477271	-0.479876	-2.17595	26	TAGLN3 IER3 DUSP5 RND3 CRABP2 TRIB1 KLF5 F2RL1 MAFF KRT18 PHLDA2 SERPINB8 FOS FHL2 HBEGF TGM2 PPP1R15A IGFBP6
GOBP_POSITIVE_REGULATION_OF_MOLECULAR_FUNCTION	0.000738504	0.064246	0.477271	-0.345922	-2.05887	64	EGR1 CCL20 GPRC5A DUSP6 DUSP5 PDGFRB LCK ARHGAP40 MFNG EDN1 TDGF1 NGFR ITGA2 NTSR1 EPHB1 AXL WNK4 GDF15 RASSF2 EPHA2 ARHGAP23 F2RL1 TIE1 EREG FOSL1 ICAM1 HBEGF TMSB4X NOS3 PPP1R15A PLAUR IGFBP6 IL18 MMD CTHRC1 TESC GLRX ERRFI1 PPARGC1B ARHGEF2 ANXA3 GDNF FGFR1 ADORA2B LRP8 PAX6 SPRY2 BMP4 THBS1 ARRB1
HARALAMBIEVA_PBMC_M_M_R_II_AGE_11_22YO_VACCINATED_VS_UNVACCINATED_7YR_UP	0.000748278	0.0647625	0.477271	-0.343821	-2.02952	63	MYO1G DUSP6 DUSP5 PAX8-AS1 CDKN2B IGFBP3 KCNJ10 ADAM19 ANKRD1 SP140 PLSCR4 SOX8 EDN1 HK2 NGFR ITGA2 TTC39B TNFSF4 EPHB1 AXL KLF5 EPHA2 ARHGAP23 MAFF FOSL1 PHLDA2 ICAM1 CORO2B
KRIEG_HYPOXIA_NOT_VIA_KDM3A	0.000778561	0.0670397	0.477271	-0.425751	-2.09907	35	GPRC5A IER3 IGFBP3 BHLHE40 ETS1 SLC2A1 MFNG HK2 SPRY1 RASSF2 EPHA2 CDCP1 LOX MAFF HK1 LOXL2 ICAM1 CP RAB3B FJX1 AKAP12 PFKP CTHRC1 SERPINE2 ANXA3 MYOF MYADM MGAT5 KLF6 NUAK1
MODULE_545	0.00079393	0.068016	0.477271	0.929308	1.91795	3	GSTA2 JAKMIP2 DAO
RICKMAN_HEAD_AND_NECK_CANCER_C	0.000815471	0.0694509	0.477271	-0.725926	-2.04572	7	SLC6A14 SLC2A1 PAQR5 CALB2 EREG SERPINA3 DNAH17
GOBP_POSITIVE_REGULATION_OF_LEUKOCYTE_MIGRATION	0.000827139	0.0694509	0.477271	-0.706915	-2.10988	8	CCL20 SERPINE1 CCR6 EDN1 ITGA2 F2RL1 ICAM1
REACTOME_NUCLEAR_EVENTS_KINASE_AND_TRANSCRIPTION_FACTOR_ACTIVATION	0.000827139	0.0694509	0.477271	-0.705803	-2.10656	8	EGR3 EGR1 DUSP6 DUSP4 TRIB1 FOSL1 FOS
REACTOME_SIGNALING_BY_NTRKS	0.000827139	0.0694509	0.477271	-0.705803	-2.10656	8	EGR3 EGR1 DUSP6 DUSP4 TRIB1 FOSL1 FOS
GSE12392_WT_VS_IFNB_KO_CD8A_POS_SPLEEN_DC_DN	0.000831305	0.0694551	0.477271	-0.724667	-2.04217	7	MYO1G CDKN2B ADAM19 ESAM S100A3
AP1_Q2_01	0.000842432	0.0698676	0.477271	-0.521279	-2.07468	18	PPP2R2C SLC6A14 IL11 MYBPH TRIB1 SLC26A9 GPR3 KLF5 NR0B2 FOSL1 HBEGF ELK3 SLC4A11 TNFRSF12A CLIC1
GNF2_TST	0.000844521	0.0698676	0.477271	0.548726	2.22814	15	SLC22A7 PON1 GNMT ITIH1 APOC3 IGFALS ALDH1L1 CYP4F2 SERPING1 HAMP CYP2D6 FTCD GSTM2 APOA1 TFR2
DOANE_RESPONSE_TO_ANDROGEN_DN	0.000878807	0.0720291	0.477271	-0.723595	-2.03915	7	DUSP6 DUSP4 IGFBP3 CRABP2 EDN1
KRIGE_RESPONSE_TO_TOSEDOSTAT_6HR_UP	0.000887931	0.0720291	0.477271	-0.391701	-2.02899	40	MYO1G EGR1 DUSP6 DUSP5 SLC16A6 FILIP1L ETS1 SLC22A15 TRIB1 SPRY1 LYZ MAFF INPP1 SETD7 COLGALT2 SLC7A11 HBEGF ITPRIP TXNIP PPP1R15A JAG1 CSGALNACT2 KLF10 IL18 GMDS KDM7A ERRFI1 ETV5 CPEB4 ANXA3
HALLMARK_HYPOXIA	0.000888891	0.0720291	0.477271	-0.453057	-2.10174	28	IER3 IGFBP1 IGFBP3 BHLHE40 SERPINE1 ETS1 SLC2A1 HK2 LOX MAFF AMPD3 HK1 FOS CP TGM2 AKAP12 PPP1R15A PLAUR PFKP GLRX ERRFI1 ZFP36 ADORA2B SDC3 KLF6
GSE4590_LARGE_PRE_BCELL_VS_VPREB_POS_LARGE_PRE_BCELL_DN	0.000888979	0.0720291	0.477271	-0.703477	-2.09962	8	EGR1 PDGFRB SYT13 ADAM19 ETS1
AREB6_03	0.000891988	0.0720291	0.477271	-0.679049	-2.13175	9	CCL20 SLC16A6 PAQR5 FST NGFR SLC7A11 DNAH17 FRMD5 JAG1
KHETCHOUMIAN_TRIM24_TARGETS_UP	0.000926308	0.0743822	0.477271	-0.657242	-2.12479	10	EGR1 CDKN2B SERPINE1 KRT18 ICAM1 FOS CP HBEGF TGM2
GSE23925_DARK_ZONE_VS_NAIVE_BCELL_DN	0.000934076	0.0743822	0.477271	-0.547978	-2.05732	16	EGR3 EGR1 DUSP6 DUSP5 MFNG TRIB1 SPRY1 NR4A1 MAFF FOS ITPRIP
GNF2_HPN	0.00093435	0.0743822	0.477271	0.536789	2.24877	17	SLC22A7 PON1 GNMT ITIH1 APOC3 ACSM2A IGFALS CYP4F12 ALDH1L1 CYP4F2 SERPING1 HAMP CYP2D6 FTCD GSTM2 APOA1
GOBP_POSITIVE_REGULATION_OF_NUCLEOBASE_CONTAINING_COMPOUND_METABOLIC_PROCESS	0.000956378	0.0750889	0.477271	-0.338113	-2.01865	66	EGR3 EGR1 HEY1 IL11 CDKN2B PDGFRB ANKRD1 SERPINE1 ETS1 SOX8 EDN1 NGFR TNFSF4 KLF5 RBM24 NR0B2 F2RL1 SOX4 NR4A1 MAFF ETV4 MIXL1 FOSL1 FOS SETD7 POU2AF1 DLX1 CLCF1 ELK3 TMSB4X NOS3 JAG1 KLF10 IL18 LIF TGFB1I1 TESC MOSPD1 KDM7A PPARGC1B ETV5 ARHGEF2 ANXA3 GDNF ZFP36 FOXO1 ETS2 SREBF1 KLF6 PAX6 BMP4 ARRB1 JUP SLX4
GOMF_PHOSPHOPROTEIN_PHOSPHATASE_ACTIVITY	0.000957976	0.0750889	0.477271	-0.656361	-2.12194	10	PALD1 DUSP6 DUSP5 DUSP4 LCK LRRC2
GOBP_NEGATIVE_REGULATION_OF_KINASE_ACTIVITY	0.000959634	0.0750889	0.477271	-0.56367	-2.09311	15	GPRC5A SPRY4 DUSP6 DUSP5 CDKN2B DUSP4 TRIB1 SPRY1
GOBP_REGULATION_OF_INTRACELLULAR_SIGNAL_TRANSDUCTION	0.000964021	0.0750889	0.477271	-0.324108	-1.98866	76	CCL20 WNT7B SPRY4 DUSP6 IER3 DUSP5 IL11 DUSP4 IGFBP3 PDGFRB LCK PDE2A ANKRD1 ARHGAP40 EDN1 VNN1 TDGF1 MIR29A SPRY1 EPHB1 AXL GDF15 RASSF2 EPHA2 ARHGAP23 LPAR6 F2RL1
PHONG_TNF_RESPONSE_VIA_P38_PARTIAL	0.000965473	0.0750889	0.477271	-0.547048	-2.05383	16	CCL20 GPRC5A HEY1 IER3 PLAU SERPINE1 MAFF EREG LDLR FJX1 PLAUR IL4R LIF
GSE46606_UNSTIM_VS_CD40L_IL2_IL5_1DAY_STIMULATED_IRF4HIGH_SORTED_BCELL_DN	0.000976798	0.0752005	0.45506	-0.499189	-2.07368	20	EGR1 IER3 DUSP5 FILIP1L TRIB1 EPHA2 MAFF AMPD3 MIXL1 FOSL1 ICAM1 CLCF1 PPP1R15A LIF ERRFI1 ZFP36 ETS2 ADORA2B
PHONG_TNF_RESPONSE_NOT_VIA_P38	0.000979621	0.0752005	0.45506	-0.467486	-2.14489	27	GPRC5A HEY1 BHLHE40 PLAU SERPINE1 ETS1 TRIB1 ITGA2 EPHA2 CDCP1 SOX4 AMPD3 LOXL2 PHLDA2 ICAM1
BENPORATH_ES_WITH_H3K27ME3	0.000980276	0.0752005	0.45506	-0.391067	-2.06679	44	EGR3 CSMD3 HOXD1 HEY1 DUSP6 IL11 IGFBP1 DUSP4 IGFBP3 KCNJ10 ESAM CYP24A1 KCNF1 SOX8
BACH2_01	0.000987677	0.0753688	0.45506	-0.50447	-2.14029	21	CSMD3 IL11 S100A2 SLC16A6 TRIB1 SLC26A9 GPR3 CALB2 NR0B2 NR4A1 PHLDA2 BTBD11 HBEGF RASD1 SLC4A11 TNFRSF12A CLIC1 GDNF
GOBP_EPIDERMIS_DEVELOPMENT	0.000992181	0.0753688	0.45506	-0.49907	-2.07318	20	CRABP2 KRT23 FST DKK4 NGFR KRT15 EPHA2 AQP3 MAFF KRT18 ETV4 EREG
AMIT_EGF_RESPONSE_480_HELA	0.000995867	0.0753688	0.45506	-0.477722	-2.1113	24	GPRC5A TNS4 IL11 DUSP4 PLAU SERPINE1 FST ITGA2 INPP1 PHLDA2 HBEGF TGM2 ENC1 PLAUR GMDS BIN1 TNFRSF12A ARHGEF2 TSPAN14 SERPINE2
AIZARANI_LIVER_C21_STELLATE_CELLS_1	0.00101257	0.0762907	0.45506	-0.545353	-2.04747	16	EGR1 IER3 IGFBP3 RND3 FILIP1L SERPINE1 GGT5 MAFF FOS TIMP1
NAKAMURA_TUMOR_ZONE_PERIPHERAL_VS_CENTRAL_UP	0.00102308	0.0766285	0.45506	-0.562321	-2.0881	15	MYEOV TNS4 RND3 ADAM19 ETS1 FST AXL F2RL1 SOX4
BLANCO_MELO_COVID19_BRONCHIAL_EPITHELIAL_CELLS_SARS_COV_2_INFECTION_UP	0.00103122	0.0766285	0.45506	-0.574113	-2.25045	17	CCL20 MYEOV SPRY4 SLC6A14 IER3 DUSP4 EDN1 VNN1 MAFF ICAM1 HBEGF TGM2 CSGALNACT1 PLAUR LIF
MIR6757_5P	0.00103589	0.0766285	0.45506	-0.799114	-1.98128	5	WNT7B TMC8 FILIP1L LOX B3GNT3
GOBP_NEGATIVE_REGULATION_OF_MAP_KINASE_ACTIVITY	0.00103715	0.0766285	0.45506	-0.718852	-2.02579	7	SPRY4 DUSP6 DUSP5 DUSP4 SPRY1
GSE9988_LPS_VS_VEHICLE_TREATED_MONOCYTE_UP	0.00103975	0.0766285	0.45506	-0.528962	-2.15393	19	EGR1 CCL20 IER3 DUSP5 EDN1 MAFF FOSL1 PHLDA2 SERPINB8 ICAM1 DLGAP1-AS2 FJX1 PPP1R15A PLAUR IL18
GSE16385_UNTREATED_VS_12H_ROSIGLITAZONE_IFNG_TNF_TREATED_MACROPHAGE_UP	0.00105726	0.0774196	0.45506	-0.599125	-2.12998	13	EGR3 EGR1 DUSP6 DUSP5 CDKN2B FILIP1L
HARRIS_HYPOXIA	0.00105966	0.0774196	0.45506	-0.544278	-2.04343	16	IGFBP1 IGFBP3 BHLHE40 SLC2A1 EDN1 HK2 SAT1 HK1 FOS CP TGM2 PLAUR PFKP
AIZARANI_LIVER_C39_EPCAM_POS_BILE_DUCT_CELLS_4	0.00106443	0.0774324	0.45506	-0.473192	-2.06364	23	CCL20 ANKRD1 EDN1 UCA1 SAT1 KLF5 GDF15 EPHA2 SOX4 MAFF KRT18 PHLDA2 SERPINA3 HBEGF PFKP LIF TNFRSF12A S100A11 TRNP1 MYADM KLF6
GOBP_EPITHELIAL_CELL_PROLIFERATION	0.00109323	0.0791863	0.45506	-0.502372	-2.13139	21	EGR3 CDKN2B IGFBP3 FST TGFBR3 NGFR MIR29A EPHA2 NR4A1 TIE1 EREG LOXL2
GOBP_POSITIVE_REGULATION_OF_PRI_MIRNA_TRANSCRIPTION_BY_RNA_POLYMERASE_II	0.00110565	0.0795169	0.45506	-0.766272	-2.04907	6	EGR1 ETS1 NGFR KLF5 FOSL1 FOS
RTAAACA_FREAC2_01	0.00110722	0.0795169	0.45506	-0.390194	-2.05317	43	CSMD3 MAB21L3 SPRY4 DUSP4 PLAU SLC16A6 ETS1 MFNG EDN1 FST TRIB1 AXL NR0B2 NR4A1 MAFF FOS CLDN2 POU2AF1 FHL2 DLX1 PLXNA2 ELK3 TXNIP IGFBP6 RASD1 BIN1 VCAN MOSPD1 ETV5 ARHGEF2 GDNF APOA2 FOXO1
ACEVEDO_METHYLATED_IN_LIVER_CANCER_DN	0.001146	0.0811181	0.45506	-0.510637	-2.03232	18	CSMD3 PPP2R2C TNS4 LYVE1 BHLHE40 PLAU PLCH2 SLC2A1 SPRY1
WP_VEGFAVEGFR2_SIGNALING_PATHWAY	0.0011479	0.0811181	0.45506	-0.473706	-2.09355	24	EGR3 EGR1 DUSP5 IGFBP3 PLAU ETS1 EPHA2 NR4A1 ICAM1 FHL2 HBEGF TMSB4X FJX1 TXNIP NOS3 JAG1 PLAUR BIN1
CAGCTG_AP4_Q5	0.00115088	0.0811181	0.45506	-0.303411	-1.88075	80	CSMD3 EGR1 ROBO4 NAV3 WNT7B SPRY4 SLC6A14 IL11 ASB2 MYBPH DUSP4 IGFBP3 S100A2 LCK ANKRD1 SERPINE1 ETS1 S100A3 MFNG TNFSF4 ADAMTS4 KLF5 WNK4 RASSF2 EPHA2 SOX4 NR4A1
GSE21033_1H_VS_24H_POLYIC_STIM_DC_DN	0.0011518	0.0811181	0.45506	-0.693086	-2.06861	8	MYO1G IGFBP1 MMP3 FXYD5 MFNG
IL2_UP.V1_UP	0.00115354	0.0811181	0.45506	-0.499228	-2.11805	21	EGR3 EGR1 DUSP6 DUSP4 ADAM19 HK2 TRIB1 CDCP1 INHBB MAFF FOSL1 FOS
MANNO_MIDBRAIN_NEUROTYPES_HMGL	0.00117147	0.0820369	0.45506	-0.415407	-2.04807	35	EGR3 PALD1 EGR1 NAV3 WNT7B IGFBP3 TMC8 PLAU MFNG SAT1 AXL LPAR6 NR4A1 MAFF ICAM1 SLC7A11 TXNIP PPP1R15A PLAUR IL4R IL18 BIN1 TESC GLRX
GOBP_NEGATIVE_REGULATION_OF_TRANSFERASE_ACTIVITY	0.00120095	0.0837538	0.45506	-0.538818	-2.02293	16	GPRC5A SPRY4 DUSP6 DUSP5 CDKN2B DUSP4 TRIB1 SPRY1
GTGGGTGK_UNKNOWN	0.00124514	0.0861238	0.45506	-0.557586	-2.07052	15	EGR3 EGR1 WNT7B MAB21L3 BHLHE40 SERPINE1 ITGA2 GPR3
TRAVAGLINI_LUNG_BASOPHIL_MAST_1_CELL	0.00124514	0.0861238	0.45506	-0.556222	-2.06545	15	EGR1 DUSP6 BHLHE40 FXYD5 SOX4 FOS PPP1R15A IL18 LIF TESC TNFRSF12A AHNAK2 CPEB4 FHL3 MYADM
LET_7F_2_3P	0.00125882	0.0867149	0.45506	-0.646799	-2.09103	10	SLC6A14 DUSP6 BHLHE40 VNN1 TGFBR3 ACSL3 SLC7A11 FJX1 ENC1
GSE37605_FOXP3_FUSION_GFP_VS_IRES_GFP_TREG_C57BL6_UP	0.00128558	0.0879729	0.45506	-0.443226	-2.08729	30	EGR1 NAV3 SPRY4 DUSP6 IER3 DUSP5 RND3 ESAM SERPINE1 EDN1 SPRY1 NR4A1 MAFF FOS HBEGF AKAP12 PPP1R15A PLAUR TGFB1I1 ZFP36 ETS2 PLK3 CHST15 SPRY2 THBS1 PDE4D JUP DGAT1 SLCO2B1
SMIRNOV_RESPONSE_TO_IR_6HR_DN	0.00129049	0.0879729	0.45506	-0.646278	-2.08935	10	EGR3 EGR1 HEY1 CCR6 HK2 TRIB1 MAFF
GSE42021_TREG_PLN_VS_CD24HI_TREG_THYMUS_UP	0.00129272	0.0879729	0.45506	-0.555399	-2.0624	15	EGR1 IER3 CRABP2 BHLHE40 SERPINE1 UPP1 NR4A1 ICAM1 FOS TMC6 PPP1R15A PLAUR
GSE8921_3H_VS_24H_TLR1_2_STIM_MONOCYTE_DN	0.0013042	0.0883979	0.45506	-0.59312	-2.10863	13	DUSP4 BHLHE40 PLAU SLC2A1 EDN1 RASSF2 UPP1 MAFF PHLDA2
AMIT_EGF_RESPONSE_120_MCF10A	0.00131964	0.0890862	0.45506	-0.592704	-2.10715	13	CCL20 SPRY4 DUSP6 GDF15 EPHA2 MAFF EREG FOSL1 HBEGF ENC1 PLAUR LIF
ZHENG_GLIOBLASTOMA_PLASTICITY_UP	0.00132859	0.0893328	0.45506	-0.467925	-2.04067	23	TAGLN3 SPRY4 DUSP6 IER3 DUSP4 RND3 SPRY1 UPP1 ETV4 ACSL3 CP PLLP NES JAG1 PFKP TESC ETV5 SOCS2
GOBP_NEGATIVE_REGULATION_OF_SIGNALING	0.00133847	0.0894332	0.45506	-0.305442	-1.88556	78	EGR1 GPRC5A SPRY4 HEY1 DUSP6 DUSP5 IL11 IGFBP1 DUSP4 IGFBP3 PDE2A SERPINE1 EDN1 VNN1 FST DKK4 TGFBR3 NGFR TRIB1 MIR29A SPRY1 GDF15 RASSF2 EPHA2 LFNG F2RL1 INHBB EREG UBASH3B ICAM1 FHL2 DLX1 HBEGF ITPRIP TMSB4X NOS3 PPP1R15A CEACAM1 PLAUR IGFBP6
BLANCO_MELO_BETA_INTERFERON_TREATED_BRONCHIAL_EPITHELIAL_CELLS_UP	0.00134435	0.0894332	0.45506	-0.412357	-2.06268	37	SPOCD1 NAV3 DUSP4 IGFBP3 MMP3 ANKRD1 ETS1 EDN1 FST ITGA2 UCA1 AXL GDF15 CDCP1 B3GNT7 MAFF UBASH3B CORO2B SLC7A11 HBEGF TGM2
GSE9988_ANTI_TREM1_VS_CTRL_TREATED_MONOCYTES_UP	0.00134598	0.0894332	0.45506	-0.492757	-2.04696	20	EGR3 EGR1 GPRC5A DUSP5 DUSP4 EDN1 TRIB1 UPP1 NR4A1 FOSL1 ACSL3 HBEGF PLAUR KLF10 RASD1
GOBP_LABYRINTHINE_LAYER_DEVELOPMENT	0.00136305	0.0899141	0.45506	-0.970588	-1.66638	2	WNT7B HEY1
GSE33424_CD161_HIGH_VS_NEG_CD8_TCELL_UP	0.00136966	0.0899141	0.45506	-0.644345	-2.0831	10	CCR6 ETS1 RASSF2 UPP1 INPP1 ICAM1 CORO2B POU2AF1 AKAP12 BIN1
AP1_Q4	0.00137368	0.0899141	0.45506	-0.507156	-2.01847	18	LYVE1 MYBPH PDGFRB S100A2 SLC16A6 EDN1 TRIB1 GPR3 EPHA2 ELK3 IGFBP6 SLC4A11 TNFRSF12A ETV5 FHL3 DUSP13
GOBP_REGULATION_OF_PROTEIN_PHOSPHORYLATION	0.00137452	0.0899141	0.45506	-0.360443	-2.02755	51	EGR1 GPRC5A SPRY4 DUSP6 DUSP5 IL11 CDKN2B DUSP4 IGFBP3 PDGFRB EDN1 TDGF1 TRIB1 SPRY1 GDF15 RASSF2 LOX INHBB EREG UBASH3B ICAM1 HBEGF ITPRIP CLCF1 CEACAM1 PLAUR IGFBP6 IL18 LIF MMD TESC ERRFI1 ARHGEF2 FGFR1 ADORA2B MYADM LRP8 SPRY2 BMP4 THBS1 ARRB1 PDE4D
DELPUECH_FOXO3_TARGETS_UP	0.0014039	0.0913905	0.45506	-0.667162	-2.09443	9	DUSP6 DUSP5 EDN1 SAT1 KLF5 PHLDA2 SERPINB8 PLAUR IGFBP6
GSE17721_CTRL_VS_POLYIC_1H_BMDC_DN	0.00141106	0.0913905	0.45506	-0.616765	-2.07036	11	SPRY4 RND3 CRABP2 SLC16A6 SLC2A1 CDCP1 INHBB ANGPTL1 CORO2B
LEF1_UP.V1_UP	0.00141334	0.0913905	0.45506	-0.459943	-2.11028	27	EGR3 IL11 S100A2 LCK CRABP2 ADAM19 SERPINE1 S100A3 KRT23 DKK4 NTSR1 AXL PRF1 FOSL1 TGM2 ELK3 FJX1 NES AKAP12 IGFBP6
SYATTGTG_UNKNOWN	0.001433	0.0921771	0.45506	-0.641297	-2.07324	10	EGR3 TAGLN3 KCNF1 TRIB1 SOX4 ETV4 SH3TC2 DLX1
GSE30971_CTRL_VS_LPS_STIM_MACROPHAGE_WBP7_KO_4H_DN	0.00143643	0.0921771	0.45506	-0.533033	-2.00121	16	SPOCD1 SLC16A6 FILIP1L SERPINE1 UBASH3B FOS EML4 DNAH17 ENC1 TXNIP IL18 ERRFI1 PPARGC1B CPEB4 PTGFRN SLC37A2
MCBRYAN_PUBERTAL_TGFB1_TARGETS_UP	0.00145273	0.0925303	0.45506	-0.565414	-2.21634	17	IER3 CDKN2B BHLHE40 ETS1 SLC2A1 KRT18 HK1 CP TGM2 CEACAM1 JAG1 VCAN CLIC1 SOCS2 COTL1 TAGLN ETS2
KRAS.600.LUNG.BREAST_UP.V1_UP	0.0014529	0.0925303	0.45506	-0.466019	-2.03236	23	TAGLN3 CCL20 NAV3 HOXD1 IGFBP3 PDE2A ADAM19 CCR6 ETS1
GSE43863_DAY6_EFF_VS_DAY150_MEM_TH1_CD4_TCELL_UP	0.00148146	0.0939949	0.45506	-0.573133	-2.09989	14	EGR3 EGR1 DUSP4 LCK PDE2A CCR6 FXYD5 SPRY1
GSE34179_THPOK_KO_VS_WT_VA14I_NKTCELL_DN	0.00149922	0.0944045	0.45506	-0.531633	-1.99595	16	EGR3 EGR1 DUSP5 BHLHE40 KCNF1 HK2 TRIB1 SPRY1 NR4A1 FOS
QI_HYPOXIA	0.00150485	0.0944045	0.45506	-0.588843	-2.09342	13	IER3 IGFBP3 BHLHE40 SLC2A1 HK2 LOX AMPD3 HK1 CYP2S1
SATO_SILENCED_BY_METHYLATION_IN_PANCREATIC_CANCER_1	0.00150819	0.0944045	0.45506	-0.447325	-2.08338	29	HEY1 DUSP6 IER3 DUSP5 IGFBP3 S100A2 LCK CRABP2 PDE2A SERPINE1 S100A3 NGFR GDF15 AQP3 UPP1
GOBP_NEGATIVE_REGULATION_OF_INTRACELLULAR_SIGNAL_TRANSDUCTION	0.00151029	0.0944045	0.45506	-0.461815	-2.09406	26	SPRY4 DUSP6 DUSP5 DUSP4 PDE2A VNN1 MIR29A SPRY1 RASSF2 EPHA2 F2RL1 FHL2 TMSB4X PLAUR LIF ERRFI1 ARHGEF2 SERPINE2 FOXO1 MYADM SPRY2 BMP4 THBS1 ARRB1 PDE4D
GSE18893_TCONV_VS_TREG_24H_CULTURE_DN	0.00153064	0.0946768	0.45506	-0.550259	-2.04331	15	EGR3 DUSP6 ASB2 LCK BHLHE40 PDE2A
WANG_RESPONSE_TO_GSK3_INHIBITOR_SB216763_DN	0.00153064	0.0946768	0.45506	-0.55036	-2.04369	15	EGR1 DUSP6 SLC2A1 GGT5 ETV4 SERPINB8 FOS ACSL3 DLX1 LDLR GK
GOBP_CELL_FATE_SPECIFICATION	0.00153148	0.0946768	0.45506	0.791728	2.01212	5	TBX4 ETV2 IHH WNT11 TBX2
HP_ABNORMAL_LIBIDO	0.00154205	0.0948988	0.45506	-0.846129	-1.90667	4	SPRY4 DUSP6 CDKN2B
HOELZEL_NF1_TARGETS_UP	0.00154632	0.0948988	0.45506	-0.530139	-1.99034	16	HEY1 DUSP4 RND3 S100A2 SERPINE1 ITGA2 RBM24 GDF15 UPP1 PHLDA2
TATAAA_TATA_01	0.00157201	0.0961262	0.45506	-0.344602	-1.96121	56	NAV3 SLC6A14 RND3 S100A2 MMP3 CRABP2 SERPINE1 SLC2A1 KRT23 EDN1 FST DKK4 SLC26A9 GDF15 RASSF2 AQP3 NR0B2 NR4A1 CPA4 ASB4 ANGPTL1 EREG ICAM1 FOS CP FHL2 DLX1 HBEGF PLXNA2 PPP1R15A VGF LIF CTHRC1 PART1 AOC2 ETV5 CPEB4 ARHGEF2
CUI_DEVELOPING_HEART_C4_ENDOTHELIAL_CELL	0.00159341	0.0968528	0.45506	-0.529016	-1.98613	16	ROBO4 DUSP6 ESAM ETS1 FXYD5 INPP1 TIE1 TGM2 ELK3 NOS3 GMDS CTHRC1 CLIC1 TSPAN14
CGGAARNGGCNG_UNKNOWN	0.00160614	0.0968528	0.45506	-0.967647	-1.66133	2	EGR1 DUSP6
MIR4268	0.00160614	0.0968528	0.45506	-0.967647	-1.66133	2	CSMD3 DUSP6
GSE2706_R848_VS_LPS_2H_STIM_DC_UP	0.00160685	0.0968528	0.45506	-0.787254	-1.95188	5	MYEOV IGFBP1 MMP3 IGFN1
GOBP_POSITIVE_REGULATION_OF_CELL_DIFFERENTIATION	0.00163153	0.0979905	0.45506	-0.334657	-1.95347	61	EGR3 WNT7B IGFBP3 CRABP2 SERPINE1 ETS1 SOX8 EDN1 VNN1 NGFR TRIB1 TNFSF4 AXL KLF5 RBM24 SOX4 ASB4 ETV4 LOXL2 FOS DLX1 CLCF1 PLXNA2 CEACAM1 JAG1 IL4R KLF10 IL18 LIF BIN1 MMD CTHRC1 TGFB1I1 TESC PPARGC1B CLIC1 ETV5 SOCS2 ARHGEF2 SERPINE2 GDNF FGFR1 ZFP36 METRNL MYADM LRP8 L1CAM
GOBP_RESPONSE_TO_GROWTH_FACTOR	0.00165812	0.0986263	0.45506	-0.382199	-1.99296	42	EGR3 EGR1 SPRY4 DUSP6 CDKN2B PDGFRB PDE2A ANKRD1 EDN1 FST TGFBR3 TDGF1 NGFR SPRY1 GDF15 EPHA2 LOX NR4A1
chr12q21	0.00165823	0.0986263	0.45506	-0.967647	-1.66133	2	NAV3 DUSP6
BOYLAN_MULTIPLE_MYELOMA_C_D_DN	0.00165965	0.0986263	0.45506	-0.584844	-2.07921	13	GDA TTC39B LYZ AQP3 UPP1 F2RL1 FOS CORO2B SERPINA3 CP
ARGGGTTAA_UNKNOWN	0.00167658	0.0992831	0.45506	-0.609888	-2.04727	11	CSMD3 IL11 CRABP2 SLC16A6 KCNF1 AXL B3GNT7 CORO2B
GSE9316_IL6_KO_VS_IFNG_KO_INVIVO_EXPANDED_CD4_TCELL_DN	0.00171962	0.101443	0.45506	-0.525367	-1.97243	16	IER3 SERPINE1 EDN1 LOX UPP1 INHBB MAFF ICAM1 FOS TIMP1 HBEGF FJX1
GOBP_POSITIVE_REGULATION_OF_TRANSFERASE_ACTIVITY	0.0017275	0.101443	0.45506	-0.438592	-2.03463	28	EGR1 GPRC5A DUSP6 DUSP5 PDGFRB EDN1 TDGF1 EPHB1 AXL GDF15 RASSF2 EPHA2 TIE1 EREG
ZNF586_TARGET_GENES	0.00173109	0.101443	0.45506	0.969118	1.67788	2	LOXL1 ZNF540
MISSIAGLIA_REGULATED_BY_METHYLATION_UP	0.00173926	0.101569	0.45506	-0.608662	-2.04316	11	CCL20 DUSP6 DUSP5 IGFBP3 SERPINE1 ITGA2 SAT1
VECCHI_GASTRIC_CANCER_EARLY_UP	0.00176459	0.102693	0.45506	-0.459166	-2.00247	23	MYEOV GPRC5A MMP3 ITGA2 KLF5 GDF15 UPP1 KRT18 FOSL1 CLDN2 EML4 ZNF792 PFKP SLC4A11 LIF NEK3 S100A11 MYOF ADORA2B LRP8 IFITM2 JUP
GOBP_REGULATION_OF_CELL_DIFFERENTIATION	0.00177956	0.102971	0.45506	-0.29752	-1.90757	91	EGR3 WNT7B SPRY4 HEY1 IGFBP3 CRABP2 BHLHE40 SERPINE1 ETS1 SOX8 EDN1 VNN1 FST NGFR TRIB1 TNFSF4 SPRY1 EPHB1 AXL KLF5 RBM24 RASSF2 AQP3 LOX SOX4 ASB4 MAFF ETV4 MIXL1 EREG LOXL2 UBASH3B FOS DLX1 CLCF1 LDLR PLXNA2 CEACAM1 JAG1 IL4R KLF10 IL18 LIF BIN1 MMD CTHRC1 TGFB1I1 TESC ERRFI1 PPARGC1B CLIC1 ETV5 SOCS2 ARHGEF2 SERPINE2 GDNF FGFR1 ZFP36 FOXO1 METRNL MYADM SEMA4C LRP8 L1CAM PAX6 SH3RF1 SPRY2 BMP4 …
KIM_LIVER_CANCER_POOR_SURVIVAL_DN	0.00178502	0.102971	0.45506	0.741124	2.05122	6	ADH1B SLC22A7 APOC3 CYP4F12 SULT2A1 CDO1
SENESE_HDAC3_TARGETS_UP	0.00178767	0.102971	0.45506	-0.464974	-2.05496	24	ROBO4 CCL20 NAV3 PLAU ADAM19 TRIB1 SAT1 LOX F2RL1 UBASH3B DLGAP1-AS2 SLC7A11 ELK3 ENC1 MOSPD1 KDM7A ERRFI1 CPEB4 SERPINE2 ETS2 KLF6 AKR1B10
GOBP_POSITIVE_REGULATION_OF_MONONUCLEAR_CELL_MIGRATION	0.00179731	0.103174	0.45506	-0.910162	-1.81587	3	CCL20 SERPINE1 CCR6
SRF_Q6	0.00181521	0.103664	0.45506	-0.498889	-1.98556	18	EGR3 CSMD3 EGR1 DUSP5 FST EPHB1 RASSF2 NR4A1 FOSL1 FOS EML4
WP_IL18_SIGNALING_PATHWAY	0.00182396	0.103664	0.45506	-0.567238	-2.0783	14	CCL20 IER3 MMP3 LCK NR0B2 NR4A1 ICAM1 FOS TIMP1 TGM2 TMSB4X IL18 BIN1
AAGCACA_MIR218	0.00182427	0.103664	0.45506	-0.589641	-2.0525	12	CSMD3 NAV3 PPP2R2C DUSP5 SYT13
GSE360_CTRL_VS_L_DONOVANI_DC_DN	0.00186499	0.105388	0.45506	-0.545943	-2.02728	15	IER3 DUSP5 IGFBP1 PDE2A ADAM19 CCR6 FST GPR3
GARGALOVIC_RESPONSE_TO_OXIDIZED_PHOSPHOLIPIDS_GREY_UP	0.0018671	0.105388	0.45506	-0.964706	-1.65628	2	NAV3 DUSP5
GSE19923_HEB_KO_VS_HEB_AND_E2A_KO_DP_THYMOCYTE_DN	0.00189359	0.105508	0.45506	-0.631353	-2.04109	10	EGR1 DUSP6 IER3 TTC39B NR4A1 FOSL1 FOS FHL2
GSE19923_WT_VS_HEB_AND_E2A_KO_DP_THYMOCYTE_DN	0.00189419	0.105508	0.45506	-0.484825	-2.05695	21	EGR1 DUSP6 IER3 BHLHE40 S100A3 SLC2A1 HK2 KLF5 NR4A1 FOSL1 FOS LDLR PPP1R15A ERRFI1 ZFP36 ETS2 ADORA2B KLF6 PLK3
GSE9601_NFKB_INHIBITOR_VS_PI3K_INHIBITOR_TREATED_HCMV_INF_MONOCYTE_DN	0.00189419	0.105508	0.45506	-0.485518	-2.05988	21	MMP3 EDN1 HK2 TRIB1 ADAMTS4 UPP1 ASB4 INHBB MAFF EREG TIMP1 SLC7A11 HBEGF GK
GSE2706_2H_VS_8H_R848_STIM_DC_UP	0.00189594	0.105508	0.45506	-0.607403	-2.03893	11	EGR3 EGR1 IER3 PLAU SLC16A6 FXYD5
HP_ABNORMALITY_OF_RENAL_EXCRETION	0.001902	0.105508	0.45506	-0.910162	-1.81587	3	KCNJ10 CYP24A1 CCR6
TRAVAGLINI_LUNG_BRONCHIAL_VESSEL_2_CELL	0.00190673	0.105508	0.45506	-0.456777	-2.07122	26	EGR3 EGR1 RND3 BHLHE40 ESAM TRIB1 SPRY1 LYZ LPAR6 NR4A1 MAFF CP HBEGF ITPRIP LDLR FAM43A PLAUR KLF10
GOBP_POSITIVE_REGULATION_OF_BIOSYNTHETIC_PROCESS	0.00194312	0.106358	0.45506	-0.305404	-1.87685	77	EGR3 EGR1 HEY1 IL11 CDKN2B SLC51B PDGFRB ANKRD1 SERPINE1 ETS1 SOX8 EDN1 NGFR ITGA2 NTSR1 KLF5 NR0B2 F2RL1 SOX4 NR4A1 MAFF ETV4 MIXL1 EREG FOSL1 ICAM1 FOS SETD7 ACSL3 POU2AF1 DLX1 LDLR ELK3 TMSB4X NOS3 AKAP12 PPP1R15A JAG1 KLF10 IL18 LIF TGFB1I1 TESC MOSPD1 KDM7A PPARGC1B ETV5 ARHGEF2
GOMF_PROTEIN_SERINE_PHOSPHATASE_ACTIVITY	0.00194768	0.106358	0.45506	-0.838345	-1.88913	4	DUSP6 DUSP5 DUSP4
GOMF_PROTEIN_TYROSINE_SERINE_THREONINE_PHOSPHATASE_ACTIVITY	0.00194768	0.106358	0.45506	-0.838345	-1.88913	4	DUSP6 DUSP5 DUSP4
ONDER_CDH1_TARGETS_3_DN	0.00194868	0.106358	0.45506	-0.657388	-2.06375	9	NAV3 GPRC5A DUSP6 EDN1 FST KRT15
MODULE_226	0.0019718	0.106358	0.431708	-0.964706	-1.65628	2	DUSP6 DUSP5
MODULE_281	0.0019718	0.106358	0.431708	-0.964706	-1.65628	2	DUSP6 DUSP5
AMIT_EGF_RESPONSE_40_HELA	0.00197985	0.106358	0.431708	-0.655634	-2.05824	9	EGR3 EGR1 IER3 DUSP5
GSE17721_CTRL_VS_LPS_6H_BMDC_DN	0.00197985	0.106358	0.431708	-0.656096	-2.05969	9	IER3 LYVE1 RND3 HK2 TTC39B TIMP1 SERPINA3 CLCF1
GSE14769_UNSTIM_VS_40MIN_LPS_BMDM_DN	0.00198185	0.106358	0.431708	-0.554786	-2.17469	17	EGR1 IER3 DUSP5 CDKN2B DUSP4 RND3 FILIP1L GDF15 MAFF FOS ACSL3
GSE36891_UNSTIM_VS_POLYIC_TLR3_STIM_PERITONEAL_MACROPHAGE_UP	0.00198511	0.106358	0.431708	-0.456826	-2.05589	25	EGR3 EGR1 IER3 DUSP5 DUSP4 SERPINE1 EDN1 NGFR SPRY1 NR4A1 MAFF FOS ENC1 AKAP12 PPP1R15A RASD1 LIF
ESC_V6.5_UP_LATE.V1_DN	0.00200823	0.107017	0.431708	-0.586549	-2.04174	12	SPRY4 LCK SERPINE1 TTC39B LOX INHBB ETV4 ICAM1 TIMP1
TRAVAGLINI_LUNG_BASOPHIL_MAST_2_CELL	0.00201542	0.107017	0.431708	-0.456403	-2.05399	25	EGR3 EGR1 HEY1 DUSP6 BHLHE40 FXYD5 CALB2 SOX4 NR4A1 MAFF ICAM1 PPP1R15A PLAUR IL4R LIF CLIC1 SOCS2 CPEB4 ZFP36 MYADM KLF6 PLK3
GSE45365_NK_CELL_VS_CD11B_DC_UP	0.00201644	0.107017	0.431708	-0.781132	-1.9367	5	MAB21L3 TMC8 PLSCR4 PAQR5
STK33_UP	0.00202876	0.107334	0.431708	-0.453982	-2.05854	26	EGR3 EGR1 DUSP5 ASB2 RND3 PLAU TRIB1 GDF15 UPP1 LFNG LPAR6 MAFF ICAM1 FOS SLC7A11 HBEGF
TRAVAGLINI_LUNG_ALVEOLAR_EPITHELIAL_TYPE_1_CELL	0.00205233	0.108241	0.431708	-0.434427	-2.04586	30	GPRC5A PAX8-AS1 CDKN2B ANKRD1 EDN1 B3GNT7 KRT18 ICAM1 B3GNT8 HBEGF ITPRIP PLLP TMSB4X PPP1R15A IL18 TNFRSF12A SH2D4A ERRFI1 GGT1 ANXA3 TAGLN MATN3 RBP1 ZFP36 MYADM KLF6
GSE27434_WT_VS_DNMT1_KO_TREG_DN	0.00206669	0.108659	0.431708	-0.521653	-1.95848	16	EGR1 CRABP2 BHLHE40 SERPINE1 NR4A1 ICAM1 FOS TMC6 PPP1R15A PLAUR IL4R ERRFI1 SOCS2 ZFP36 ETS2
GSE28408_LY6G_POS_VS_NEG_DC_DN	0.00207339	0.108673	0.431708	-0.654558	-2.05486	9	EGR1 PDGFRB BHLHE40 CCR6 SP140 SPRY1
GOBP_REGULATION_OF_PROTEIN_MODIFICATION_PROCESS	0.00212719	0.111147	0.431708	-0.327767	-1.93476	63	EGR1 PPP2R2C GPRC5A SPRY4 DUSP6 DUSP5 IL11 CDKN2B DUSP4 IGFBP3 SLC51B PDGFRB EDN1 TDGF1 TRIB1 SPRY1 GDF15 RASSF2 LOX SOX4 INHBB EREG UBASH3B ICAM1 SETD7 HBEGF ITPRIP CLCF1 PPP1R15A CEACAM1 PLAUR IGFBP6 IL18 LIF MMD TESC ERRFI1 ARHGEF2 FGFR1 ADORA2B MYADM SREBF1 MGAT5 LRP8 NUAK1 SPRY2 BMP4 THBS1 ARRB1 PDE4D
EGFR_UP.V1_UP	0.0021652	0.112167	0.431708	-0.441379	-2.05569	29	DUSP6 DUSP5 DUSP4 EDN1 HK2 ITGA2 SAT1 LPAR6 F2RL1 LOXL2 ICAM1 SLC7A11 HBEGF GK ELK3 CSGALNACT1 AKAP12 IL4R LIF GLRX ETV5 SOCS2 COTL1
GOBP_PRI_MIRNA_TRANSCRIPTION_BY_RNA_POLYMERASE_II	0.00218001	0.112167	0.431708	-0.693924	-1.95554	7	EGR1 ETS1 NGFR KLF5 FOSL1 FOS
GSE21670_STAT3_KO_VS_WT_CD4_TCELL_IL6_TREATED_DN	0.00218001	0.112167	0.431708	-0.626222	-2.0245	10	ESAM PLSCR4 TTC39B CDCP1 UPP1 TIE1 TGM2 TXNIP CSGALNACT1
GSE28726_ACT_CD4_TCELL_VS_ACT_NKTCELL_UP	0.00218001	0.112167	0.431708	-0.693764	-1.95509	7	EGR3 DUSP5 BHLHE40 ADAM19 SPRY1
GSE29164_CD8_TCELL_VS_CD8_TCELL_AND_IL12_TREATED_MELANOMA_DAY3_DN	0.00219219	0.112167	0.431708	-0.585118	-2.03676	12	HOXD1 PDGFRB FXYD5 GGT5 TTC39B F2RL1 NR4A1 CYP2S1 FOS TMC6
GOBP_INFLAMMATORY_RESPONSE	0.00220827	0.112167	0.431708	-0.403342	-1.98859	35	CCL20 MMP3 PDE2A SERPINE1 CCR6 ETS1 VNN1 GGT5 ITGA2 TNFSF4 AXL LYZ EPHA2 F2RL1 HK1 ICAM1 FOS TIMP1 SERPINA3 LDLR TGM2 TMSB4X
GSE20715_0H_VS_24H_OZONE_TLR4_KO_LUNG_DN	0.00221181	0.112167	0.431708	-0.494584	-1.96843	18	DUSP6 LYVE1 EDN1 FST LRRC2 EPHA2 LOX MAFF KRT18 TIMP1 SERPINA3 LDLR
MIR6842_5P	0.00221316	0.112167	0.431708	-0.778434	-1.93001	5	TNS4 GPR3 NTSR1 B3GNT7 FOSL1
MIR7110_5P	0.00221316	0.112167	0.431708	-0.778434	-1.93001	5	TNS4 GPR3 NTSR1 B3GNT7 FOSL1
SARTIPY_NORMAL_AT_INSULIN_RESISTANCE_UP	0.00221316	0.112167	0.431708	-0.778434	-1.93001	5	DUSP6 BHLHE40 SLC2A1 EREG FOSL1
GOBP_POSITIVE_REGULATION_OF_CELL_DEATH	0.00224107	0.113241	0.431708	-0.416961	-2.04851	34	EGR1 DUSP6 IGFBP3 PDGFRB MMP3 LCK ANKRD1 NGFR MIR29A NTSR1 RASSF2 PRF1 F2RL1 SOX4 INHBB FOSL1 PHLDA2 FOS
GSE27291_0H_VS_7D_STIM_GAMMADELTA_TCELL_DN	0.00227548	0.113965	0.431708	-0.625	-2.02055	10	DUSP5 LCK BHLHE40 TMC8 UPP1 LFNG TXNIP MMD GLRX TNFRSF12A
HLF_01	0.00227942	0.113965	0.431708	-0.540988	-2.00888	15	TAGLN3 SPRY4 BHLHE40 KRT23 TTC39B LOX ETV4 ANGPTL1 SETD7 DLX1 EML4
GOBP_REGULATION_OF_CELLULAR_COMPONENT_MOVEMENT	0.00228282	0.113965	0.431708	-0.337513	-1.92086	56	ROBO4 CCL20 NAV3 IGFBP3 PDGFRB PLAU SERPINE1 CCR6 ETS1 EDN1 TGFBR3 TDGF1 TRIB1 ITGA2 MIR29A EPHA2 F2RL1 TIE1 EREG PHLDA2 ICAM1 TIMP1 HBEGF FRMD5 PLXNA2 TMSB4X SRPX2 NOS3 AKAP12 CEACAM1 JAG1 BIN1 ARHGEF2 S100A11 SERPINE2 ANXA3 LRCH1 FGFR1 MYADM SEMA4C MGAT5 ARSB SPRY2 BMP4 THBS1 PDE4D JUP
GOBP_CELL_CHEMOTAXIS	0.00228442	0.113965	0.431708	-0.548182	-2.1488	17	EGR3 CCL20 PDGFRB SERPINE1 CCR6 EDN1 EPHB1 EPHA2 LOX F2RL1 NR4A1
HES2_TARGET_GENES	0.00228961	0.113965	0.431708	-0.336529	-1.93047	58	CCL20 GPRC5A SPRY4 DUSP6 SLC51B BHLHE40 ANKRD1 CYP24A1 SERPINE1 FST TRIB1 AXL KLF5 GDF15 AQP3 UPP1 NR4A1 HK1 SH2D5 SERPINB8 FOS DLGAP1-AS2 CLDN2 CP SLC7A11 ITPRIP CLCF1 LUCAT1 TMSB4X SRPX2 CSGALNACT1 ZMIZ1-AS1
SWEET_LUNG_CANCER_KRAS_UP	0.00229592	0.113965	0.431708	-0.407657	-1.93802	31	HOXD1 DUSP6 IL11 IGFBP3 BHLHE40 ADAM19 SERPINE1 HK2 SAT1 AXL KLF5 INHBB KRT18 PHLDA2 CEACAM1 IL4R IL18 GLRX ERRFI1 CLIC1 SOCS2 SERPINE2 COTL1
GSE9006_HEALTHY_VS_TYPE_1_DIABETES_PBMC_AT_DX_DN	0.00234548	0.116084	0.431708	-0.581846	-2.02537	12	EGR3 EGR1 DUSP6 ADAM19 KRT23 TRIB1 F2RL1 EREG FOSL1
UDAYAKUMAR_MED1_TARGETS_DN	0.002366	0.116757	0.431708	-0.599661	-2.01294	11	HEY1 DUSP5 PDE2A TRIB1 SAT1 AXL UPP1
GOBP_REPRODUCTION	0.00239929	0.118055	0.431708	-0.335763	-1.92608	58	SPOCD1 EGR1 WNT7B HEY1 PDGFRB ADAM19 CCR6 ETS1 SOX8 SLC2A1 PAQR5 EDN1 FST GGT5 ITGA2 GPR3 PLB1 AXL INHBB MAFF EREG FOSL1 PHLDA2 ICAM1 FOS TIMP1
GOBP_VASCULOGENESIS	0.00241635	0.118549	0.431708	-0.648685	-2.03642	9	WNT7B HEY1 PDGFRB TGFBR3 EPHA2 ASB4 TIE1
GSE3039_ALPHAALPHA_VS_ALPHABETA_CD8_TCELL_UP	0.00245791	0.120238	0.431708	-0.476611	-1.97989	20	PALD1 EGR1 IER3 BHLHE40 PLAU SLC2A1 UPP1 B3GNT7 MAFF HBEGF ELK3 IL4R IGFBP6 PFKP
CREIGHTON_ENDOCRINE_THERAPY_RESISTANCE_3	0.00249437	0.121507	0.431708	-0.371279	-1.93602	42	HEY1 DUSP6 DUSP4 IGFBP3 KRT23 SAT1 SPRY1 GDF15 LYZ LOX B3GNT7 B3GNT3 INPP1 AMPD3 ACSL3 CP EML4 GK ENC1 AKAP12 CEACAM1 SLC4A11 LIF GMDS BIN1 C1orf116 MOSPD1 SH2D4A CPEB4 PTGFRN TRNP1 MGAT5 EEPD1 SH3RF1
LIU_SMARCA4_TARGETS	0.00249825	0.121507	0.431708	-0.688423	-1.94004	7	TAGLN3 GPRC5A SPRY4 GDF15 UPP1
MODULE_3	0.00251688	0.122061	0.431708	-0.450464	-2.04259	26	DUSP6 IER3 RND3 SERPINE1 FST GDF15 EPHA2 LOX SOX4 MAFF KRT18 LOXL2 PHLDA2 FHL2 LDLR TGM2 AKAP12 PLAUR
LENAOUR_DENDRITIC_CELL_MATURATION_DN	0.00253249	0.122117	0.431708	-0.669139	-1.99713	8	DUSP6 IER3 LYZ AMPD3 GK ELK3 TXNIP PLAUR
PEDERSEN_TARGETS_OF_611CTF_ISOFORM_OF_ERBB2	0.00253249	0.122117	0.431708	-0.669139	-1.99713	8	IL11 S100A2 HK2 F2RL1 LOXL2 RAB3B ENC1 PLAUR
GSE27241_WT_VS_RORGT_KO_TH17_POLARIZED_CD4_TCELL_UP	0.0025619	0.123131	0.431708	-0.687113	-1.93634	7	EGR1 DUSP6 DUSP4 SLC22A15 RBM24
MIR1277_5P	0.00256811	0.123131	0.431708	-0.37286	-1.93139	40	CSMD3 BHLHE40 SERPINE1 ETS1 PLSCR4 SLC2A1 TGFBR3 SPRY1 EPHA2 NR4A1 EREG SERPINB8 ACSL6 SLC7A11 HBEGF LDLR PLXNA2 ELK3 TXNIP TMC7 CSGALNACT2 MMD MOSPD1 KDM7A NEK3 FGFR1 ZFP36 MYADM LRP8 KLF6 SH3RF1 SPRY2 BMP4 EIF5A2
TRAVAGLINI_LUNG_CD8_NAIVE_T_CELL	0.00257908	0.123306	0.431708	-0.737919	-1.97325	6	MYO1G LCK ETS1 TGFBR3 PRF1
GOMF_PHOSPHORIC_ESTER_HYDROLASE_ACTIVITY	0.0026084	0.123782	0.431708	-0.488357	-1.94365	18	PALD1 DUSP6 DUSP5 DUSP4 LCK PDE2A PLCH2 LRRC2
WP_HIPPOMERLIN_SIGNALING_DYSREGULATION	0.00261152	0.123782	0.431708	-0.735843	-1.9677	6	ITGA10 PDGFRB NGFR ITGA2 EPHA2
MCLACHLAN_DENTAL_CARIES_UP	0.00261249	0.123782	0.431708	-0.474564	-1.97138	20	IER3 IL11 PLAU TRIB1 SAT1 LYZ AQP3 MAFF ICAM1 TIMP1 SERPINA3 POU2AF1 SLC7A11
GSE4590_SMALL_VS_LARGE_PRE_BCELL_UP	0.00262129	0.123782	0.431708	-0.571749	-2.03265	13	DUSP6 IER3 DUSP5 ASB2 RND3 KCNJ10
GSE29618_BCELL_VS_MDC_DAY7_FLU_VACCINE_UP	0.00262571	0.123782	0.431708	-0.667656	-1.9927	8	ADAM19 SP140 ETS1 SPRY1 AQP3 POU2AF1 CSGALNACT1 IL4R
TRAVAGLINI_LUNG_LIPOFIBROBLAST_CELL	0.0026346	0.123855	0.431708	-0.558764	-2.04725	14	GPRC5A RND3 HK2 NGFR TRIB1 ADAMTS4 MAFF FOSL1 TIMP1 LDLR PLAUR ERRFI1 SERPINE2
GSE21546_ELK1_KO_VS_SAP1A_KO_AND_ELK1_KO_ANTI_CD3_STIM_DP_THYMOCYTES_DN	0.00264804	0.124142	0.431708	-0.593335	-1.99171	11	EGR1 SPRY4 DUSP6 ETS1 UPP1 NR4A1 B3GNT3
BLANCO_MELO_COVID19_SARS_COV_2_INFECTION_A594_CELLS_UP	0.0026892	0.125722	0.431708	-0.684444	-1.92882	7	PCDH1 CDCP1 AMPD3 EREG ICAM1 DNAH17 ZMIZ1-AS1
GTGACGY_E4F1_Q6	0.0027044	0.126083	0.431708	-0.460998	-1.98076	22	EGR3 EGR1 DUSP5 DUSP4 BHLHE40 HK2 TRIB1 GPR3 EPHA2 NR4A1 MAFF
MIR145_5P	0.00272573	0.12638	0.431708	-0.533997	-1.98292	15	CSMD3 NAV3 HEY1 DUSP6 ADAM19 KLF5 RASSF2 LOX CORO2B PLXNA2 AKAP12
MIR5195_3P	0.00272573	0.12638	0.431708	-0.533997	-1.98292	15	CSMD3 NAV3 HEY1 DUSP6 ADAM19 KLF5 RASSF2 LOX CORO2B PLXNA2 AKAP12
MIR1249_5P	0.00274128	0.126752	0.431708	-0.730042	-1.95219	6	SPRY4 DUSP4 ITGA10 FILIP1L
GSE36476_YOUNG_VS_OLD_DONOR_MEMORY_CD4_TCELL_40H_TSST_ACT_UP	0.00275285	0.126891	0.431708	-0.683723	-1.92679	7	ROBO4 HOXD1 SPRY4 CRABP2 NR0B2 SERPINA3
GOBP_POSITIVE_REGULATION_OF_HEMOPOIESIS	0.00275931	0.126891	0.431708	-0.557738	-2.04349	14	EGR3 VNN1 TRIB1 TNFSF4 AXL SOX4 FOS IL4R KLF10 IL18 LIF TESC PPARGC1B
GSE5455_HEALTHY_VS_TUMOR_BEARING_MOUSE_SPLEEN_MONOCYTE_24H_INCUBATION_DN	0.00277472	0.127252	0.431708	-0.576554	-2.00695	12	DUSP4 ADAM19 SLC22A15 TTC39B AXL SOX4 CORO2B BTBD11 FHL2 IL18 GLRX
GNF2_LCAT	0.00283668	0.129479	0.431708	0.508154	2.12881	17	SLC22A7 PON1 GNMT ITIH1 APOC3 IGFALS CYP4F12 ALDH1L1 CYP4F2 SERPING1 HAMP CYP2D6 FTCD GSTM2 APOA1 TFR2
AMIT_EGF_RESPONSE_40_MCF10A	0.0028386	0.129479	0.431708	-0.726601	-1.94299	6	EGR3 EGR1 DUSP5
NAKAMURA_TUMOR_ZONE_PERIPHERAL_VS_CENTRAL_DN	0.00285419	0.129549	0.431708	-0.379974	-1.91411	38	CCL20 SLC6A14 HEY1 IGFBP1 IGFBP3 CYP24A1 KRT23 HK2 TRIB1 ITGA2 KRT15 KLF5 AQP3 LOX LPAR6 EREG LOXL2 FOS TIMP1 CP
GSE2706_R848_VS_R848_AND_LPS_2H_STIM_DC_DN	0.00285549	0.129549	0.431708	-0.512321	-1.92345	16	EGR3 EGR1 CCL20 DUSP6 CDKN2B
MODULE_38	0.00290717	0.131323	0.431708	-0.372483	-1.93647	41	IER3 DUSP5 IGFBP1 DUSP4 ITGA10 IGFBP3 PDGFRB PLAU ADAM19 SERPINE1 PCDH1 SLC2A1 DKK4 TGFBR3 GDF15 UPP1 MAFF KRT18 PHLDA2
RHEIN_ALL_GLUCOCORTICOID_THERAPY_DN	0.00291197	0.131323	0.431708	-0.617763	-1.99716	10	EGR3 EGR1 DUSP6 BHLHE40 SERPINE1
DESCARTES_MAIN_FETAL_AFP_ALB_POSITIVE_CELLS	0.00291794	0.131323	0.431708	0.5513	2.0272	12	PGLYRP2 AQP7 MT1F FGG MT1G KNG1 SLC23A1 FGA
GSE32423_IL7_VS_IL7_IL4_MEMORY_CD8_TCELL_UP	0.00293448	0.131715	0.431708	-0.763663	-1.89339	5	PDE2A SPRY1 CYP2S1 UBASH3B SETD7
AP1FJ_Q2	0.00294889	0.131715	0.431708	-0.531636	-1.97416	15	LYVE1 MYBPH PDGFRB S100A2 SLC16A6 CYP24A1 EPHA2 FOS IGFBP6 VGF SLC4A11 ETV5 FHL3 DUSP13
GSE42021_CD24HI_TREG_VS_CD24HI_TCONV_THYMUS_DN	0.00295006	0.131715	0.431708	-0.541392	-2.12218	17	EGR1 IER3 CDKN2B BHLHE40 SERPINE1 UPP1 NR4A1 ICAM1 FOS TMC6 PPP1R15A PLAUR IL4R ERRFI1 SOCS2
CHEN_NEUROBLASTOMA_COPY_NUMBER_GAINS	0.00298385	0.132506	0.431708	-0.955882	-1.64113	2	MYEOV LYVE1
BENPORATH_NANOG_TARGETS	0.00298522	0.132506	0.431708	-0.443877	-1.99762	25	DUSP6 IGFBP3 ANKRD1 FXYD5 TDGF1 SPRY1 KLF5 KRT18 CYP2S1 SLC7A11 VCAN TNFRSF12A CLIC1 FAT1 S100A11 COTL1 APOM APOA2 FGFR1 RBP1 FOXO1
DESCARTES_FETAL_CEREBELLUM_VASCULAR_ENDOTHELIAL_CELLS	0.00299133	0.132506	0.431708	-0.363177	-1.91939	44	ROBO4 DUSP6 CDKN2B PDGFRB BHLHE40 ESAM SERPINE1 ETS1 SLC2A1 EDN1 GGT5 TDGF1 PEAR1 EPHA2 F2RL1 TIE1 MIXL1 TIMP1 SH3TC2 SLC7A11 TGM2 FAM43A SRPX2 NOS3 KLF10 ZNF792
WINZEN_DEGRADED_VIA_KHSRP	0.00301553	0.133228	0.431708	-0.469655	-1.99259	21	CCL20 SPRY4 DUSP6 DUSP5 CYP24A1 EDN1 FST TGFBR3 GDF15 EREG HBEGF TMC7 JAG1 PLAUR ERRFI1 CPEB4 SERPINE2
GOBP_B_CELL_ACTIVATION_INVOLVED_IN_IMMUNE_RESPONSE	0.00303325	0.133661	0.431708	-0.723373	-1.93435	6	CCR6 MFNG TNFSF4 LFNG POU2AF1 CLCF1
TRAVAGLINI_LUNG_BASAL_CELL	0.00307109	0.134277	0.431708	-0.553922	-2.02951	14	TNS4 S100A2 CYP24A1 NGFR ITGA2 KRT15 AXL AQP3 TIMP1 FHL2
GSE12845_IGD_NEG_BLOOD_VS_NAIVE_TONSIL_BCELL_DN	0.00308131	0.134277	0.431708	-0.57246	-1.9927	12	DUSP4 BHLHE40 FILIP1L MFNG HK2 RASSF2 SOX4 NR4A1 MAFF
RYBP_TARGET_GENES	0.00308629	0.134277	0.431708	-0.332938	-1.89902	57	EGR3 PPP2R2C SPRY4 SLC6A14 DUSP6 IGFBP3 S100A2 CRABP2 BHLHE40 ADAM19 ESAM KCNF1 NGFR EPHB1 EPHA2 NR4A1 B3GNT7 INHBB ETV4 SH2D5 FOS SETD7 TIMP1 BTBD11
GSE41176_UNSTIM_VS_ANTI_IGM_STIM_BCELL_24H_DN	0.0030866	0.134277	0.431708	-0.566517	-2.01405	13	SERPINE1 SLC2A1 SAT1 LFNG MAFF ICAM1 ACSL3 IL4R KLF10 TNFRSF12A CPEB4 TAGLN FOXO1
SANSOM_APC_TARGETS	0.00309181	0.134277	0.431708	-0.66229	-1.97669	8	DUSP4 KRT23 EDN1 VNN1 TRIB1 SOX4
MIR548AZ_5P	0.00310292	0.134277	0.431708	-0.61462	-1.987	10	CSMD3 GDA ITGA2 ADAMTS4 AQP3 ASB4 EREG
MIR548T_5P	0.00310292	0.134277	0.431708	-0.61462	-1.987	10	CSMD3 GDA ITGA2 ADAMTS4 AQP3 ASB4 EREG
GOBP_NEGATIVE_REGULATION_OF_PHOSPHORUS_METABOLIC_PROCESS	0.00311597	0.134475	0.431708	-0.421461	-1.95516	28	SPOCD1 GPRC5A SPRY4 DUSP6 DUSP5 CDKN2B DUSP4 IGFBP3
GSE21063_3H_VS_16H_ANTI_IGM_STIM_BCELL_DN	0.00312344	0.134475	0.431708	-0.888912	-1.77347	3	EGR3 EGR1
GOBP_MUSCLE_CELL_MIGRATION	0.00315395	0.1351	0.431708	-0.660609	-1.97167	8	IGFBP3 PDGFRB PLAU SERPINE1 TRIB1 ITGA2
GOBP_SMOOTH_MUSCLE_CELL_MIGRATION	0.00315395	0.1351	0.431708	-0.660609	-1.97167	8	IGFBP3 PDGFRB PLAU SERPINE1 TRIB1 ITGA2
LEE_LIVER_CANCER_DENA_DN	0.00320561	0.136965	0.431708	0.62167	2.01074	9	CYP7A1 BHMT PON1 TNNC2 SLC1A2 CYP4F2 RORC
IL15_UP.V1_UP	0.00322448	0.137423	0.431708	-0.449021	-1.98446	24	EGR3 EGR1 DUSP6 DUSP4 ADAM19 HK2 TRIB1 CPA4 INHBB MAFF ETV4 FOSL1 FOS
LEE_SP4_THYMOCYTE	0.00326033	0.138368	0.431708	-0.720085	-1.92556	6	EGR3 IER3 DUSP4
GOBP_MYOFIBRIL_ASSEMBLY	0.00326304	0.138368	0.431708	-0.886598	-1.76886	3	PDGFRB ANKRD1 EDN1
GSE22103_UNSTIM_VS_LPS_STIM_NEUTROPHIL_DN	0.00327886	0.13864	0.431708	-0.660237	-1.97056	8	SLC16A6 EPHA2 NR4A1 MAFF MIXL1 FOS IGFBP6 RASD1
AP1_C	0.0032859	0.13864	0.431708	-0.456049	-1.95949	22	CSMD3 WNT7B IL11 LYVE1 MYBPH PDGFRB SLC16A6 CALB2 EPHA2 FOSL1 PHLDA2
CONCANNON_APOPTOSIS_BY_EPOXOMICIN_UP	0.00329553	0.1387	0.431708	-0.445055	-1.94093	23	IL11 DUSP4 FILIP1L SERPINE1 SAT1 GDF15 AQP3 UPP1 F2RL1 MAFF PHLDA2 SERPINB8 FOS SLC7A11
GOBP_REGULATION_OF_DNA_BINDING_TRANSCRIPTION_FACTOR_ACTIVITY	0.00332939	0.13943	0.431708	-0.503003	-1.88847	16	BHLHE40 EDN1 TRIB1 TNFSF4 NR0B2 FOSL1 ICAM1 FOS TMSB4X IL18 PPARGC1B ARHGEF2 ANXA3 LRP8 ARRB1 JUP
TONKS_TARGETS_OF_RUNX1_RUNX1T1_FUSION_HSC_UP	0.00332939	0.13943	0.431708	-0.503003	-1.88847	16	DUSP6 TNFSF4 GDF15 LPAR6 F2RL1 SOX4 SLC7A11 ENC1 TXNIP CEACAM1 TGFB1I1 VCAN SOCS2 KLF6 CYP1A1 JUP
GSE36888_UNTREATED_VS_IL2_TREATED_STAT5_AB_KNOCKIN_TCELL_2H_UP	0.00339803	0.141952	0.431708	-0.561997	-1.99798	13	CCL20 S100A2 SLC16A6 AMPD3 ICAM1 SLC7A11 GK FJX1 PLAUR ERRFI1 CLIC1 SOCS2
GSE25123_CTRL_VS_IL4_STIM_MACROPHAGE_DN	0.00341528	0.14232	0.431708	-0.635841	-1.9961	9	IER3 DUSP4 BHLHE40 SPRY1 INPP1 AMPD3 UBASH3B
CREBP1_Q2	0.00346038	0.143845	0.431708	-0.561568	-1.99646	13	EGR3 EGR1 TRIB1 GPR3 EPHA2 MAFF FOS GK PPP1R15A VGF BIN1
SCHAEFFER_SOX9_TARGETS_IN_PROSTATE_DEVELOPMENT_UP	0.00350733	0.145438	0.431708	-0.883652	-1.76298	3	DUSP6 EDN1 FST
VART_KSHV_INFECTION_ANGIOGENIC_MARKERS_UP	0.00352273	0.145568	0.431708	-0.560188	-1.99155	13	ROBO4 HEY1 PLAU EPHB1 ANGPTL1 TIE1 TIMP1 NOS3 JAG1 PLAUR IL18
MODULE_53	0.00354661	0.145568	0.431708	-0.443207	-1.93287	23	IER3 DUSP5 ITGA10 PLAU ADAM19 SERPINE1 SLC2A1 FST DKK4 GPR3
HALLMARK_APOPTOSIS	0.00355617	0.145568	0.431708	-0.525439	-1.95114	15	EGR3 IER3 PDGFRB TGFBR3 SAT1 PRF1 KRT18 EREG TIMP1 TXNIP IGFBP6 IL18 TNFRSF12A
PROVENZANI_METASTASIS_DN	0.00355617	0.145568	0.431708	-0.525027	-1.94961	15	IGFBP3 S100A2 SERPINE1 S100A3 SLC2A1 KRT23 DKK4
GOBP_LYMPHOCYTE_MEDIATED_IMMUNITY	0.00355868	0.145568	0.431708	-0.581788	-1.95295	11	MYO1G CCR6 TNFSF4 PRF1 ICAM1 CLCF1 CEACAM1 JAG1 IL4R IL18
MODULE_1	0.00356223	0.145568	0.431708	-0.403338	-1.98158	34	EGR3 EGR1 DUSP6 IER3 IGFBP3 PDGFRB ADAM19 FILIP1L SERPINE1 TGFBR3 RASSF2 SOX4 NR4A1 MAFF FOS FHL2 LDLR TGM2 AKAP12 PPP1R15A IGFBP6 KLF10
TRAVAGLINI_LUNG_VEIN_CELL	0.00359152	0.145634	0.431708	-0.754801	-1.87142	5	LYVE1 ADAMTS4 UPP1 ICAM1 TIMP1
MIR12136	0.00359299	0.145634	0.431708	-0.453496	-1.94852	22	EGR3 IGFBP1 RND3 ETS1 SOX8 EREG ACSL6 SLC7A11 GK JAG1 MMD VCAN MOSPD1 SERPINE2 GDNF SLC7A2 PTGFRN LRP8 KLF6 EIF5A2 SKIDA1
BLANCO_MELO_COVID19_SARS_COV_2_INFECTION_A594_ACE2_EXPRESSING_CELLS_RUXOLITINIB_UP	0.00360231	0.145634	0.431708	-0.397029	-1.8875	31	EGR1 CCL20 IER3 IL11 FILIP1L CCR6 ARHGAP40 NGFR GPR3 GDF15 LOX MAFF EREG FOSL1 FOS
GSE34006_UNTREATED_VS_A2AR_AGONIST_TREATED_TREG_DN	0.00360494	0.145634	0.431708	-0.567667	-1.97601	12	MYO1G BHLHE40 ADAM19 CYP24A1 SLC2A1 WNK4 LFNG
QI_PLASMACYTOMA_DN	0.00361399	0.145634	0.431708	-0.672297	-1.89459	7	LYVE1 IGFBP3 TRIB1 INHBB ETV4 TIMP1
GSE20366_CD103_POS_VS_NEG_TREG_KLRG1NEG_DN	0.00361878	0.145634	0.431708	-0.717456	-1.91853	6	PEAR1 SPRY1 AXL CYP2S1 UBASH3B FRMD5
GNF2_HPX	0.00363375	0.145634	0.431708	0.496451	2.07978	17	SLC22A7 PON1 GNMT ITIH1 APOC3 IGFALS CYP4F12 ALDH1L1 CYP4F2 SERPING1 HAMP CYP2D6 FTCD GSTM2 APOA1
STK33_NOMO_UP	0.00363519	0.145634	0.431708	-0.464405	-1.92918	20	EGR3 CCL20 IER3 DUSP5 RND3 PLAU GDF15 UPP1 MAFF ICAM1 FOS
LAKE_ADULT_KIDNEY_C8_DECENDING_THIN_LIMB	0.00364743	0.145634	0.431708	-0.557908	-1.98344	13	EGR1 DUSP6 CYP24A1 ITGA2 SAT1 GDF15 KRT18 TIMP1 TGM2 TXNIP RASD1
INSM2_TARGET_GENES	0.0036544	0.145634	0.431708	-0.452452	-1.94403	22	DUSP6 IER3 S100A2 BHLHE40 SOX8 TRIB1 EPHB1 EPHA2 MAFF KRT18 AMPD3 SH2D5 FOS
GSE46606_UNSTIM_VS_CD40L_IL2_IL5_DAY1_STIMULATED_BCELL_DN	0.00366594	0.145634	0.431708	-0.633041	-1.98731	9	EGR3 PALD1 HEY1 MFNG TRIB1
GSE14769_UNSTIM_VS_60MIN_LPS_BMDM_DN	0.00368432	0.145634	0.431708	-0.523238	-1.94297	15	IER3 DUSP5 CDKN2B DUSP4 PLSCR4 GDF15 ICAM1 FOS ACSL3 PLAUR ERRFI1 ARHGEF2 FOXO1 KLF6 SPRY2
ATF_01	0.00368464	0.145634	0.431708	-0.580217	-1.94767	11	EGR3 DUSP4 TRIB1 GPR3 EPHA2 MAFF FOS GK PPP1R15A
PROVENZANI_METASTASIS_UP	0.00368464	0.145634	0.431708	-0.579448	-1.94509	11	LCK MFNG TDGF1 SAT1 GDF15 AQP3 COLGALT2 PLLP TXNIP
GOBP_LEUKOCYTE_DIFFERENTIATION	0.00373293	0.147198	0.431708	-0.391249	-1.92897	35	EGR3 EGR1 IL11 LCK CCR6 MFNG VNN1 TRIB1 TNFSF4 AXL RASSF2 EPHA2 LFNG F2RL1 SOX4 UBASH3B FOS POU2AF1 CLCF1 CEACAM1 IL4R KLF10 IL18 LIF TESC PPARGC1B
FLETCHER_PBMC_BCG_10W_INFANT_BCG_STIMULATED_VS_UNSTIMULATED_10W_UP	0.00374192	0.147208	0.431708	-0.609242	-1.96961	10	CCL20 IER3 DUSP5 EDN1 VNN1 TNFSF4
CHICAS_RB1_TARGETS_SENESCENT	0.00375155	0.147244	0.431708	-0.426206	-1.98502	29	EGR3 TAGLN3 CCL20 HEY1 DUSP5 IL11 IGFBP3 SERPINE1 PAQR5 VNN1
GSE36888_STAT5_AB_KNOCKIN_VS_WT_TCELL_IL2_TREATED_17H_DN	0.00377848	0.147957	0.431708	-0.654752	-1.95419	8	EGR3 DUSP6 KRT23 NTSR1 UPP1 EREG
XIE_ST_HSC_S1PR3_OE_UP	0.00381247	0.148942	0.431708	-0.520909	-1.93433	15	EGR3 CSMD3 SPRY4 HEY1 LCK SERPINE1 EPHA2 CDCP1
BIOCARTA_DSP_PATHWAY	0.00389293	0.15069	0.431708	-0.95	-1.63103	2	DUSP6 DUSP4
REACTOME_ERKS_ARE_INACTIVATED	0.00389293	0.15069	0.431708	-0.95	-1.63103	2	DUSP6 DUSP4
REACTOME_ERK_MAPK_TARGETS	0.00389293	0.15069	0.431708	-0.95	-1.63103	2	DUSP6 DUSP4
TBK1.DN.48HRS_DN	0.00389293	0.15069	0.431708	-0.95	-1.63103	2	IER3 DUSP4
GOBP_IN_UTERO_EMBRYONIC_DEVELOPMENT	0.00394061	0.152187	0.407018	-0.520143	-1.93148	15	WNT7B HEY1 SOX8 MFNG EDN1 LPAR6 MAFF TIE1 FOSL1 PHLDA2
GOBP_REGULATION_OF_GLUCOSE_TRANSMEMBRANE_TRANSPORT	0.00396307	0.152705	0.407018	-0.876289	-1.74829	3	SLC2A1 EDN1 HK2
HP_ABNORMALITY_OF_SECONDARY_SEXUAL_HAIR	0.00398267	0.152762	0.407018	-0.812684	-1.83131	4	SPRY4 DUSP6 AXL LPAR6
HP_ABNORMALITY_OF_THE_AXILLARY_HAIR	0.00398267	0.152762	0.407018	-0.812684	-1.83131	4	SPRY4 DUSP6 AXL LPAR6
WIEDERSCHAIN_TARGETS_OF_BMI1_AND_PCGF2	0.00403629	0.153386	0.407018	-0.564005	-1.96326	12	S100A2 ADAM19 EDN1 AXL LFNG F2RL1 CPA4 FOSL1 FAM43A PLAUR
CAGTATT_MIR200B_MIR200C_MIR429	0.00404193	0.153386	0.407018	-0.545994	-2.00046	14	EGR3 CSMD3 NAV3 PPP2R2C RND3 ETS1
GOBP_POSITIVE_REGULATION_OF_PROTEIN_KINASE_ACTIVITY	0.00404878	0.153386	0.407018	-0.439904	-1.91847	23	EGR1 GPRC5A DUSP6 DUSP5 PDGFRB EDN1 TDGF1 GDF15 RASSF2 EREG HBEGF IGFBP6 IL18 MMD FGFR1 ADORA2B LRP8 SPRY2 BMP4 THBS1 ARRB1
MODULE_154	0.00405074	0.153386	0.407018	-0.811209	-1.82798	4	DUSP6 S100A2 SERPINE1 F2RL1
BROWNE_HCMV_INFECTION_2HR_DN	0.00406173	0.153386	0.407018	-0.668148	-1.8829	7	DUSP6 MMP3 SERPINE1 ITGA2 AXL RAB3B PLAUR
XU_HGF_SIGNALING_NOT_VIA_AKT1_6HR	0.00406173	0.153386	0.407018	-0.668148	-1.8829	7	NAV3 PLAU SAT1 UPP1 PHLDA2 HBEGF PLAUR
GSE22229_UNTREATED_VS_IMMUNOSUPP_THERAPY_RENAL_TRANSPLANT_PATIENT_PBMC_UP	0.00406255	0.153386	0.407018	-0.575202	-1.93084	11	EGR1 SYT13 PLSCR4 TDGF1 AXL DNAH17 TXNIP CSGALNACT1 PPP1R15A LIF
RUBENSTEIN_SKELETAL_MUSCLE_MYELOID_CELLS	0.00409037	0.154032	0.407018	-0.499196	-1.87417	16	IER3 FXYD5 SAT1 LYZ NR4A1 FOS TIMP1 TMSB4X PPP1R15A PLAUR VCAN GLRX S100A11 COTL1 ZFP36
GSE28726_NAIVE_CD4_TCELL_VS_NAIVE_NKTCELL_UP	0.00409791	0.154032	0.407018	-0.563739	-1.96234	12	EGR3 CCL20 IER3 DUSP5 ADAM19 SPRY1 ACSL3 POU2AF1
GAO_LARGE_INTESTINE_ADULT_CJ_IMMUNE_CELLS	0.00412492	0.154703	0.407018	-0.385949	-1.93058	37	CSMD3 ROBO4 IGFBP3 PDGFRB PDE2A PLAU ADAM19 ESAM FILIP1L ETS1 FST GGT5 TGFBR3 PEAR1 AXL LOX INHBB
GSE43863_LY6C_INT_CXCR5POS_VS_LY6C_LOW_CXCR5NEG_EFFECTOR_CD4_TCELL_DN	0.00418966	0.156782	0.407018	-0.603694	-1.95168	10	EGR1 DUSP4 LCK CCR6 SAT1 SPRY1 UBASH3B PPP1R15A PFKP
GOMF_MOLECULAR_TRANSDUCER_ACTIVITY	0.00422843	0.157883	0.407018	-0.360895	-1.86941	40	ROBO4 GPRC5A LYVE1 PDGFRB CCR6 PAQR5 TGFBR3 NGFR ITGA2 GPR3 PEAR1 NTSR1 EPHB1 AXL EPHA2 LPAR6 F2RL1 TIE1 HCAR1 ICAM1
OSWALD_HEMATOPOIETIC_STEM_CELL_IN_COLLAGEN_GEL_UP	0.00428062	0.159113	0.407018	-0.497478	-1.86772	16	EGR3 EGR1 IER3 TRIB1 MAFF EREG ICAM1 FOS ACSL6
GSE31082_DP_VS_CD8_SP_THYMOCYTE_DN	0.00429258	0.159113	0.407018	-0.627578	-1.97016	9	MYO1G LYVE1 BHLHE40 MFNG TGFBR3 AXL
ATGTTAA_MIR302C	0.00431758	0.159113	0.407018	-0.66514	-1.87442	7	CSMD3 PPP2R2C BHLHE40 SPRY1 DLX1 HBEGF
GSE16385_ROSIGLITAZONE_IFNG_TNF_VS_IL4_STIM_MACROPHAGE_UP	0.00433325	0.159113	0.407018	-0.553347	-1.96723	13	EGR1 DUSP5 GDA FILIP1L TRIB1 NR4A1 MAFF FOS ITPRIP PPP1R15A
DESERT_PERIPORTAL_HEPATOCELLULAR_CARCINOMA_SUBCLASS_UP	0.00433704	0.159113	0.407018	0.489065	2.04884	17	SLC22A7 CYP7A1 BHMT PON1 GNMT GSTA1 IGFALS CYP4F2 ALDH8A1 HAMP ACSM1 FTCD APOA1 BDH2 ACSM3 AKR1D1
CORRE_MULTIPLE_MYELOMA_UP	0.00435525	0.159113	0.407018	-0.627043	-1.96848	9	ANKRD1 SERPINE1 ITGA2 TNFSF4 GDF15 MAFF FAM43A CSGALNACT1 GLRX
GOBP_CELL_PROLIFERATION_INVOLVED_IN_METANEPHROS_DEVELOPMENT	0.00438392	0.159113	0.407018	-0.944118	-1.62093	2	EGR1 PDGFRB
GOBP_METANEPHRIC_GLOMERULAR_MESANGIUM_DEVELOPMENT	0.00438392	0.159113	0.407018	-0.944118	-1.62093	2	EGR1 PDGFRB
GOBP_METANEPHRIC_GLOMERULUS_DEVELOPMENT	0.00438392	0.159113	0.407018	-0.944118	-1.62093	2	EGR1 PDGFRB
GOBP_METANEPHRIC_GLOMERULUS_VASCULATURE_DEVELOPMENT	0.00438392	0.159113	0.407018	-0.944118	-1.62093	2	EGR1 PDGFRB
HP_NEOPLASM_OF_THE_PANCREAS	0.00438392	0.159113	0.407018	-0.944118	-1.62093	2	CDKN2B PDGFRB
THEODOROU_MAMMARY_TUMORIGENESIS	0.00438392	0.159113	0.407018	-0.944118	-1.62093	2	EGR3 PDGFRB
YAO_HOXA10_TARGETS_VIA_PROGESTERONE_DN	0.00438392	0.159113	0.407018	-0.873343	-1.74241	3	CDKN2B FST TGFBR3
TGASTMAGC_NFE2_01	0.00440745	0.159319	0.407018	-0.49602	-1.86225	16	PPP2R2C LYVE1 MYBPH S100A2 SLC16A6 LRRC2 CALB2 FOSL1 PHLDA2 DLX1
FULCHER_INFLAMMATORY_RESPONSE_LECTIN_VS_LPS_UP	0.00441181	0.159319	0.407018	-0.420501	-1.95845	29	DUSP6 DUSP4 PLAU ADAM19 MFNG EDN1 GGT5 AQP3 SOX4 MAFF EREG PHLDA2 ACSL3 EML4 SLC7A11 HBEGF TGM2 ZMIZ1-AS1 PLAUR
GSE29618_PRE_VS_DAY7_POST_TIV_FLU_VACCINE_BCELL_UP	0.00441791	0.159319	0.407018	-0.625962	-1.96509	9	SLC6A14 IL11 CRABP2 PCDH1 KRT23
DURAND_STROMA_NS_UP	0.00444551	0.159364	0.407018	-0.60115	-1.94345	10	GPRC5A SPRY4 DUSP6 GDF15 LFNG LPAR6 AMPD3
FRIDMAN_SENESCENCE_UP	0.00444551	0.159364	0.407018	-0.600571	-1.94158	10	IGFBP1 CDKN2B IGFBP3 FILIP1L SERPINE1
COULOUARN_TEMPORAL_TGFB1_SIGNATURE_UP	0.0044664	0.159364	0.407018	-0.707969	-1.89316	6	IER3 DUSP4 BHLHE40 SERPINE1 SOX4
DESCARTES_MAIN_FETAL_LYMPHATIC_ENDOTHELIAL_CELLS	0.0044664	0.159364	0.407018	-0.710059	-1.89875	6	LYVE1 PDE2A PLSCR4 LOX TIE1 ELK3
GSE17721_0.5H_VS_8H_POLYIC_BMDC_UP	0.0044664	0.159364	0.407018	-0.708443	-1.89443	6	PALD1 DUSP6 IER3
MODULE_6	0.00447582	0.159364	0.407018	-0.366498	-1.87966	39	EGR1 GPRC5A DUSP6 IER3 DUSP5 IGFBP3 PDGFRB S100A2 DKK4 SPRY1 KRT15 KLF5 GDF15 AQP3 NR4A1 MAFF KRT18 PHLDA2 FOS SERPINA3 LDLR TGM2 PPP1R15A IL4R IGFBP6
ELVIDGE_HIF1A_AND_HIF2A_TARGETS_DN	0.00450677	0.159552	0.407018	-0.483274	-1.96789	19	EGR1 GPRC5A HEY1 IGFBP3 BHLHE40 SERPINE1 SLC2A1 HK2 KRT15 LOX LOXL2 FOS
ABE_VEGFA_TARGETS_30MIN	0.00450947	0.159552	0.407018	-0.664182	-1.87172	7	EGR3 EGR1 DUSP5 TRIB1 NR4A1 HBEGF
BLANCO_MELO_INFLUENZA_A_INFECTION_A594_CELLS_UP	0.00450947	0.159552	0.407018	-0.663704	-1.87037	7	EGR1 DUSP6 ANKRD1 EREG HBEGF PLAUR KLF10
MARTORIATI_MDM4_TARGETS_FETAL_LIVER_UP	0.00456809	0.161239	0.407018	-0.47165	-1.87716	18	HOXD1 MAB21L3 SLC6A14 IER3 BHLHE40 PDE2A HK2 UPP1 ETV4
MODULE_334	0.00457998	0.161239	0.407018	-0.747415	-1.85311	5	DUSP4 PCDH1 ACSL3 TIMP1 SERPINA3
GOBP_METANEPHROS_DEVELOPMENT	0.00459037	0.161239	0.407018	-0.652016	-1.94603	8	EGR1 WNT7B PDGFRB SOX8 SPRY1
GENTILE_UV_LOW_DOSE_UP	0.00459537	0.161239	0.407018	-0.80826	-1.82134	4	GPRC5A IL11 GDF15 SOX4
KRIGE_RESPONSE_TO_TOSEDOSTAT_24HR_UP	0.0046147	0.161582	0.407018	-0.386046	-1.90331	35	MYO1G DUSP6 DUSP5 DUSP4 SLC16A6 FILIP1L ETS1 SLC22A15 MAFF INPP1 PHLDA2 SETD7 SLC7A11 HBEGF ITPRIP TXNIP PPP1R15A JAG1 CSGALNACT2 KLF10 IL18 KDM7A ERRFI1 ETV5 CPEB4 ANXA3
GOBP_LEUKOCYTE_MIGRATION	0.0046294	0.161761	0.407018	-0.469565	-1.86886	18	MYO1G CCL20 LCK ESAM SERPINE1 CCR6 EDN1 ITGA2
BROWNE_HCMV_INFECTION_6HR_DN	0.00466857	0.162457	0.407018	-0.622069	-1.95287	9	GPRC5A DUSP6 RND3 BHLHE40 S100A3 F2RL1
CREB_Q2	0.00466857	0.162457	0.407018	-0.623268	-1.95663	9	EGR3 EGR1 TRIB1 EPHA2 MAFF FOS PPP1R15A JAG1
DESCARTES_FETAL_LUNG_CILIATED_EPITHELIAL_CELLS	0.00469653	0.163093	0.407018	0.546571	1.95183	11	GSTA2 CCDC114 UROC1 ST6GALNAC2 ALDH3B1 DIO1 LDLRAD1 AGBL2 KLHDC9 CCDC170 SPEF2
AIZARANI_LIVER_C32_MVECS_3	0.00475537	0.164467	0.407018	-0.570991	-1.9167	11	SPRY4 BHLHE40 PDE2A TGFBR3 SPRY1 ITPRIP TGM2 NOS3 AKAP12
TRAVAGLINI_LUNG_PROXIMAL_BASAL_CELL	0.00475991	0.164467	0.407018	-0.436594	-1.92953	24	TNS4 HEY1 IGFBP3 S100A2 BHLHE40 CYP24A1 ITGA2 SPRY1 KRT15 KLF5 AQP3 LPAR6 CYP2S1
GSE31082_DP_VS_CD4_SP_THYMOCYTE_DN	0.00476533	0.164467	0.407018	-0.598256	-1.9341	10	EGR1 FILIP1L CCR6 TDGF1 F2RL1 NR4A1 ICAM1 TMC6
GOBP_RESPONSE_TO_INTERLEUKIN_1	0.0047939	0.164779	0.407018	-0.620675	-1.94849	9	EGR1 CCL20 ANKRD1 ETS1 EDN1
NFE2_01	0.0047939	0.164779	0.407018	-0.540143	-1.97903	14	PPP2R2C LYVE1 S100A2 SLC16A6 LRRC2 CALB2 EPHA2 MAFF PHLDA2
ZNF92_TARGET_GENES	0.00483648	0.165591	0.407018	-0.301583	-1.79889	65	SPOCD1 ROBO4 PPP2R2C MIR3189 PDGFRB PDE2A TMC8 ESAM FILIP1L PCDH1 ARHGAP40 FXYD5 SLC2A1 MFNG PEAR1 KRT15 AXL GDF15 LFNG F2RL1 B3GNT3 AMPD3 ETV4 SH2D5 PHLDA2 ICAM1
SMID_BREAST_CANCER_BASAL_UP	0.00483713	0.165591	0.407018	-0.379148	-1.89656	37	CCL20 SLC6A14 RND3 S100A2 FXYD5 KRT23 EDN1 VNN1 CALB2 KRT15 KLF5 LOX UPP1 FOSL1 ICAM1 CP HBEGF DNAH17 NES CEACAM1 PFKP GMDS PART1 FAT1 ANXA3 COTL1 RBP1 ADORA2B LRP8 KLF6 L1CAM PAX6
GOBP_REGULATION_OF_HAIR_FOLLICLE_DEVELOPMENT	0.00487491	0.165875	0.407018	-0.868925	-1.7336	3	FST DKK4 NGFR
GOBP_SKIN_EPIDERMIS_DEVELOPMENT	0.00487491	0.165875	0.407018	-0.868925	-1.7336	3	FST DKK4 NGFR
GSE4142_NAIVE_BCELL_VS_PLASMA_CELL_DN	0.00487491	0.165875	0.407018	-0.942647	-1.61841	2	EGR1 RND3
CHICAS_RB1_TARGETS_CONFLUENT	0.00488537	0.165896	0.407018	-0.364129	-1.86751	39	SPOCD1 NAV3 GPRC5A ADAM19 SERPINE1 TNFSF4 PEAR1 AXL RASSF2 AQP3 LOX F2RL1 LOXL2 FHL2 RAB3B MAGI2-AS3 FRMD5 TGM2 NES IGFBP6 GMDS CTHRC1 ERRFI1 COTL1 MYOF LOXL4 TAGLN RBP1 TRNP1 SDC3 IFITM2 BMP4 THBS1 ARRB1
WANG_SMARCE1_TARGETS_DN	0.00490172	0.166117	0.407018	-0.509695	-1.89268	15	DUSP6 DUSP4 ITGA10 S100A2 HK2 TRIB1 GDF15 EPHA2 CDCP1 TGM2 FJX1 IL4R LIF
WONG_ADULT_TISSUE_STEM_MODULE	0.00492852	0.166691	0.407018	-0.353083	-1.8579	43	TAGLN3 IER3 DUSP4 IGFBP3 BHLHE40 PDE2A ESAM SERPINE1 MFNG VNN1 SOX4 NR4A1 INHBB AMPD3 TIE1 PHLDA2 ICAM1 FOS SERPINA3 HBEGF PLXNA2 TGM2 PPP1R15A KLF10 RASD1 IL18 ERRFI1 SOCS2 TAGLN RBP1 ETS2 MYADM KLF6 L1CAM
HINATA_NFKB_TARGETS_KERATINOCYTE_UP	0.00495722	0.167326	0.407018	-0.655785	-1.84806	7	CCL20 RND3 PLAU SERPINE1
GSE14769_UNSTIM_VS_120MIN_LPS_BMDM_DN	0.00497819	0.167489	0.407018	-0.493382	-1.85234	16	EGR3 EGR1 BHLHE40 FILIP1L SERPINE1 EDN1 SLC7A11 HBEGF TGM2 PLAUR TNFRSF12A DCBLD2 SLC7A2 ZFP36
CREB_Q4	0.00498189	0.167489	0.407018	-0.617369	-1.93812	9	EGR3 TRIB1 GPR3 EPHA2 MAFF FOS PPP1R15A JAG1
GOBP_POSITIVE_REGULATION_OF_GENE_EXPRESSION	0.00500238	0.167759	0.407018	-0.362553	-1.85943	39	EGR1 HEY1 PDE2A ADAM19 SERPINE1 ETS1 SLC26A9 ITGA2 MIR29A TNFSF4 RBM24 NR0B2 F2RL1 SOX4 HK1 EREG POU2AF1 CLCF1 NOS3 PPP1R15A IL4R IL18 TESC ARHGEF2 GDNF APOA2 ZFP36 PAX6 SPRY2 BMP4 THBS1 EIF5A2 PDE4D
GSE36476_YOUNG_VS_OLD_DONOR_MEMORY_CD4_TCELL_UP	0.00502754	0.167759	0.407018	-0.649852	-1.93957	8	CCL20 SPRY1 FOSL1 ACSL3 POU2AF1 PLAUR IL18 SLC19A3
VECCHI_GASTRIC_CANCER_EARLY_DN	0.00502893	0.167759	0.407018	0.403074	1.95497	25	FAM107A ADH1B PLIN1 SLIT2 GATA5 MT1F GSTA1 APOC3 SLC1A2
MODULE_45	0.0050313	0.167759	0.407018	-0.389557	-1.85198	31	DUSP6 IER3 ITGA10 LCK ADAM19 SLC16A6 SERPINE1 SLC2A1 FST DKK4 RASSF2 PRF1 AQP3
GOBP_METHIONINE_METABOLIC_PROCESS	0.00503962	0.167759	0.407018	0.95	1.64478	2	BHMT GNMT
CCCNNGGGAR_OLF1_01	0.005067	0.168338	0.407018	-0.434563	-1.92056	24	EGR1 WNT7B IL11 DUSP4 ESAM ADAMTS4 AXL ETV4 ICAM1 SH3TC2 POU2AF1 DLX1 HBEGF ELK3 AKAP12 KLF10
GSE26343_UNSTIM_VS_LPS_STIM_NFAT5_KO_MACROPHAGE_UP	0.00510722	0.169341	0.407018	-0.616146	-1.93427	9	EGR3 PLAU EDN1 HK2 LFNG B3GNT7 EML4
MEBARKI_HCC_PROGENITOR_FZD8CRD_UP	0.00512842	0.16971	0.407018	-0.433079	-1.914	24	PPP2R2C GPRC5A IL11 CRABP2 SP140 RBM24 GDF15 CDCP1 LFNG CPA4 HK1 UBASH3B SLC7A11 HBEGF NES ETV5 ARHGEF2 ANXA3 COTL1 FGFR1 ADORA2B
AP1_Q6	0.00516844	0.1707	0.407018	-0.492736	-1.84992	16	LYVE1 MYBPH PDGFRB SLC16A6 TRIB1 GPR3 EPHA2 NR0B2 PHLDA2 ELK3 VGF SLC4A11 ETV5 FHL3
GSE360_CTRL_VS_M_TUBERCULOSIS_MAC_DN	0.00522561	0.172144	0.407018	-0.867452	-1.73066	3	SERPINE1 KCNF1 TRIB1
TURASHVILI_BREAST_DUCTAL_CARCINOMA_VS_DUCTAL_NORMAL_DN	0.00523255	0.172144	0.407018	-0.614582	-1.92937	9	EGR1 RND3 KRT23 KRT15 MAFF FOS CP
GSE30971_CTRL_VS_LPS_STIM_MACROPHAGE_WBP7_KO_2H_UP	0.00525925	0.172387	0.407018	-0.568088	-1.90696	11	MYO1G CCL20 HEY1 IER3 ADAM19
GSE17721_CTRL_VS_LPS_24H_BMDC_DN	0.00527703	0.172387	0.407018	-0.653541	-1.84173	7	TAGLN3 IER3 SLC2A1 FST HK1 CLCF1
FLECHNER_BIOPSY_KIDNEY_TRANSPLANT_REJECTED_VS_OK_DN	0.00528398	0.172387	0.407018	0.38377	1.91555	27	GSTA2 BHMT SH3BGR GSTA1 EFHD1 MT1G ACSM2A SULT1C2 KNG1 ALDH6A1 ENPP2 DIO1 CYP4F2
NAKAYA_PBMC_FLUARIX_FLUVIRIN_AGE_18_50YO_7DY_DN	0.00531267	0.172387	0.407018	-0.442287	-1.90036	22	EGR3 EGR1 DUSP5 SLC16A6 TRIB1 SAT1 NR4A1 MAFF ICAM1 FOS HBEGF ITPRIP ENC1 PPP1R15A PLAUR KDM7A FGFR1 ZFP36 METRNL
HP_ABNORMALITY_OF_VITAMIN_METABOLISM	0.00533343	0.172387	0.407018	0.690828	1.91202	6	CYP7A1 SLC34A3 SLC30A10 AMN TTPA MTTP
HP_ABNORMAL_METABOLISM	0.00533343	0.172387	0.407018	0.690828	1.91202	6	CYP7A1 SLC34A3 SLC30A10 AMN TTPA MTTP
GSE36078_WT_VS_IL1R_KO_LUNG_DC_AFTER_AD5_INF_DN	0.005341	0.172387	0.407018	-0.653017	-1.84026	7	EGR3 TGFBR3 F2RL1 UBASH3B ACSL3 POU2AF1
GOBP_MOTOR_NEURON_AXON_GUIDANCE	0.00535214	0.172387	0.407018	0.948529	1.64224	2	SLIT2 NTN3
AMIT_EGF_RESPONSE_120_HELA	0.00535788	0.172387	0.407018	-0.535035	-1.96031	14	DUSP6 DUSP4 SAT1 GDF15 EPHA2 MAFF FOSL1 HBEGF CLCF1 JAG1 PLAUR
HALLMARK_P53_PATHWAY	0.00535788	0.172387	0.407018	-0.535006	-1.9602	14	IER3 CDKN2B SAT1 EPHA2 UPP1 INHBB FOS SLC7A11 HBEGF TXNIP PPP1R15A LIF
NAKAYA_PLASMACYTOID_DENDRITIC_CELL_FLUARIX_FLUVIRIN_AGE_18_50YO_7DY_UP	0.00537076	0.172387	0.407018	-0.738568	-1.83117	5	EGR1 S100A2 CRABP2
GOBP_REGULATION_OF_IMMUNE_SYSTEM_PROCESS	0.0053814	0.172387	0.407018	-0.322611	-1.8182	54	EGR3 MYO1G CCL20 LCK SERPINE1 CCR6 ETS1 EDN1 VNN1 TRIB1 ITGA2 TNFSF4 AXL RASSF2 AQP3 LOX F2RL1 SOX4 HK1 EREG UBASH3B ICAM1 FOS SLC7A11 CLCF1 LDLR CEACAM1 JAG1 IL4R KLF10 IL18 LIF
AMIT_SERUM_RESPONSE_60_MCF10A	0.00539197	0.172387	0.407018	-0.553868	-1.92798	12	EGR3 EGR1 CCL20 DUSP5 BHLHE40 TRIB1 SOX4 EREG
SHETH_LIVER_CANCER_VS_TXNIP_LOSS_PAM2	0.00539197	0.172387	0.407018	-0.553731	-1.9275	12	DUSP6 IER3 LYVE1 VNN1 WNK4 UPP1 INHBB CLCF1 S100A11 TAGLN RBP1 MYADM
HAHTOLA_MYCOSIS_FUNGOIDES_CD4_UP	0.00539317	0.172387	0.407018	-0.542601	-1.92903	13	EGR1 IER3 SLC16A6 VNN1 TRIB1 EREG HBEGF ENC1 PPP1R15A PLAUR GLRX ETS2 KLF6
GSE13522_CTRL_VS_T_CRUZI_Y_STRAIN_INF_SKIN_IFNAR_KO_DN	0.00542054	0.172798	0.407018	-0.533357	-1.95416	14	DUSP5 DUSP4 BHLHE40 ADAM19 PEAR1 SPRY1 AXL ICAM1 TGM2 ELK3
DANG_REGULATED_BY_MYC_DN	0.00542651	0.172798	0.407018	-0.464071	-1.84699	18	DUSP6 IER3 CDKN2B PDGFRB SERPINE1 EDN1 LYZ LOX HBEGF TMSB4X AKAP12 PPP1R15A PLAUR
GOBP_SKIN_DEVELOPMENT	0.00544277	0.17299	0.407018	-0.520233	-2.03924	17	KRT23 FST DKK4 NGFR ITGA2 KRT15 EPHA2 AQP3 KRT18 ETV4 EREG
PLASARI_TGFB1_TARGETS_1HR_UP	0.00546471	0.173361	0.407018	-0.646884	-1.93071	8	EGR3 IER3 BHLHE40 SERPINE1 NR4A1 HBEGF KLF10 LIF
GOBP_NEGATIVE_REGULATION_OF_PHOSPHORYLATION	0.0054925	0.173889	0.407018	-0.430873	-1.87908	23	GPRC5A SPRY4 DUSP6 DUSP5 CDKN2B DUSP4 IGFBP3 TRIB1 SPRY1 RASSF2
GSE6259_33D1_POS_VS_DEC205_POS_FLT3L_INDUCED_SPLENIC_DC_UP	0.00551786	0.173889	0.407018	-0.542195	-1.92758	13	EGR1 IER3 PDGFRB EDN1 GDF15 UPP1 NR4A1 EREG SLC7A11
NAKAYA_MONOCYTE_FLUMIST_AGE_18_50YO_7DY_UP	0.00551786	0.173889	0.407018	-0.542162	-1.92747	13	EGR3 EGR1 DUSP6 VNN1 MAFF EREG PHLDA2 ENC1 PLAUR IL4R
BLUM_RESPONSE_TO_SALIRASIB_UP	0.00553288	0.173889	0.407018	-0.59375	-1.91953	10	EGR1 FST MAFF INPP1 FOSL1 SERPINB8 TIMP1 PPP1R15A ARHGEF2 GOT1
MODULE_17	0.00553288	0.173889	0.407018	-0.59375	-1.91953	10	IER3 GDF15 KRT18 PHLDA2 ACSL3 COLGALT2 LDLR TGM2 S100A11 GOT1
AIZARANI_LIVER_C7_EPCAM_POS_BILE_DUCT_CELLS_2	0.00554893	0.174069	0.407018	-0.488195	-1.83287	16	EGR1 ANKRD1 KLF5 GDF15 EPHA2 SOX4 MAFF KRT18 LIF VCAN TESC TNFRSF12A ANXA3 TRNP1 MYADM
GSE17580_TREG_VS_TEFF_S_MANSONI_INF_DN	0.00557483	0.174557	0.407018	-0.698225	-1.86711	6	GGT5 PRF1 SOX4 INPP1 CYP2S1 ENC1
GOBP_REGULATION_OF_LEUKOCYTE_MEDIATED_IMMUNITY	0.00559685	0.174599	0.407018	-0.651852	-1.83697	7	TNFSF4 F2RL1 ICAM1 CLCF1 CEACAM1 IL4R IL18
GOBP_T_CELL_MEDIATED_IMMUNITY	0.00559685	0.174599	0.407018	-0.651852	-1.83697	7	MYO1G TNFSF4 PRF1 ICAM1 CEACAM1 JAG1 IL18
AAAYRNCTG_UNKNOWN	0.00560854	0.174641	0.407018	-0.531092	-1.94586	14	ROBO4 NAV3 DUSP4 ITGA10 FST KLF5 ASB4 POU2AF1 TMSB4X PART1 ERRFI1 GDNF FGFR1
GSE21670_UNTREATED_VS_TGFB_TREATED_STAT3_KO_CD4_TCELL_DN	0.00564004	0.175298	0.407018	-0.697544	-1.86529	6	DUSP4 BHLHE40 ADAM19 ETS1 TTC39B
OSADA_ASCL1_TARGETS_DN	0.00566081	0.175466	0.407018	-0.65184	-1.83694	7	WNT7B CYP24A1 AXL KLF5 RASSF2
GOBP_DEFENSE_RESPONSE	0.00567189	0.175466	0.407018	-0.308758	-1.83768	64	EGR1 CCL20 MMP3 LCK PDE2A SERPINE1 CCR6 SP140 ETS1 EDN1 VNN1 GGT5 TDGF1 ITGA2 TNFSF4 AXL LYZ PRF1 EPHA2 F2RL1 INHBB HK1 EREG FOSL1 ICAM1 FOS TIMP1 SERPINA3
AIZARANI_LIVER_C1_NK_NKT_CELLS_1	0.00570524	0.175466	0.407018	-0.696746	-1.86315	6	LCK TMC8 ETS1 PRF1 TMSB4X TXNIP
DURANTE_ADULT_OLFACTORY_NEUROEPITHELIUM_PERICYTES	0.00570524	0.175466	0.407018	-0.696746	-1.86315	6	ESAM FXYD5 EDN1 SPRY1 LPAR6 TXNIP
GSE19923_E2A_KO_VS_E2A_AND_HEB_KO_DP_THYMOCYTE_DN	0.00570524	0.175466	0.407018	-0.696746	-1.86315	6	DUSP6 FXYD5 FHL2 LDLR GK TXNIP
KRAS.600_UP.V1_UP	0.00570933	0.175466	0.407018	-0.421562	-1.93418	27	TAGLN3 NAV3 HEY1 DUSP6 DUSP4 PDE2A PLAU ADAM19 CCR6
MODULE_84	0.00571822	0.175466	0.407018	-0.380745	-1.8891	36	DUSP6 IER3 ITGA10 IGFBP3 LCK PDE2A PLAU ADAM19 SERPINE1 FST DKK4 NGFR KRT15 LYZ PRF1 NR0B2 KRT18
GSE26488_CTRL_VS_PEPTIDE_INJECTION_OT2_THYMOCYTE_DN	0.00573386	0.175627	0.407018	-0.610362	-1.91612	9	MYO1G EGR1 PDE2A CCR6
GSE21774_CD62L_POS_CD56_BRIGHT_VS_CD62L_NEG_CD56_DIM_NK_CELL_DN	0.00578874	0.176622	0.407018	-0.592767	-1.91635	10	ESAM PLSCR4 TGFBR3 TTC39B PEAR1 UPP1 ASB4
HOSHIDA_LIVER_CANCER_SUBCLASS_S1	0.00579653	0.176622	0.407018	-0.530163	-1.94246	14	IER3 DUSP5 CRABP2 SLC2A1 KLF5 LOX HK1 TMSB4X PLAUR VCAN S100A11 TAGLN FHL3
GSE17974_CTRL_VS_ACT_IL4_AND_ANTI_IL12_0.5H_CD4_TCELL_DN	0.0058261	0.176622	0.407018	-0.56287	-1.88944	11	EGR3 EGR1 DUSP4 SPRY1 LPAR6 NR4A1 SH2D5
GSE29617_CTRL_VS_DAY7_TIV_FLU_VACCINE_PBMC_2008_UP	0.0058261	0.176622	0.407018	-0.562837	-1.88933	11	EGR3 CCL20 SLC16A6 SAT1 NR4A1 FOS HBEGF ITPRIP
GSE5589_WT_VS_IL6_KO_LPS_AND_IL10_STIM_MACROPHAGE_45MIN_DN	0.0058527	0.176622	0.407018	-0.65037	-1.8328	7	DUSP5 ESAM TGFBR3 CLCF1 TMC6 TXNIP SLC4A11
GHO_ATF5_TARGETS_DN	0.00585689	0.176622	0.407018	-0.863034	-1.72184	3	RND3 SLC2A1 ITGA2
GOBP_MONOCARBOXYLIC_ACID_CATABOLIC_PROCESS	0.0058647	0.176622	0.407018	0.528358	1.94284	12	CYP4F3 ACAD11 PLIN5 CYP4F12 CYP4F2 SULT2A1 HOGA1 LDHD IDNK MLYCD BDH2 AKR1D1
GOMF_PHOSPHATASE_ACTIVITY	0.00588495	0.176622	0.407018	-0.550237	-1.91534	12	PALD1 DUSP6 DUSP5 DUSP4 LCK LRRC2 INPP1 UBASH3B
GSE15330_HSC_VS_MEGAKARYOCYTE_ERYTHROID_PROGENITOR_IKAROS_KO_UP	0.00588495	0.176622	0.407018	-0.550533	-1.91637	12	EGR1 IER3 LCK FXYD5 SLC2A1 MAFF HK1 ICAM1
HOXA4_Q2	0.00588495	0.176622	0.407018	-0.549801	-1.91382	12	DUSP6 ANKRD1 KLF5 ASB4 UBASH3B DLX1 ELK3 C1orf116 PART1 CPEB4 ARHGEF2
DESCARTES_MAIN_FETAL_HEPATOBLASTS	0.00588984	0.176622	0.407018	0.478184	2.00325	17	SLC22A7 PON1 TMEM82 UROC1 ACSM2A SHBG SLC51A ALDH1L1 KLB LINC00907 RHBG APOA5 SLCO4C1
ALTEMEIER_RESPONSE_TO_LPS_WITH_MECHANICAL_VENTILATION	0.00589195	0.176622	0.407018	-0.540085	-1.92008	13	CCL20 GDA SERPINE1 ADAMTS4 UPP1 MAFF TIMP1 GK AKAP12 PLAUR VCAN
DESCARTES_FETAL_EYE_MICROGLIA	0.00596384	0.178145	0.407018	-0.73679	-1.82676	5	EGR3 LYVE1 SP140
DESCARTES_FETAL_PLACENTA_LYMPHOID_CELLS	0.00596384	0.178145	0.407018	-0.737075	-1.82747	5	MYO1G LCK PLCH2 PRF1 POU2AF1
GSE37416_CTRL_VS_0H_F_TULARENSIS_LVS_NEUTROPHIL_DN	0.00598063	0.178324	0.407018	-0.59117	-1.91119	10	PALD1 DUSP4 FILIP1L SOX8 AXL ASB4 ANGPTL1
GSE39110_UNTREATED_VS_IL2_TREATED_CD8_TCELL_DAY6_POST_IMMUNIZATION_DN	0.00599098	0.178324	0.407018	-0.502233	-1.86497	15	EGR3 ETS1 TGFBR3 PEAR1 F2RL1 POU2AF1 LDLR FAM43A AKAP12 MMD TESC SLC16A5 COTL1
GSE41176_UNSTIM_VS_ANTI_IGM_STIM_BCELL_1H_UP	0.00605089	0.179703	0.407018	-0.51462	-2.01724	17	CCL20 HEY1 IER3 DUSP5 SLC16A6 TRIB1 UPP1 AMPD3 ICAM1 SLC7A11 FJX1 PLAUR SLC19A3 ETV5 SOCS2
HALLMARK_INFLAMMATORY_RESPONSE	0.0060586	0.179703	0.407018	-0.450524	-1.87152	20	CCL20 LCK SERPINE1 EDN1 AXL EREG ICAM1 TIMP1 HBEGF LDLR PLAUR IL4R IL18 LIF DCBLD2 SLC7A2 ADORA2B KLF6
GOCC_CHROMOSOME	0.0061157	0.181078	0.407018	-0.345842	-1.80338	42	EGR3 EGR1 HOXD1 HEY1 BHLHE40 ETS1 SOX8 KLF5 RASSF2 NR0B2 SOX4 NR4A1 MAFF ETV4 MIXL1 FOSL1 LOXL2 FOS SETD7
JOHNSTONE_PARVB_TARGETS_3_UP	0.00615328	0.181872	0.407018	-0.358774	-1.80731	38	DUSP5 S100A2 BHLHE40 TMC8 PLAU ESAM FXYD5 TRIB1 ITGA2 AQP3 CDCP1 LOXL2 ICAM1 TIMP1 LDLR TGM2 TMC6 TXNIP JAG1 KLF10 LIF ERRFI1 AHNAK2 MYOF LOXL4 FGFR1 KLF6 L1CAM THBS1 ARRB1 JUP CCDC69
GATA4_Q3	0.00623518	0.183498	0.407018	-0.526087	-1.92752	14	EGR3 LYVE1 SLC16A6 ETS1 FST SLC26A9 DNAH17 PLXNA2 VGF LIF CPEB4 ARHGEF2
EGR2_01	0.00625468	0.183498	0.407018	-0.547323	-1.9052	12	EGR3 EGR1 PDGFRB EPHB1 KLF5 SOX4 ETV4 UBASH3B
GSE14415_FOXP3_KO_NATURAL_TREG_VS_TCONV_DN	0.00627661	0.183498	0.407018	-0.641678	-1.91517	8	FILIP1L GGT5 TGFBR3 TDGF1 F2RL1 ANGPTL1
GSE29618_BCELL_VS_MONOCYTE_UP	0.00630044	0.183498	0.407018	-0.585927	-1.89424	10	ADAM19 CCR6 SP140 ETS1 SLC2A1 AQP3 POU2AF1 IL4R MMD
GSE3982_NEUTROPHIL_VS_TH1_UP	0.00630044	0.183498	0.407018	-0.58664	-1.89654	10	HEY1 PLAU KRT23 VNN1 LRRC2 LOXL2 SERPINA3 PLXNA2
GOBP_POSITIVE_REGULATION_OF_MAP_KINASE_ACTIVITY	0.00632998	0.183498	0.407018	-0.560635	-1.88194	11	DUSP6 DUSP5 PDGFRB EDN1 TDGF1 GDF15
TRAVAGLINI_LUNG_PERICYTE_CELL	0.00632998	0.183498	0.407018	-0.559594	-1.87845	11	SPRY4 DUSP4 PDGFRB ESAM PCDH1 PEAR1
DAVICIONI_TARGETS_OF_PAX_FOXO1_FUSIONS_UP	0.00634685	0.183498	0.407018	-0.427574	-1.9388	26	PLAU ADAM19 FXYD5 FST AQP3 MAFF INPP1 KRT18 LOXL2 TIMP1 ELK3 AKAP12 IL4R IGFBP6 MMD TGFB1I1 SOCS2 SERPINE2 MYOF FOXO1 MGAT5 BMP4 THBS1 ARRB1 RHOBTB1
GSE3982_EOSINOPHIL_VS_BASOPHIL_UP	0.00636051	0.183498	0.407018	-0.607647	-1.90759	9	SPRY4 PLCH2 KRT23 TRIB1 CPA4 SLC7A11 JAG1 CSGALNACT2
LET_7A_3P	0.00636051	0.183498	0.407018	-0.522455	-1.91422	14	SLC6A14 DUSP6 IGFBP1 BHLHE40 TGFBR3 SPRY1 F2RL1 AKAP12 JAG1 KDM7A DCBLD2 FOXO1 ETS2 SPRY2
LET_7B_3P	0.00636051	0.183498	0.407018	-0.522455	-1.91422	14	SLC6A14 DUSP6 IGFBP1 BHLHE40 TGFBR3 SPRY1 F2RL1 AKAP12 JAG1 KDM7A DCBLD2 FOXO1 ETS2 SPRY2
LET_7F_1_3P	0.00636051	0.183498	0.407018	-0.522455	-1.91422	14	SLC6A14 DUSP6 IGFBP1 BHLHE40 TGFBR3 SPRY1 F2RL1 AKAP12 JAG1 KDM7A DCBLD2 FOXO1 ETS2 SPRY2
LYF1_01	0.00636051	0.183498	0.407018	-0.523299	-1.91731	14	DUSP6 PDGFRB KCNJ10 PDE2A ITGA2 SPRY1 ADAMTS4 EPHA2
MIR98_3P	0.00636051	0.183498	0.407018	-0.522455	-1.91422	14	SLC6A14 DUSP6 IGFBP1 BHLHE40 TGFBR3 SPRY1 F2RL1 AKAP12 JAG1 KDM7A DCBLD2 FOXO1 ETS2 SPRY2
GOBP_REGULATION_OF_CELL_ADHESION	0.00638866	0.183996	0.407018	-0.348748	-1.80649	40	EGR3 SPRY4 LCK PLAU ADAM19 SERPINE1 ETS1 FXYD5 VNN1 ITGA2 TNFSF4 EPHA2 SOX4 UBASH3B ICAM1 CORO2B FRMD5 PLXNA2 TGM2 CEACAM1 JAG1 PLAUR IL4R IL18 LIF TESC
GSE40274_FOXP3_VS_FOXP3_AND_XBP1_TRANSDUCED_ACTIVATED_CD4_TCELL_DN	0.00646458	0.185865	0.407018	-0.639923	-1.90993	8	EGR1 DUSP4 TNFSF4 LPAR6 INPP1 SETD7 TMC6
CDPCR1_01	0.00648766	0.186211	0.407018	-0.691749	-1.84979	6	CSMD3 EGR1 DUSP4
GSE36476_YOUNG_VS_OLD_DONOR_MEMORY_CD4_TCELL_40H_TSST_ACT_DN	0.00655693	0.187452	0.407018	-0.730723	-1.81172	5	EGR3 EGR1 TGFBR3 UPP1
CTTTGTA_MIR524	0.00656421	0.187452	0.407018	-0.480718	-1.8048	16	CSMD3 NAV3 SPRY4 DUSP6 PDE2A SOX8
ESC_J1_UP_EARLY.V1_DN	0.00656421	0.187452	0.407018	-0.481338	-1.80713	16	EGR1 SPRY4 DUSP6 IGFBP3 SERPINE1 EDN1 INHBB ETV4
GSE25123_CTRL_VS_ROSIGLITAZONE_STIM_MACROPHAGE_UP	0.0065901	0.187874	0.407018	-0.638436	-1.90549	8	EGR3 EGR1 DUSP5
BOYAULT_LIVER_CANCER_SUBCLASS_G56_DN	0.00661807	0.188036	0.407018	-0.69111	-1.84808	6	IER3 BHLHE40 TRIB1 F2RL1 MAFF
GSE26030_UNSTIM_VS_RESTIM_TH1_DAY15_POST_POLARIZATION_DN	0.00661807	0.188036	0.407018	-0.690794	-1.84724	6	MYO1G FILIP1L ETS1 TRIB1 INPP1
GROSS_HYPOXIA_VIA_HIF1A_DN	0.00673835	0.190811	0.407018	-0.520958	-1.90873	14	MMP3 BHLHE40 ANKRD1 SLC2A1 EDN1 FST FOS HBEGF KLF10 IL18 ERRFI1 ZFP36 SPRY2 SHB
GSE21033_CTRL_VS_POLYIC_STIM_DC_24H_UP	0.00673835	0.190811	0.407018	-0.605213	-1.89995	9	MYO1G SLC16A6 FXYD5 MFNG IGFN1
GSE4811_CLASSSICALY_ACTIVATED_VS_TYPE_2_ACTIVATED_MACROPHAGE_UP	0.00676113	0.191135	0.407018	-0.499104	-1.85335	15	ROBO4 SLC6A14 HEY1 IGFBP1 PAQR5 EDN1 HK2 ITGA2
HAY_BONE_MARROW_DENDRITIC_CELL	0.00682117	0.192188	0.407018	-0.728213	-1.8055	5	PALD1 DUSP5 EPHB1 EPHA2 SLC7A11
WP_FERROPTOSIS	0.00682117	0.192188	0.407018	-0.728213	-1.8055	5	SAT1 ACSL3 ACSL6 CP SLC7A11
GOBP_MUSCLE_CELL_PROLIFERATION	0.0068643	0.192807	0.407018	-0.520689	-1.90775	14	IGFBP3 PDGFRB EDN1 TGFBR3 TRIB1 ITGA2 EPHB1 EREG HBEGF TGM2
PID_P53_DOWNSTREAM_PATHWAY	0.00687801	0.192807	0.407018	-0.581727	-1.88066	10	DUSP5 IGFBP3 S100A2 SERPINE1 GDF15 EPHA2
HP_VASCULAR_SKIN_ABNORMALITY	0.00690586	0.192807	0.407018	-0.51032	-2.00039	17	PDGFRB TMC8 PLAU SERPINE1 CCR6 ITGA2 PRF1 LOX SOX4 FOS POU2AF1 TMC6
SRF_C	0.00690586	0.192807	0.407018	-0.511116	-2.0035	17	EGR3 EGR1 DUSP6 DUSP5 ASB2 RASSF2 NR4A1 FOSL1 FOS FHL2 EML4
GOBP_TAXIS	0.00691197	0.192807	0.407018	-0.374002	-1.84393	35	EGR3 ROBO4 CCL20 PDGFRB PLAU SERPINE1 CCR6 EDN1 NGFR ITGA2 EPHB1 EPHA2 LOX F2RL1 NR4A1
GSE45365_CD8A_DC_VS_CD11B_DC_IFNAR_KO_UP	0.00695361	0.192807	0.407018	-0.727866	-1.80464	5	DUSP5 ETS1 SAT1 EPHB1
HP_CONGENITAL_SENSORINEURAL_HEARING_IMPAIRMENT	0.00695361	0.192807	0.407018	-0.727903	-1.80473	5	SPRY4 DUSP6 KCNJ10
PODAR_RESPONSE_TO_ADAPHOSTIN_UP	0.00695494	0.192807	0.407018	-0.535688	-1.90445	13	DUSP5 IGFBP3 RND3 TRIB1 SAT1 SOX4 MAFF SLC7A11 PPP1R15A CSGALNACT2 GLRX
GSE13411_SWITCHED_MEMORY_BCELL_VS_PLASMA_CELL_UP	0.00697915	0.192807	0.407018	-0.933824	-1.60326	2	DUSP6 LCK
GSE29618_BCELL_VS_PDC_DAY7_FLU_VACCINE_UP	0.00699024	0.192807	0.407018	-0.604853	-1.89882	9	EGR1 CCR6 SP140 HK2 AMPD3 POU2AF1 TXNIP IL4R
GOMF_OXIDOREDUCTASE_ACTIVITY	0.00699672	0.192807	0.407018	0.302369	1.77706	43	ADH1B LOXL1 CYP7A1 DAO ASPDH GSTA1 FAR1 CTBP2 ALDH6A1 ADHFE1 CYP4F3 ACAD11 ALDH3B1 CYP4F12 HSD17B14 ALDH1L1 DIO1 CYP4F2
GOBP_LEUKOCYTE_CELL_CELL_ADHESION	0.00699779	0.192807	0.407018	-0.544366	-1.8949	12	EGR3 LCK ETS1 VNN1 TNFSF4 SOX4 ICAM1 CEACAM1 IL4R IL18
GOMF_CELL_ADHESION_MEDIATOR_ACTIVITY	0.00700656	0.192807	0.407018	-0.644472	-1.81618	7	ROBO4 ITGA10 ESAM ITGA2 KRT18
DESCARTES_FETAL_ADRENAL_VASCULAR_ENDOTHELIAL_CELLS	0.00702591	0.192807	0.407018	-0.554926	-1.86278	11	ROBO4 IGFBP1 PDE2A EDN1 INHBB TIE1 CP ELK3 CEACAM1
GSE7460_TCONV_VS_TREG_THYMUS_DN	0.00702591	0.192807	0.407018	-0.556114	-1.86677	11	DUSP5 DUSP4 BHLHE40 ADAM19 CCR6
KOKKINAKIS_METHIONINE_DEPRIVATION_48HR_UP	0.00702591	0.192807	0.407018	-0.556447	-1.86788	11	EGR3 CDKN2B IGFBP3 PDGFRB PLAU
GSE26488_WT_VS_HDAC7_KO_DOUBLE_POSITIVE_THYMOCYTE_DN	0.00713512	0.195328	0.407018	-0.644369	-1.81589	7	EGR3 CRABP2 BHLHE40 FST
GSE5589_IL6_KO_VS_IL10_KO_LPS_AND_IL10_STIM_MACROPHAGE_45MIN_DN	0.0071525	0.195328	0.407018	-0.55256	-1.85484	11	HEY1 FILIP1L TGFBR3 TTC39B AXL ASB4 CORO2B AKR1B15 KLF10
RIEGE_DELTANP63_DIRECT_TARGETS_UP	0.0071525	0.195328	0.407018	-0.552971	-1.85621	11	DUSP6 S100A2 ARHGAP23 INPP1 FOSL1 BTBD11 LDLR JAG1 IL4R
GROSS_ELK3_TARGETS_DN	0.0071837	0.195547	0.407018	-0.79646	-1.79475	4	BHLHE40 ADAMTS4 UPP1 MAFF
GSE2770_TGFB_AND_IL4_VS_IL12_TREATED_ACT_CD4_TCELL_6H_UP	0.0071837	0.195547	0.407018	-0.794985	-1.79142	4	EGR3 FILIP1L LPAR6 INPP1
MODULE_138	0.00721851	0.195548	0.407018	-0.726736	-1.80183	5	EGR3 ETS1 GDF15 CP HBEGF
MODULE_174	0.00721851	0.195548	0.407018	-0.726736	-1.80183	5	IER3 ETS1 GDF15 CP HBEGF
STAT3_02	0.00721851	0.195548	0.407018	-0.727032	-1.80257	5	EGR3 EGR1 NR4A1 CPA4
CIC_TARGET_GENES	0.00726041	0.195829	0.407018	-0.853204	-1.70223	3	EGR1 GPRC5A
LAKE_ADULT_KIDNEY_C18_COLLECTING_DUCT_PRINCIPAL_CELLS_MEDULLA	0.00727909	0.195829	0.407018	-0.551798	-1.85228	11	DUSP6 IGFBP3 SAT1 GDF15 AQP3 KRT18 TMSB4X TXNIP RASD1 SLC16A5
GOBP_POSITIVE_REGULATION_OF_PROTEIN_PHOSPHORYLATION	0.00730119	0.195829	0.407018	-0.378302	-1.83737	33	EGR1 GPRC5A DUSP6 DUSP5 IL11 PDGFRB EDN1 TDGF1 GDF15 RASSF2 INHBB EREG ICAM1 HBEGF CLCF1 PLAUR IGFBP6 IL18 LIF MMD ARHGEF2 FGFR1 ADORA2B LRP8 SPRY2 BMP4 THBS1 ARRB1
HP_DYSPAREUNIA	0.00732052	0.195829	0.407018	-0.79419	-1.78963	4	SPRY4 DUSP6 CCR6
HP_FEMALE_SEXUAL_DYSFUNCTION	0.00732052	0.195829	0.407018	-0.79419	-1.78963	4	SPRY4 DUSP6 CCR6
VILIMAS_NOTCH1_TARGETS_UP	0.00732052	0.195829	0.407018	-0.793633	-1.78838	4	EGR1 HEY1 LCK
GSE30971_WBP7_HET_VS_KO_MACROPHAGE_2H_LPS_STIM_UP	0.00732895	0.195829	0.407018	-0.478727	-1.79733	16	SPOCD1 PLAU SLC16A6 FILIP1L SERPINE1 UBASH3B FOS EML4 ENC1 TXNIP BIN1 ERRFI1 PTGFRN SLC37A2 SPRY2
REN_ALVEOLAR_RHABDOMYOSARCOMA_DN	0.00733274	0.195829	0.407018	-0.423838	-1.92186	26	IGFBP3 PDGFRB PLAU FXYD5 AXL LOX LOXL2 TIMP1 FHL2 ELK3 SRPX2 PLAUR IGFBP6 GMDS TGFB1I1 VCAN GLRX TNFRSF12A CLIC1 DCBLD2 SERPINE2
GOBP_RESPONSE_TO_OXYGEN_CONTAINING_COMPOUND	0.00734096	0.195829	0.407018	-0.265223	-1.69286	89	EGR1 WNT7B IGFBP1 PDGFRB MMP3 PDE2A ANKRD1 CYP24A1 SERPINE1 ETS1 PLSCR4 SLC2A1 EDN1 GGT5 TGFBR3 NGFR TRIB1 ITGA2 TNFSF4 AXL KLF5 GDF15 AQP3 NR0B2 SOX4 NR4A1 INHBB KRT18 TIE1 EREG FOSL1 ICAM1 FOS SETD7 TIMP1
MATSUDA_NATURAL_KILLER_DIFFERENTIATION	0.0073449	0.195829	0.407018	-0.430167	-1.84828	22	HEY1 BHLHE40 CYP24A1 GGT5 TTC39B SAT1 LYZ PRF1 F2RL1 SOX4 FOS SERPINA3 ENC1 FBLIM1 PLAUR TESC SOCS2
GOBP_POSITIVE_REGULATION_OF_LEUKOCYTE_CELL_CELL_ADHESION	0.00739223	0.19678	0.407018	-0.579739	-1.87423	10	EGR3 LCK ETS1 VNN1 TNFSF4 SOX4 ICAM1 IL4R IL18
GEORGES_TARGETS_OF_MIR192_AND_MIR215	0.00743116	0.197195	0.407018	-0.445234	-1.84955	20	EGR1 SPRY4 PLAU SLC16A6 CYP24A1 UPP1 UBASH3B FOS CORO2B RAB3B SLC7A11 HBEGF ENC1 KLF10
HELLER_HDAC_TARGETS_SILENCED_BY_METHYLATION_DN	0.00743116	0.197195	0.407018	-0.445597	-1.85105	20	DUSP6 BHLHE40 FXYD5 MFNG TRIB1 GDF15 MAFF POU2AF1 SLC7A11 PPP1R15A CEACAM1 S100A11 GGT1 LRP8 NUAK1 CHST15 PDE4D RHOBTB1 CCDC69
GSE20727_ROS_INH_VS_ROS_INH_AND_DNFB_ALLERGEN_TREATED_DC_DN	0.0075271	0.198894	0.407018	0.519622	1.91071	12	SLC22A7 PLEK2 SLIT2 PON1 ITIH1 SLC1A2
HP_IMPOTENCE	0.00753539	0.198894	0.407018	-0.68548	-1.83303	6	SPRY4 DUSP6 CDKN2B
HP_MALE_SEXUAL_DYSFUNCTION	0.00753539	0.198894	0.407018	-0.68548	-1.83303	6	SPRY4 DUSP6 CDKN2B
GOBP_RESPONSE_TO_PROSTAGLANDIN	0.00754236	0.198894	0.407018	-0.851252	-1.69834	3	EDN1 TGFBR3 TNFSF4
TRAVAGLINI_LUNG_BRONCHIAL_VESSEL_1_CELL	0.00757921	0.199554	0.407018	-0.470668	-1.91655	19	EGR3 EGR1 BHLHE40 TRIB1 SPRY1 ADAMTS4 UPP1 INHBB HBEGF FAM43A PFKP TESC COTL1 TAGLN FOXO1 ETS2 NUAK1 THBS1
GOBP_POSITIVE_REGULATION_OF_CELL_CYCLE	0.00759428	0.19964	0.407018	-0.629354	-1.87839	8	PDGFRB EDN1 MIR29A SOX4 EREG FOSL1
CHEN_HOXA5_TARGETS_9HR_UP	0.00765886	0.200111	0.407018	-0.548961	-1.84275	11	EGR1 DUSP6 DUSP5 SAT1 KLF5 MAFF FOS
GOMF_TRANSMEMBRANE_RECEPTOR_PROTEIN_TYROSINE_KINASE_ACTIVITY	0.00766644	0.200111	0.407018	-0.683692	-1.82824	6	PDGFRB EPHB1 AXL EPHA2 TIE1
GSE22886_IGM_MEMORY_BCELL_VS_BM_PLASMA_CELL_DN	0.00768333	0.200111	0.407018	-0.930882	-1.59821	2	DUSP5 CRABP2
LIM_MAMMARY_LUMINAL_PROGENITOR_UP	0.00768333	0.200111	0.407018	-0.849779	-1.6954	3	CYP24A1 GGT5 PLB1
MIR8058	0.00768333	0.200111	0.407018	-0.849779	-1.6954	3	FST LRRC2 PLB1
WANG_BARRETTS_ESOPHAGUS_AND_ESOPHAGUS_CANCER_DN	0.00768333	0.200111	0.407018	-0.930882	-1.59821	2	S100A2 CRABP2
GSE16450_IMMATURE_VS_MATURE_NEURON_CELL_LINE_12H_IFNA_STIM_DN	0.0077198	0.200424	0.407018	-0.629031	-1.87742	8	EGR1 CRABP2 BHLHE40 EDN1 SAT1 POU2AF1 NOS3
GSE21546_SAP1A_KO_VS_SAP1A_KO_AND_ELK1_KO_DP_THYMOCYTES_UP	0.00773101	0.200424	0.407018	-0.79351	-1.7881	4	PDGFRB RND3 TMC8 KRT18
WP_SENESCENCE_AND_AUTOPHAGY_IN_CANCER	0.00773101	0.200424	0.407018	-0.792236	-1.78523	4	IGFBP3 PLAU SERPINE1
FAN_EMBRYONIC_CTX_BIG_GROUPS_BRAIN_ENDOTHELIAL	0.00778144	0.201422	0.407018	-0.405059	-1.88653	29	PALD1 ROBO4 DUSP6 PDGFRB BHLHE40 ESAM ETS1 FXYD5 SLC2A1 GGT5
GOBP_LYMPHOCYTE_ACTIVATION	0.00781343	0.201913	0.38073	-0.393781	-1.82675	28	EGR3 EGR1 IL11 LCK CCR6 MFNG VNN1 TNFSF4 AXL PRF1 LFNG F2RL1 SOX4
TNCATNTCCYR_UNKNOWN	0.00782431	0.201913	0.38073	-0.848368	-1.69258	3	CSMD3 HOXD1
FLORIO_NEOCORTEX_BASAL_RADIAL_GLIA_UP	0.00783866	0.201974	0.38073	-0.427141	-1.83528	22	MAB21L3 S100A2 ETS1 TTC39B PLB1 ADAMTS4 LYZ CDCP1 CPA4 EREG ACSL6 POU2AF1 TMC7 FBLIM1 CEACAM1
GSE18203_CTRL_VS_INTRATUMORAL_CPG_INJ_MC38_TUMOR_DN	0.00787187	0.202521	0.38073	-0.598811	-1.87986	9	BHLHE40 ADAM19 TTC39B PEAR1 SPRY1 CORO2B POU2AF1 MMD S100A11
GOBP_SENSORY_PERCEPTION_OF_PAIN	0.00790646	0.202627	0.38073	-0.641302	-1.80724	7	HOXD1 EDN1 ITGA2 NTSR1 EPHB1
GOBP_SMOOTH_MUSCLE_CELL_PROLIFERATION	0.00791204	0.202627	0.38073	-0.546962	-1.83604	11	IGFBP3 PDGFRB EDN1 TRIB1 ITGA2 EREG HBEGF TGM2 IL18
GSE17721_0.5H_VS_12H_CPG_BMDC_DN	0.00791204	0.202627	0.38073	-0.547478	-1.83778	11	CDKN2B PDGFRB EDN1 FST ADAMTS4 AMPD3 CP LIF VCAN CPEB4
DESCARTES_FETAL_SPLEEN_AFP_ALB_POSITIVE_CELLS	0.00793611	0.202936	0.38073	0.363295	1.86368	29	SLC38A4 MT1F ITIH1 GSTA1 APOC3 FGG MT1G SULT1C2 KNG1 ALDH6A1 CYP4F3 ACSM2B FGA CDO1 AMN MTTP HAMP MT1E MT1X FGB FTCD PRAP1 APOA1
GSE26343_UNSTIM_VS_LPS_STIM_NFAT5_KO_MACROPHAGE_DN	0.00799782	0.204205	0.38073	-0.513779	-1.88243	14	EGR3 IER3 DUSP5 GDF15 NR4A1 MAFF ICAM1 ERRFI1 DCBLD2 ZFP36 FOXO1 ETS2 ADORA2B
GSE21670_STAT3_KO_VS_WT_CD4_TCELL_UP	0.00801318	0.204288	0.38073	-0.721186	-1.78807	5	EGR3 BHLHE40 CCR6
GSE14699_NAIVE_VS_DELETIONAL_TOLERANCE_CD8_TCELL_DN	0.00804892	0.204863	0.38073	-0.492283	-1.82803	15	CCL20 DUSP6 ADAM19 FILIP1L TGFBR3 RASSF2 AQP3 SOX4
GSE2770_UNTREATED_VS_TGFB_AND_IL4_TREATED_ACT_CD4_TCELL_4H_DN	0.0080641	0.204863	0.38073	0.677185	1.87426	6	CREB3L3 ACSM2A CTBP2 ALDH6A1 DIO1
WIERENGA_STAT5A_TARGETS_UP	0.00807216	0.204863	0.38073	-0.469319	-1.91106	19	EGR1 DUSP5 BHLHE40 PLAU GGT5 TRIB1 ITGA2 CALB2 NTSR1 F2RL1
REACTOME_METABOLISM_OF_CARBOHYDRATES	0.00809369	0.205101	0.38073	-0.476676	-1.78962	16	LYVE1 SLC2A1 HK2 B3GNT7 B3GNT3 HK1 CSGALNACT1 CSGALNACT2 PFKP VCAN GOT1 SDC3 ARSB SLC37A2 CHST15
DACOSTA_UV_RESPONSE_VIA_ERCC3_DN	0.00813754	0.205903	0.38073	-0.42222	-1.84134	23	NAV3 IER3 DUSP5 DUSP4 BHLHE40 FILIP1L SERPINE1 TGFBR3 INHBB ACSL3 LDLR ENC1 PLAUR KLF10 FAT1 MYOF ADORA2B MGAT5 KLF6 NUAK1 SHB
MIR1825	0.00816358	0.206007	0.38073	-0.639134	-1.80113	7	GPRC5A SERPINE1 ETS1 RBM24 RASSF2
BOYAULT_LIVER_CANCER_SUBCLASS_G3_DN	0.00820756	0.206007	0.38073	0.766962	1.79761	4	PON1 IFIT1 KNG1 SERPING1
TACTTGA_MIR26A_MIR26B	0.00820805	0.206007	0.38073	-0.53033	-1.8854	13	DUSP5 BHLHE40 ADAM19 RBM24 EPHA2 INHBB ACSL3 SLC7A11 ENC1 JAG1 KLF10 LIF
HP_ABNORMALITY_OF_RENIN_ANGIOTENSIN_SYSTEM	0.00824723	0.206007	0.38073	-0.927941	-1.59316	2	CDKN2B KCNJ10
HP_ADRENAL_OVERACTIVITY	0.00824723	0.206007	0.38073	-0.927941	-1.59316	2	CDKN2B KCNJ10
HP_GOITER	0.00824723	0.206007	0.38073	-0.927941	-1.59316	2	CDKN2B KCNJ10
HP_HYPERPARATHYROIDISM	0.00824723	0.206007	0.38073	-0.927941	-1.59316	2	CDKN2B KCNJ10
CUI_DEVELOPING_HEART_C1_5TH_WEEK_CARDIAC_CELLS	0.00824972	0.206007	0.38073	-0.594354	-1.86586	9	HEY1 ASB2 CRABP2 SLC2A1 CALB2 KRT18 RASD1 TNFRSF12A ANXA3
MIR548AH_3P_MIR548AM_3P	0.0082637	0.206007	0.38073	-0.421502	-1.83821	23	EGR3 IGFBP3 ETS1 RBM24 EREG FOS ACSL3 SH3TC2 SLC7A11 HBEGF FRMD5 MMD MOSPD1 KDM7A FAT1 DCBLD2 CPEB4
MIR548J_3P	0.0082637	0.206007	0.38073	-0.421502	-1.83821	23	EGR3 IGFBP3 ETS1 RBM24 EREG FOS ACSL3 SH3TC2 SLC7A11 HBEGF FRMD5 MMD MOSPD1 KDM7A FAT1 DCBLD2 CPEB4
XU_HGF_SIGNALING_NOT_VIA_AKT1_48HR_UP	0.00832168	0.206799	0.38073	-0.681953	-1.82359	6	CCL20 PLAU CDCP1 UPP1 TIMP1 AKAP12
DELACROIX_RARG_BOUND_MEF	0.00833243	0.206799	0.38073	-0.416377	-1.84018	24	GPRC5A DUSP6 DUSP4 RND3 CRABP2 BHLHE40 S100A3 SAT1 WNK4 GDF15 EREG LOXL2 CP CLCF1
AIZARANI_LIVER_C24_EPCAM_POS_BILE_DUCT_CELLS_3	0.00833336	0.206799	0.38073	-0.529148	-1.8812	13	DUSP4 KLF5 AQP3 SOX4 KRT18 PHLDA2 HBEGF TNFRSF12A CLIC1 S100A11 TRNP1 MYADM AKR1B10
HAN_SATB1_TARGETS_DN	0.00838464	0.206799	0.38073	-0.401442	-1.86968	29	IL11 ITGA10 S100A2 MMP3 CRABP2 BHLHE40 PLAU SERPINE1 SAT1 CALB2 AQP3 LOX SOX4
GSE3720_VD1_VS_VD2_GAMMADELTA_TCELL_UP	0.00840161	0.206799	0.38073	0.935294	1.61932	2	CLDN19 SEMA6C
GOMF_EXOGENOUS_PROTEIN_BINDING	0.00841052	0.206799	0.38073	-0.71935	-1.78352	5	ITGA2 AXL EPHA2 ICAM1 LDLR
GSE21063_CTRL_VS_ANTI_IGM_STIM_BCELL_3H_UP	0.00841052	0.206799	0.38073	-0.719474	-1.78383	5	DUSP4 HK2 SPRY1 RASSF2
WP_ONCOSTATIN_M_SIGNALING_PATHWAY	0.00841052	0.206799	0.38073	-0.71935	-1.78352	5	EGR1 MMP3 SERPINE1 FOS LDLR
GOBP_REGULATION_OF_DEPHOSPHORYLATION	0.0084184	0.206799	0.38073	-0.544332	-1.82721	11	SPOCD1 PPP2R2C IGFBP3 PDGFRB ITGA2
GOBP_REGULATION_OF_PHOSPHATASE_ACTIVITY	0.0084184	0.206799	0.38073	-0.544332	-1.82721	11	SPOCD1 PPP2R2C IGFBP3 PDGFRB ITGA2
AP1_01	0.00843029	0.206799	0.38073	-0.440174	-1.82853	20	CSMD3 PPP2R2C IL11 S100A2 TRIB1 CALB2 EPHA2 FOSL1 PHLDA2 DLX1 HBEGF SLC4A11 TNFRSF12A CLIC1 GDNF DUSP13
ATF6_01	0.00845272	0.207049	0.38073	-0.681575	-1.82258	6	EGR3 EGR1 DUSP4
DIRMEIER_LMP1_RESPONSE_EARLY	0.00847294	0.207214	0.38073	-0.62599	-1.86835	8	EGR3 EGR1 DUSP5
GSE27241_CTRL_VS_DIGOXIN_TREATED_CD4_TCELL_IN_TH17_POLARIZING_CONDITIONS_UP	0.00848401	0.207214	0.38073	-0.537268	-1.8702	12	EGR1 IER3 TRIB1 PLB1 NR4A1 B3GNT3 ICAM1 FOS
MIR4699_3P	0.00854499	0.207971	0.38073	-0.544263	-1.82698	11	EGR3 DUSP6 IGFBP3 FILIP1L KLF5 ARHGAP23 PLXNA2 SRPX2 VGF
E2F_Q6_01	0.00855198	0.207971	0.38073	-0.789086	-1.77813	4	DUSP6 EPHB1 KLF5 ETV4
GSE23114_PERITONEAL_CAVITY_B1A_BCELL_VS_SPLEEN_BCELL_DN	0.00855198	0.207971	0.38073	-0.788071	-1.77584	4	DUSP6 DUSP5 ADAM19
HALLMARK_UV_RESPONSE_DN	0.00862756	0.209206	0.38073	-0.593056	-1.86179	9	PDGFRB RND3 BHLHE40 SERPINE1 TGFBR3 FHL2 LDLR
HSF1_01	0.00862756	0.209206	0.38073	-0.593338	-1.86268	9	EGR3 PPP2R2C TRIB1 EPHA2 FOS CLDN2 PLXNA2
GOBP_POSITIVE_REGULATION_OF_MAPK_CASCADE	0.00864844	0.209411	0.38073	-0.394804	-1.85926	30	CCL20 WNT7B DUSP6 DUSP5 IL11 IGFBP3 PDGFRB EDN1 TDGF1 GDF15 RASSF2 F2RL1
GSE17721_LPS_VS_CPG_2H_BMDC_UP	0.00867158	0.209671	0.38073	-0.543964	-1.82598	11	RND3 SPRY1 MAFF EREG FOS RAB3B HBEGF FAM43A LIF ZFP36 EEPD1
GOBP_NEUROTRANSMITTER_SECRETION	0.00871568	0.210135	0.38073	0.852725	1.75989	3	PRRT2 CTBP2 STX1B
GOBP_SYNAPTIC_VESICLE_EXOCYTOSIS	0.00871568	0.210135	0.38073	0.852725	1.75989	3	PRRT2 CTBP2 STX1B
GOBP_CELL_ACTIVATION	0.00872884	0.210146	0.38073	-0.294915	-1.76074	66	EGR3 EGR1 IL11 PDGFRB LCK PLAU CCR6 MFNG EDN1 VNN1 TNFSF4 PEAR1 EPHB1 AXL KLF5 LYZ PRF1 LFNG F2RL1 SOX4 AMPD3 UBASH3B ICAM1 TIMP1 SERPINA3 POU2AF1 SLC7A11 CLCF1 LDLR TMC6 NOS3 AKAP12 CEACAM1 PLAUR IL4R IL18 CLIC1 TSPAN14 S100A11 SERPINE2 ANXA3 COTL1
HALLMARK_MTORC1_SIGNALING	0.00875351	0.210146	0.38073	-0.592868	-1.8612	9	BHLHE40 SLC2A1 HK2 ACSL3 SLC7A11 LDLR PPP1R15A GLRX GOT1
MANNO_MIDBRAIN_NEUROTYPES_HNBM	0.00875351	0.210146	0.38073	-0.592638	-1.86047	9	CSMD3 TAGLN3 RND3 SLC22A15 CALB2 SOX4
MIR26A_5P	0.00881158	0.210424	0.38073	-0.444762	-1.77014	18	DUSP5 BHLHE40 ADAM19 SLC16A6 LRRC2 RBM24 INHBB LOXL2 ACSL3 SLC7A11 TMC7 JAG1 GMDS
MIR26B_5P	0.00881158	0.210424	0.38073	-0.444762	-1.77014	18	DUSP5 BHLHE40 ADAM19 SLC16A6 LRRC2 RBM24 INHBB LOXL2 ACSL3 SLC7A11 TMC7 JAG1 GMDS
MIR4465	0.00881158	0.210424	0.38073	-0.444762	-1.77014	18	DUSP5 BHLHE40 ADAM19 SLC16A6 LRRC2 RBM24 INHBB LOXL2 ACSL3 SLC7A11 TMC7 JAG1 GMDS
GAO_ESOPHAGUS_25W_C2_KRT6BPOS_SECRETORY_PROGENITOR_CELLS	0.00884587	0.210424	0.38073	-0.678994	-1.81568	6	GPRC5A SLC6A14 DUSP5 GK TGM2 CEACAM1
GSE17721_CTRL_VS_POLYIC_24H_BMDC_DN	0.00884587	0.210424	0.38073	-0.680473	-1.81964	6	HK2 GDF15 KRT18 TIMP1 TGM2 PPP1R15A
REACTOME_NGF_STIMULATED_TRANSCRIPTION	0.00884587	0.210424	0.38073	-0.680576	-1.81991	6	EGR3 EGR1 TRIB1 FOSL1 FOS
TRAVAGLINI_LUNG_MUCOUS_CELL	0.00885556	0.210424	0.38073	-0.536351	-1.867	12	CCL20 DUSP5 IGFBP3 SAT1 TIMP1 SERPINA3 CP TGM2 RASD1 LIF
GSE28737_WT_VS_BCL6_KO_FOLLICULAR_BCELL_UP	0.00887945	0.210424	0.38073	-0.591425	-1.85667	9	EGR3 HEY1 ESAM CCR6 PLB1 MAFF
NAKAYA_PBMC_FLUMIST_AGE_18_50YO_3DY_DN	0.00893481	0.210424	0.38073	-0.44277	-1.76221	18	DUSP4 BHLHE40 TTC39B MAFF BTBD11 EML4 ENC1 JAG1 FGFR1 FOXO1 METRNL MGAT5 PLK3 THBS1 PDE4D TCP11L2 MPZL3
SRF_01	0.00893493	0.210424	0.38073	-0.636664	-1.79417	7	EGR3 EGR1 ASB2
MEBARKI_HCC_PROGENITOR_WNT_UP_CTNNB1_INDEPENDENT	0.00894031	0.210424	0.38073	-0.716699	-1.77695	5	SPOCD1 PPP2R2C ADAM19
STK33_SKM_UP	0.00894963	0.210424	0.38073	-0.413882	-1.82916	24	EGR1 DUSP5 ASB2 MYBPH RND3 PLAU TRIB1 UPP1 LFNG LPAR6 FOS ACSL6 SLC7A11 HBEGF
GGCCAGT_MIR193A_MIR193B	0.00895211	0.210424	0.38073	-0.923529	-1.58558	2	NAV3 PLAU
GSE9509_10MIN_VS_30MIN_LPS_AND_IL10_STIM_IL10_KO_MACROPHAGE_UP	0.00895211	0.210424	0.38073	-0.925	-1.58811	2	BHLHE40 TMC8
SUH_COEXPRESSED_WITH_ID1_AND_ID2_UP	0.00895211	0.210424	0.38073	-0.923529	-1.58558	2	BHLHE40 PLAU
MODULE_8	0.00899846	0.210854	0.38073	-0.409137	-1.84128	25	CCL20 DUSP6 IER3 RND3 FILIP1L GDF15 EPHA2 SOX4 KRT18 PHLDA2 ACSL3 LDLR IL4R KLF10 LIF MMD FAT1 ANXA3 GOT1
HENDRICKS_SMARCA4_TARGETS_UP	0.0090054	0.210854	0.38073	-0.591382	-1.85653	9	SPOCD1 S100A2 KRT15 LOXL2 FHL2 FBLIM1 DCBLD2 SERPINE2 COTL1
TCF7_TARGET_GENES	0.00900785	0.210854	0.38073	-0.275699	-1.68273	72	CCL20 TNS4 IGFBP1 DUSP4 IGFBP3 SLC51B PDGFRB BHLHE40 ADAM19 ANKRD1 PLSCR4 KRT23 TDGF1 TRIB1 GDF15 LYZ EPHA2 LOX B3GNT3 MAFF ETV4 ANGPTL1 MIXL1 ACSL6 SH3TC2 CP ITPRIP CLCF1 LUCAT1 TMSB4X ENC1 TXNIP JAG1 VGF MMD TESC PART1 CLIC1 NEK3 SOCS2 CPEB4
E4F1_Q6	0.00906348	0.211277	0.38073	-0.636205	-1.79288	7	EGR3 TRIB1 GPR3 NR4A1 MAFF
GSE20500_RETINOIC_ACID_VS_RARA_ANTAGONIST_TREATED_CD4_TCELL_DN	0.00906348	0.211277	0.38073	-0.632721	-1.78306	7	ROBO4 NR4A1 B3GNT3 ACSL3 TIMP1 DNAH17
GSE3039_ALPHAALPHA_CD8_TCELL_VS_B1_BCELL_UP	0.00906348	0.211277	0.38073	-0.571162	-1.8465	10	TNS4 IER3 ASB2 RND3 SLC2A1
GSE2770_TGFB_AND_IL4_ACT_VS_ACT_CD4_TCELL_48H_UP	0.00919204	0.213978	0.38073	-0.631673	-1.78011	7	DUSP5 HK2 AMPD3 SERPINB8 SH3TC2 EML4
HP_HYPERCALCEMIA	0.00923613	0.214708	0.38073	-0.785807	-1.77074	4	CDKN2B PDGFRB CYP24A1
HALLMARK_KRAS_SIGNALING_UP	0.00930452	0.216001	0.38073	-0.413552	-1.87522	26	CCL20 DUSP6 IGFBP3 PLAU ETS1 TRIB1 ITGA2 NR0B2 F2RL1 ETV4 EREG SERPINA3 HBEGF AKAP12 PPP1R15A PLAUR LIF MMD GLRX ETV5 DCBLD2
GSE35825_UNTREATED_VS_IFNG_STIM_MACROPHAGE_UP	0.00933585	0.216151	0.38073	-0.524364	-1.86419	13	DUSP5 FILIP1L SLC2A1 HK2 GDF15 AMPD3 SLC7A11 HBEGF PLLP JAG1
LIU_PROSTATE_CANCER_DN	0.00936416	0.216151	0.38073	-0.390439	-1.81125	28	TNS4 CRABP2 PLAU KRT23 TGFBR3 ITGA2 KRT15 EPHA2 AQP3 ARHGAP23 INPP1 ANGPTL1 MAGI2-AS3 PLLP AKAP12 SLC4A11 TGFB1I1 AHNAK2 MYOF TAGLN FGFR1 RBP1 ETS2
GSE43955_1H_VS_10H_ACT_CD4_TCELL_WITH_TGFB_IL6_UP	0.00937295	0.216151	0.38073	-0.783599	-1.76576	4	PALD1 BHLHE40 MFNG
KUROZUMI_RESPONSE_TO_ONCOCYTIC_VIRUS	0.00937295	0.216151	0.38073	-0.783794	-1.76621	4	CCL20 IL11 CCR6
CHASSOT_SKIN_WOUND	0.00937503	0.216151	0.38073	-0.842707	-1.68129	3	EGR3 EGR1
GSE5589_IL6_KO_VS_IL10_KO_LPS_AND_IL10_STIM_MACROPHAGE_45MIN_UP	0.00943112	0.217147	0.38073	-0.540984	-1.81597	11	MYBPH FXYD5 CDCP1 SLC7A11 FAM43A NES PLAUR DCBLD2 ANXA3 ETS2 KLF6
GSE37534_GW1929_VS_PIOGLITAZONE_TREATED_CD4_TCELL_PPARG1_FOXP3_TRANSDUCED_DN	0.00944916	0.217266	0.38073	-0.631111	-1.77852	7	DUSP5 LPAR6 MAFF ICAM1 CORO2B CSGALNACT2 SH3TC1
GOBP_POSITIVE_REGULATION_OF_CELL_ACTIVATION	0.00946551	0.217346	0.38073	-0.488544	-1.81414	15	EGR3 PDGFRB LCK VNN1 TNFSF4 AXL F2RL1 SOX4
CTGCAGY_UNKNOWN	0.00948345	0.217462	0.38073	-0.354601	-1.77378	37	EGR3 EGR1 SPRY4 HEY1 PDGFRB LCK BHLHE40 SERPINE1 FST TRIB1 SLC26A9 WNK4 SOX4 CPA4 ETV4
MIR629_3P	0.00950978	0.21777	0.38073	-0.783186	-1.76483	4	DUSP6 EDN1 TRIB1 TIE1
GAUSSMANN_MLL_AF4_FUSION_TARGETS_A_UP	0.00959867	0.219508	0.38073	-0.53336	-1.85659	12	EGR1 NAV3 GDA HBEGF GK PLXNA2 TGM2 FJX1 CSGALNACT1 GMDS
BOYLAN_MULTIPLE_MYELOMA_D_CLUSTER_DN	0.00965698	0.220543	0.38073	-0.922059	-1.58306	2	ASB2 ADAM19
MIR516B_5P	0.00967025	0.220547	0.38073	0.759258	1.77955	4	FAM107A SLIT2 SH3BGR
GSE17721_CTRL_VS_GARDIQUIMOD_4H_BMDC_DN	0.00970627	0.220785	0.38073	-0.569284	-1.84043	10	EGR3 IER3 SERPINE1 FST UPP1 MAFF
AP1_Q2	0.00971179	0.220785	0.38073	-0.522943	-1.85914	13	LYVE1 MYBPH PDGFRB SLC16A6 CYP24A1 EPHA2 FOS ELK3 IGFBP6 ETV5 FHL3 DUSP13
MODULE_342	0.00973302	0.220785	0.38073	-0.406463	-1.82924	25	TAGLN3 GPRC5A IGFBP1 GDA CRABP2 NGFR LYZ EPHA2 F2RL1 B3GNT3 KRT18
NABA_SECRETED_FACTORS	0.00973302	0.220785	0.38073	-0.405841	-1.82644	25	CCL20 WNT7B IL11 S100A2 S100A3 FST TDGF1 TNFSF4 GDF15 INHBB ANGPTL1 EREG HBEGF CLCF1
GSE37301_LYMPHOID_PRIMED_MPP_VS_COMMON_LYMPHOID_PROGENITOR_DN	0.00981089	0.222253	0.38073	-0.538742	-1.80845	11	IGFBP1 FXYD5 GPR3 KRT15 INHBB INPP1 AMPD3 ENC1 RASD1
TTCNRGNNNNTTC_HSF_Q6	0.00985369	0.222637	0.38073	-0.621682	-1.85549	8	EGR3 EDN1 LRRC2 TDGF1 WNK4 INHBB
GSE22601_DOUBLE_NEGATIVE_VS_DOUBLE_POSITIVE_THYMOCYTE_DN	0.00986743	0.222637	0.38073	-0.710487	-1.76155	5	TNS4 PDE2A INPP1 UBASH3B TGM2
GSE29617_CTRL_VS_DAY7_TIV_FLU_VACCINE_PBMC_2008_DN	0.00986743	0.222637	0.38073	-0.710487	-1.76155	5	ADAM19 AQP3 POU2AF1 GK TGM2
GOBP_CELL_CELL_ADHESION	0.00988339	0.222661	0.38073	-0.327776	-1.76723	46	EGR3 ROBO4 WNT7B LCK ADAM19 ESAM ETS1 PCDH1 FXYD5 VNN1 IGFN1 TNFSF4 PEAR1 SOX4 KRT18 SERPINB8 UBASH3B ICAM1 CLDN2 SLC7A11 SRPX2 FBLIM1 CEACAM1 JAG1 PLAUR IL4R IL18 CLIC1 FAT1 S100A11 SERPINE2
RODRIGUES_THYROID_CARCINOMA_POORLY_DIFFERENTIATED_UP	0.00993748	0.222661	0.38073	-0.538003	-1.80597	11	CDKN2B SLC2A1 UPP1 PHLDA2 SLC7A11 ENC1 PLAUR GLRX TNFRSF12A GOT1 ARSB
GOBP_CELL_ADHESION_MEDIATED_BY_INTEGRIN	0.00996339	0.222661	0.38073	-0.62963	-1.77435	7	PLAU SERPINE1 ITGA2 EPHA2 ICAM1 LIF TESC
GSE17721_LPS_VS_CPG_24H_BMDC_DN	0.00996339	0.222661	0.38073	-0.629976	-1.77532	7	HEY1 RND3 SLC16A6 ADAMTS4 NR0B2 PHLDA2
LINSLEY_MIR16_TARGETS	0.00999988	0.222661	0.38073	-0.70901	-1.75789	5	EGR1 SERPINE1 EREG RAB3B ELK3
SENESE_HDAC2_TARGETS_UP	0.00999988	0.222661	0.38073	-0.70901	-1.75789	5	PAX8-AS1 PLAU MYH16 TGM2 ELK3
GOCC_ANCHORING_JUNCTION	0.0100202	0.222661	0.38073	-0.332382	-1.74897	43	TNS4 SPRY4 PDGFRB RND3 PLAU ESAM PCDH1 SLC2A1 NGFR ITGA2 CALB2 WNK4 EPHA2 AQP3 KRT18 ICAM1 CORO2B CLDN2 FHL2 FRMD5 TGM2 FBLIM1 AKAP12 CEACAM1 JAG1 PLAUR
GOBP_FIBROBLAST_PROLIFERATION	0.0100571	0.222661	0.38073	-0.778761	-1.75486	4	WNT7B PDGFRB NGFR EREG
TGTTTGY_HNF3_Q6	0.0100799	0.222661	0.38073	-0.351716	-1.75934	37	ROBO4 NAV3 SLC6A14 DUSP6 IGFBP1 CRABP2 ESAM SPRY1 KLF5 WNK4 NR0B2 SOX4 ASB4 ANGPTL1 HCAR1 SETD7 CLDN2 COLGALT2 PLXNA2 NOS3 JAG1 IL18 SLC4A11
MIR374B_5P	0.0100919	0.222661	0.38073	-0.566988	-1.83301	10	CSMD3 DUSP6 IGFBP3 CYP24A1 ITGA2
MIR4755_5P	0.0100919	0.222661	0.38073	-0.568261	-1.83712	10	HOXD1 IL11 CDKN2B PDGFRB SLC16A6
HP_ABNORMAL_NEURON_MORPHOLOGY	0.010129	0.222661	0.38073	0.927941	1.60659	2	PON1 DAO
HP_ABNORMAL_SYNAPTIC_TRANSMISSION_AT_THE_NEUROMUSCULAR_JUNCTION	0.010129	0.222661	0.38073	0.927941	1.60659	2	PON1 DAO
HP_AMYOTROPHIC_LATERAL_SCLEROSIS	0.010129	0.222661	0.38073	0.927941	1.60659	2	PON1 DAO
HP_FATIGABLE_WEAKNESS_OF_BULBAR_MUSCLES	0.010129	0.222661	0.38073	0.927941	1.60659	2	PON1 DAO
HP_FATIGABLE_WEAKNESS_OF_RESPIRATORY_MUSCLES	0.010129	0.222661	0.38073	0.927941	1.60659	2	PON1 DAO
HP_FATIGABLE_WEAKNESS_OF_SWALLOWING_MUSCLES	0.010129	0.222661	0.38073	0.927941	1.60659	2	PON1 DAO
HP_MOTOR_NEURON_ATROPHY	0.010129	0.222661	0.38073	0.927941	1.60659	2	PON1 DAO
HP_NEURODEGENERATION	0.010129	0.222661	0.38073	0.927941	1.60659	2	PON1 DAO
GSE17721_LPS_VS_GARDIQUIMOD_8H_BMDC_UP	0.0101323	0.222661	0.38073	-0.708086	-1.7556	5	PDGFRB RND3 FST UPP1
THEILGAARD_NEUTROPHIL_AT_SKIN_WOUND_UP	0.0102303	0.224358	0.38073	-0.621175	-1.85398	8	EGR3 IER3 PLAU TRIB1 UPP1
GSE17721_CTRL_VS_LPS_1H_BMDC_DN	0.0102605	0.224358	0.38073	-0.470855	-1.76777	16	IER3 MYBPH RND3 CCR6 NR4A1 MAFF EREG ICAM1 FOS TGM2 PPP1R15A ERRFI1 TAGLN ZFP36
MIR23C	0.0102605	0.224358	0.38073	-0.470965	-1.76818	16	EGR3 SLC6A14 PLAU SLC16A6 TRIB1 TTC39B LYZ ACSL6 FRMD5 ENC1 AKAP12 VCAN DCBLD2
ANDERSEN_CHOLANGIOCARCINOMA_CLASS2	0.0102823	0.224358	0.38073	-0.416392	-1.81593	23	SPOCD1 MYEOV GPRC5A SLC6A14 HK2 ITGA2 KRT15 KLF5 WNK4 CDCP1 CYP2S1 TMC7 PLAUR SLC4A11 CTHRC1 C1orf116 VCAN
GSE37301_PRO_BCELL_VS_CD4_TCELL_DN	0.0102874	0.224358	0.38073	-0.672456	-1.7982	6	PALD1 NAV3 PDE2A CCR6
VART_KSHV_INFECTION_ANGIOGENIC_MARKERS_DN	0.0103173	0.224358	0.38073	-0.537089	-1.8029	11	WNT7B PDGFRB EPHA2 F2RL1 ANGPTL1 TIE1 EREG
DUTERTRE_ESTRADIOL_RESPONSE_24HR_DN	0.0103195	0.224358	0.38073	-0.334735	-1.78844	45	EGR1 CDKN2B DUSP4 IGFBP3 RND3 CRABP2 PCDH1 EDN1 TRIB1 KLF5 GDF15 AQP3 LFNG SOX4 LOXL2 HCAR1 ACSL3 FHL2 ENC1 FBLIM1 RASD1 MOSPD1 KDM7A SH2D4A ERRFI1 AHNAK2 SOCS2 CPEB4 ANXA3 TAGLN MYADM KLF6 L1CAM NUAK1 TCP11L2 CYP1A1 AASS
WP_DIFFERENTIATION_PATHWAY	0.0103308	0.224358	0.38073	-0.774495	-1.74525	4	WNT7B IL11 FST
GSE41867_NAIVE_VS_DAY6_LCMV_EFFECTOR_CD8_TCELL_DN	0.0103491	0.224358	0.38073	-0.623704	-1.75765	7	ASB2 PDE2A FILIP1L SOX4 ANGPTL1 CSGALNACT2 KDM7A
GOMF_TRANSMEMBRANE_RECEPTOR_PROTEIN_KINASE_ACTIVITY	0.0103558	0.224358	0.38073	-0.62031	-1.8514	8	PDGFRB TGFBR3 EPHB1 AXL EPHA2 TIE1
MURARO_PANCREAS_DELTA_CELL	0.0103558	0.224358	0.38073	-0.619593	-1.84926	8	EGR1 DUSP6 PDE2A AQP3 FOS PLXNA2 AKAP12
GSE29618_MONOCYTE_VS_PDC_DN	0.0103908	0.22454	0.38073	-0.503251	-1.84386	14	DUSP5 ADAM19 ETS1 SLC2A1 EPHB1 EPHA2 AQP3 SOX4
GSE45365_NK_CELL_VS_CD8A_DC_MCMV_INFECTION_UP	0.0103908	0.22454	0.38073	-0.50371	-1.84554	14	EGR3 CCL20 PAX8-AS1 SLC16A6 KCNF1 MFNG EDN1
GOBP_EMBRYO_DEVELOPMENT_ENDING_IN_BIRTH_OR_EGG_HATCHING	0.0104377	0.225266	0.38073	-0.389502	-1.83429	30	HOXD1 WNT7B HEY1 SOX8 MFNG EDN1 TDGF1 EPHA2 LFNG LPAR6 SOX4 MAFF TIE1 FOSL1 PHLDA2
GNF2_CEBPA	0.0104648	0.225333	0.38073	0.605341	1.87511	8	ITIH1 APOC3 IGFALS CYP4F12 SERPING1 HAMP CYP2D6 FTCD
MANNO_MIDBRAIN_NEUROTYPES_HRGL2C	0.0104676	0.225333	0.38073	-0.434977	-1.84546	21	CSMD3 EGR1 SPRY4 SOX8 SPRY1 RASSF2 LFNG ETV4 ACSL6 SLC7A11 PLLP NES CSGALNACT1
GSE3982_MEMORY_CD4_TCELL_VS_TH2_DN	0.0104813	0.225341	0.38073	-0.618069	-1.84471	8	EGR1 DUSP6 IER3 FILIP1L
MTF1_Q4	0.010589	0.226527	0.38073	-0.520424	-1.85018	13	EGR1 SLC6A14 LCK KCNJ10 PCDH1 FST CDCP1
GSE30083_SP1_VS_SP3_THYMOCYTE_UP	0.0105895	0.226527	0.38073	-0.528074	-1.83819	12	HEY1 DUSP5 ASB2 CRABP2 CYP24A1 TRIB1
GOBP_MONONUCLEAR_CELL_DIFFERENTIATION	0.01059	0.226527	0.38073	-0.401499	-1.8069	25	EGR3 EGR1 IL11 LCK CCR6 MFNG VNN1 TNFSF4 AXL LFNG F2RL1 SOX4
DESCARTES_FETAL_KIDNEY_STROMAL_CELLS	0.0106068	0.226527	0.38073	-0.617211	-1.84214	8	IGFN1 NGFR ADAMTS4 LOX CPA4 ANGPTL1 IGFBP6 AHNAK2
GOBP_B_CELL_ACTIVATION	0.0106427	0.226527	0.38073	-0.585254	-1.83729	9	IL11 CCR6 MFNG TNFSF4 LFNG POU2AF1 CLCF1
GOMF_PHOSPHATIDYLINOSITOL_3_KINASE_BINDING	0.0106438	0.226527	0.38073	-0.837997	-1.67189	3	PDGFRB LCK AXL
GSE24142_EARLY_THYMIC_PROGENITOR_VS_DN3_THYMOCYTE_ADULT_DN	0.0106438	0.226527	0.38073	-0.837997	-1.67189	3	LCK BHLHE40 AXL
HP_ABNORMALITY_OF_THE_PUBIC_HAIR	0.0106438	0.226527	0.38073	-0.837997	-1.67189	3	SPRY4 DUSP6 AXL
GOBP_POSITIVE_REGULATION_OF_PROTEIN_METABOLIC_PROCESS	0.010736	0.227708	0.38073	-0.306388	-1.7243	52	EGR1 GPRC5A DUSP6 DUSP5 IL11 SLC51B PDGFRB LCK EDN1 TDGF1 NGFR TRIB1 ITGA2 GDF15 RASSF2 SOX4 INHBB EREG ICAM1 HBEGF CLCF1 LDLR PPP1R15A PLAUR IGFBP6 IL18 LIF MMD ARHGEF2 FGFR1 FOXO1 ADORA2B SREBF1 LRP8 PLK3 SPRY2 BMP4 THBS1 ARRB1 EIF5A2
GOBP_POSITIVE_REGULATION_OF_TRANSCRIPTION_BY_RNA_POLYMERASE_II	0.0107381	0.227708	0.38073	-0.318618	-1.73041	47	EGR3 EGR1 HEY1 IL11 CDKN2B SERPINE1 ETS1 SOX8 EDN1 NGFR KLF5 F2RL1 SOX4 NR4A1 MAFF ETV4 MIXL1 FOSL1 FOS POU2AF1 DLX1 ELK3 JAG1 KLF10 IL18 LIF MOSPD1 PPARGC1B ETV5 ARHGEF2 GDNF FOXO1 SREBF1 KLF6 PAX6 BMP4 ARRB1 JUP
GSE17721_POLYIC_VS_PAM3CSK4_1H_BMDC_DN	0.0107533	0.227708	0.38073	-0.484581	-1.79942	15	RND3 TRIB1 GPR3 SPRY1 EPHA2 EREG ICAM1 LDLR TGM2 JAG1 PFKP ERRFI1 ZFP36 ETS2
GSE2405_S_AUREUS_VS_A_PHAGOCYTOPHILUM_NEUTROPHIL_UP	0.0107533	0.227708	0.38073	-0.484418	-1.79882	15	MYO1G DUSP5 GDA CCR6 PLB1 CDCP1 FOS TIMP1 SH3TC2
GSE44955_MCSF_VS_MCSF_AND_IL27_STIM_MACROPHAGE_UP	0.0107687	0.227747	0.38073	-0.501423	-1.83716	14	ASB2 RND3 SAT1 UPP1 AMPD3 TIE1 TIMP1 EML4 TGM2 IL18 MMD SERPINE2
E2F1_Q4_01	0.0107848	0.227747	0.38073	-0.836524	-1.66895	3	EGR3 EPHB1 KLF5
TRAVAGLINI_LUNG_MESOTHELIAL_CELL	0.0107956	0.227747	0.38073	-0.348127	-1.74139	37	DUSP6 IGFBP1 DUSP4 SERPINE1 FXYD5 FST HK2 SAT1 CALB2 KLF5 LYZ AQP3 ARHGAP23 F2RL1 CPA4 KRT18 PHLDA2 TIMP1
GSE3982_EOSINOPHIL_VS_TH2_UP	0.0108236	0.228053	0.38073	-0.534524	-1.79429	11	NAV3 IGFBP1 IGFBP3 PLCH2 TRIB1 CPA4
YAMASHITA_LIVER_CANCER_STEM_CELL_DN	0.0108778	0.228563	0.38073	0.517203	1.84695	11	CYP7A1 GSTA1 SULT1C2 KNG1 ALDH6A1 ALDH1L1 SULT2A1 APOA5 ALDH8A1
SRF_Q5_01	0.0108946	0.228563	0.38073	-0.500404	-1.83342	14	EGR3 EGR1 DUSP5 ASB2 SLC16A6
GSE18281_CORTICAL_VS_MEDULLARY_THYMOCYTE_UP	0.0109066	0.228563	0.38073	-0.436003	-1.73528	18	EGR1 DUSP6 VNN1 AXL ICAM1 FOS HBEGF GK TGM2 PPP1R15A PLAUR RASD1 GLRX
MIR19A_3P	0.0109281	0.228563	0.38073	-0.430446	-1.78811	20	NAV3 IGFBP3 SERPINE1 ITGA2 RASSF2 SOX4 EREG LDLR FAM43A ENC1 KLF10 TNFRSF12A ETV5 DCBLD2 MATN3 SEMA4C MGAT5
MIR19B_3P	0.0109281	0.228563	0.38073	-0.430446	-1.78811	20	NAV3 IGFBP3 SERPINE1 ITGA2 RASSF2 SOX4 EREG LDLR FAM43A ENC1 KLF10 TNFRSF12A ETV5 DCBLD2 MATN3 SEMA4C MGAT5
DELACROIX_RAR_BOUND_ES	0.0109393	0.228563	0.38073	-0.494637	-1.93891	17	GPRC5A DUSP4 PDGFRB BHLHE40 LRRC2 TDGF1 AQP3 UPP1 B3GNT7
FURUKAWA_DUSP6_TARGETS_PCI35_DN	0.0109426	0.228563	0.38073	-0.670421	-1.79276	6	ETS1 CALB2 EPHA2 MAFF PHLDA2
MODULE_48	0.010961	0.228665	0.38073	-0.526303	-1.83203	12	CSMD3 ROBO4 CDKN2B MYBPH
LAKE_ADULT_KIDNEY_C26_MESANGIAL_CELLS	0.0109834	0.228775	0.38073	-0.615874	-1.83816	8	EGR1 PDGFRB ETS1 NR4A1 FOS TMSB4X AKAP12
GSE24634_TREG_VS_TCONV_POST_DAY7_IL4_CONVERSION_DN	0.0110206	0.228775	0.38073	-0.499283	-1.82932	14	PLAU SERPINE1 SAT1 LYZ LPAR6 MAFF FOS PLLP PLAUR IGFBP6 IL18 MMD
TSAI_RESPONSE_TO_IONIZING_RADIATION	0.0110206	0.228775	0.38073	-0.499276	-1.82929	14	CCL20 DUSP6 PLAU TGFBR3 ITGA2 AXL GDF15
TTTGTAG_MIR520D	0.0110206	0.228775	0.38073	-0.584261	-1.83418	9	EGR3 NAV3 ETS1 MAFF FOSL1 SETD7
HP_ABNORMALITY_OF_THE_DIENCEPHALON	0.0110737	0.2292	0.38073	-0.67018	-1.79211	6	SPRY4 DUSP6 SLC2A1 TDGF1
GSE22601_DOUBLE_POSITIVE_VS_CD8_SINGLE_POSITIVE_THYMOCYTE_UP	0.0110849	0.2292	0.38073	-0.525989	-1.83093	12	EGR1 IER3 PDE2A MFNG LPAR6 F2RL1 INPP1 UBASH3B
GOBP_POSITIVE_REGULATION_OF_MYELOID_CELL_DIFFERENTIATION	0.0111089	0.2292	0.38073	-0.615727	-1.83772	8	ETS1 TRIB1 FOS JAG1 KLF10 LIF TESC PPARGC1B
GSE26290_CTRL_VS_AKT_INHIBITOR_TREATED_ANTI_CD3_AND_IL2_STIM_CD8_TCELL_UP	0.0111089	0.2292	0.38073	-0.615433	-1.83684	8	EGR3 EGR1 FILIP1L SLC2A1
GSE6674_CPG_VS_PL2_3_STIM_BCELL_DN	0.0111089	0.2292	0.38073	-0.615002	-1.83555	8	DUSP6 IER3 SLC16A6 HK2 SPRY1
MIR3680_3P	0.0112684	0.232207	0.38073	-0.481991	-1.78981	15	TAGLN3 IGFBP1 ADAM19 CCR6 ETS1 EDN1 LRRC2 EPHB1 ELK3 TMSB4X ENC1 JAG1
MIR548AE_3P_MIR548AQ_3P	0.011295	0.232471	0.38073	-0.403679	-1.78407	24	EGR3 IGFBP3 ETS1 RBM24 EREG FOS ACSL3 SH3TC2 SLC7A11 HBEGF FRMD5 MMD MOSPD1 KDM7A FAT1 DCBLD2 CPEB4 SLC7A2
GOBP_ENDOTHELIAL_CELL_PROLIFERATION	0.0113326	0.232677	0.38073	-0.524675	-1.82636	12	EGR3 NGFR MIR29A EPHA2 NR4A1 TIE1 LOXL2
GOBP_POSITIVE_REGULATION_OF_PROTEIN_SERINE_THREONINE_KINASE_ACTIVITY	0.0113326	0.232677	0.38073	-0.52495	-1.82732	12	DUSP6 DUSP5 PDGFRB EDN1 TDGF1 GDF15
LIN_NPAS4_TARGETS_DN	0.0113775	0.232741	0.38073	-0.617778	-1.74095	7	EGR3 EGR1 FHL2 ITPRIP VGF TESC ERRFI1
GOBP_LEUKOCYTE_MEDIATED_IMMUNITY	0.011392	0.232741	0.38073	-0.38765	-1.82557	30	MYO1G PLAU CCR6 VNN1 TNFSF4 LYZ PRF1 F2RL1 AMPD3 ICAM1 SERPINA3 CLCF1 TMC6 CEACAM1 JAG1 PLAUR IL4R IL18 TSPAN14 S100A11 ANXA3 COTL1
BUYTAERT_PHOTODYNAMIC_THERAPY_STRESS_DN	0.0113996	0.232741	0.38073	-0.407905	-1.84961	26	NAV3 PLAU CYP24A1 SERPINE1 EDN1 HK2 GPR3 EPHA2 INHBB LOXL2 ICAM1 EML4 PLXNA2 TGM2 FJX1 ENC1 JAG1
ZNF8_TARGET_GENES	0.0113996	0.232741	0.38073	-0.431604	-1.71777	18	SPOCD1 DUSP6 S100A2 ETS1 SLC2A1 TGFBR3 MYH16 SH2D5 ITPRIP ENC1 TMC7 PPP1R15A IGFBP6
GOBP_PROTEIN_KINASE_B_SIGNALING	0.0114076	0.232741	0.38073	-0.469107	-1.76121	16	PDGFRB LCK MIR29A PEAR1 AXL GDF15 EPHA2 LOX EREG HBEGF
GGATTA_PITX2_Q2	0.0114185	0.232741	0.38073	-0.403307	-1.78242	24	CSMD3 NAV3 DUSP6 DUSP5 ASB2 TRIB1 SLC26A9 ADAMTS4 KLF5 EPHA2
HP_AMENORRHEA	0.0115061	0.234089	0.38073	-0.617032	-1.73885	7	SPRY4 DUSP6 CDKN2B AXL FOS
DESCARTES_FETAL_PANCREAS_ACINAR_CELLS	0.0115262	0.234089	0.38073	0.62963	1.88063	7	GSTA1 MT1G ERP27 KLB IL22RA1 MT1E MT1X
GOBP_RESPONSE_TO_ZINC_ION	0.0115262	0.234089	0.38073	0.62963	1.88063	7	MT1F MT1G CRIP1 SLC30A10 HAMP MT1E MT1X
CROONQUIST_STROMAL_STIMULATION_UP	0.0115832	0.234633	0.38073	-0.530844	-1.78194	11	IER3 IGFBP3 SERPINE1 LOX FOS TGM2 TMSB4X PPP1R15A VCAN MYOF
GSE17974_IL4_AND_ANTI_IL12_VS_UNTREATED_12H_ACT_CD4_TCELL_UP	0.0115892	0.234633	0.38073	-0.706056	-1.75056	5	DUSP6 TRIB1 CDCP1 SOX4 PLLP
DESCARTES_MAIN_FETAL_MICROGLIA	0.0115979	0.234633	0.38073	-0.667691	-1.78546	6	EGR3 PALD1
GSE22611_NOD2_TRANSD_VS_CTRL_TRANSD_HEK293_MDP_STIM_2H_DN	0.0116306	0.234633	0.38073	-0.835052	-1.66602	3	SLC6A14 IL11 WNK4
GSE12366_PLASMA_CELL_VS_NAIVE_BCELL_DN	0.0116346	0.234633	0.38073	-0.615694	-1.73508	7	CCR6 FXYD5 SPRY1 LFNG HK1 FAM43A
GSE37301_MULTIPOTENT_PROGENITOR_VS_LYMPHOID_PRIMED_MPP_DN	0.0116503	0.234633	0.38073	-0.496243	-1.81818	14	IER3 ASB2 SLC16A6 PLSCR4 NR4A1 KRT18 LDLR AKAP12 IL18 LIF ZFP36 SEMA4C PLK3
YYCATTCAWW_UNKNOWN	0.0116503	0.234633	0.38073	-0.496371	-1.81865	14	SPRY4 DUSP4 GPR3 MAFF ETV4 FOSL1 DLX1 LIF VCAN ETV5 LOXL4 ETS2 LRP8
MODULE_23	0.0116875	0.235101	0.38073	0.267414	1.7152	56	FAM107A ADH1B GSTA2 AQP7 SLIT2 BHMT GNMT SEMA6C DAO ITIH1 APOC3 MT1G IFIT1 KNG1 SHBG ALDH6A1 CYP4F3 IHH MMP11 CYP4F12 ALDH1L1 DIO1
GSE23308_CTRL_VS_CORTICOSTERONE_TREATED_MACROPHAGE_DN	0.0117042	0.235156	0.38073	-0.520562	-1.81204	12	LYVE1 CDKN2B RND3 GDA GDF15 ETV4 LDLR PLAUR TGFB1I1 SERPINE2 TAGLN
GOBP_HOMOPHILIC_CELL_ADHESION_VIA_PLASMA_MEMBRANE_ADHESION_MOLECULES	0.0117632	0.236061	0.38073	-0.615429	-1.73433	7	ROBO4 ESAM PCDH1 IGFN1
GOBP_ADAPTIVE_IMMUNE_RESPONSE_BASED_ON_SOMATIC_RECOMBINATION_OF_IMMUNE_RECEPTORS_BUILT_FROM_IMMUNOGLOBULIN_SUPERFAMILY_DOMAINS	0.011828	0.23708	0.38073	-0.520154	-1.81062	12	MYO1G CCR6 TNFSF4 PRF1 ICAM1 CLCF1 CEACAM1 JAG1 IL4R IL18
GSE24972_MARGINAL_ZONE_BCELL_VS_FOLLICULAR_BCELL_IRF8_KO_DN	0.0118621	0.237383	0.38073	-0.611623	-1.82547	8	TAGLN3 WNT7B FILIP1L SERPINE1 TNFSF4
GSE9946_LISTERIA_INF_MATURE_VS_PROSTAGLANDINE2_TREATED_MATURE_DC_DN	0.0118781	0.237383	0.38073	0.627593	1.87454	7	SLC38A4 SLC34A3 TRIM50 PLIN5 ALDH3B1 TMEM217
GSE46606_UNSTIM_VS_CD40L_IL2_IL5_1DAY_STIMULATED_IRF4MID_SORTED_BCELL_UP	0.0118918	0.237383	0.38073	-0.559524	-1.80888	10	EPHA2 MAFF HK1 ICAM1 LDLR ELK3 PPP1R15A LRCH1 ZFP36 ETS2
GSE9006_1MONTH_VS_4MONTH_POST_TYPE_1_DIABETES_DX_PBMC_DN	0.0119022	0.237383	0.38073	-0.579791	-1.82015	9	KCNJ10 KRT23 EDN1 LFNG CPA4 ASB4
GSE9650_EFFECTOR_VS_EXHAUSTED_CD8_TCELL_UP	0.0119866	0.237383	0.38073	-0.704579	-1.7469	5	PALD1 ETS1 MFNG FHL2 TMC6
ESC_J1_UP_EARLY.V1_UP	0.0119876	0.237383	0.38073	-0.610432	-1.82191	8	HEY1 PDGFRB AQP3 CYP2S1 FOSL1 LOXL2
GSE9650_NAIVE_VS_EFF_CD8_TCELL_DN	0.0119876	0.237383	0.38073	-0.611252	-1.82436	8	PALD1 BHLHE40 ADAM19 HK2 PRF1
HALLMARK_ESTROGEN_RESPONSE_EARLY	0.0120157	0.237383	0.38073	-0.429043	-1.70758	18	EGR3 BHLHE40 SLC2A1 CALB2 KRT15 AQP3 INHBB KRT18 FOS FHL2 TGM2
NUYTTEN_EZH2_TARGETS_DN	0.0120449	0.237383	0.38073	-0.466819	-1.75262	16	SPRY4 WNK4 RASSF2 EPHA2 F2RL1 INHBB ETV4 SETD7 SLC7A11 CSGALNACT1 JAG1 TGFB1I1
HOFMANN_MYELODYSPLASTIC_SYNDROM_LOW_RISK_DN	0.0120536	0.237383	0.38073	-0.832106	-1.66014	3	GPRC5A IER3 GDF15
HOFMANN_MYELODYSPLASTIC_SYNDROM_RISK_UP	0.0120536	0.237383	0.38073	-0.832106	-1.66014	3	GPRC5A IER3 GDF15
MODULE_241	0.0120536	0.237383	0.38073	-0.832106	-1.66014	3	IER3 ETS1 GDF15
MODULE_291	0.0120536	0.237383	0.38073	-0.832106	-1.66014	3	IER3 ETS1 GDF15
ZNF777_TARGET_GENES	0.0120536	0.237383	0.38073	-0.833579	-1.66308	3	HOXD1 FXYD5 RBM24
SUMI_HNF4A_TARGETS	0.0120541	0.237383	0.38073	0.526786	1.81704	10	BHMT SULT1C2 CYP4F3 ACSM2B DIO1 PLA2G12B IL22RA1 TNFSF10 SLCO2B1 AKR1D1
MARTORIATI_MDM4_TARGETS_NEUROEPITHELIUM_UP	0.0120927	0.237866	0.38073	-0.514219	-1.82812	13	MAB21L3 DUSP5 BHLHE40 SLC2A1 FST HK2
GOBP_POSITIVE_REGULATION_OF_LEUKOCYTE_CHEMOTAXIS	0.012119	0.238106	0.38073	-0.704189	-1.74593	5	SERPINE1 CCR6 EDN1 F2RL1
GOBP_NEGATIVE_REGULATION_OF_PROTEIN_METABOLIC_PROCESS	0.0121515	0.23824	0.38073	-0.301299	-1.69808	54	GPRC5A SPRY4 DUSP6 DUSP5 CDKN2B DUSP4 IGFBP3 SERPINE1 EDN1 NGFR TRIB1 MIR29A SPRY1 RBM24 RASSF2 SOX4 INHBB SERPINB8 UBASH3B TIMP1 SERPINA3 HBEGF ITPRIP LDLR ENC1 PPP1R15A CEACAM1 PLAUR BIN1 TESC ERRFI1 CPEB4 SERPINE2 ZFP36 MYADM MGAT5 SH3RF1 SPRY2 BMP4 THBS1 ARRB1 PDE4D AASS
GSE13522_CTRL_VS_T_CRUZI_G_STRAIN_INF_SKIN_UP	0.0121541	0.23824	0.38073	-0.57832	-1.81553	9	TAGLN3 HEY1 KCNF1 MFNG SLC22A15
AP1_Q6_01	0.0121723	0.238321	0.38073	-0.466125	-1.75001	16	CSMD3 PPP2R2C PDGFRB LRRC2 SLC26A9 EPHA2 NR0B2 PHLDA2 ELK3 PPP1R15A VGF
KYNG_RESPONSE_TO_H2O2	0.0121945	0.238479	0.38073	-0.832106	-1.66014	3	ANKRD1 TGFBR3 GDF15
MIR33A_3P	0.0122386	0.238751	0.38073	-0.608309	-1.81558	8	CYP24A1 PRF1 LOX CP SLC7A11 PFKP MMD FAT1
GSE39820_CTRL_VS_TGFBETA1_IL6_CD4_TCELL_UP	0.0122515	0.238751	0.38073	-0.702911	-1.74276	5	EGR3 DUSP5 FILIP1L INPP1
MEBARKI_HCC_PROGENITOR_WNT_DN	0.0122651	0.238751	0.38073	0.688018	1.74855	5	JAKMIP2 FBXO27 SLIT2
MEBARKI_HCC_PROGENITOR_WNT_DN_BLOCKED_BY_FZD8CRD	0.0122651	0.238751	0.38073	0.688018	1.74855	5	JAKMIP2 FBXO27 SLIT2
GERY_CEBP_TARGETS	0.01228	0.238768	0.38073	-0.493808	-1.80926	14	CRABP2 S100A3 SAT1 LYZ EREG FOS FHL2 HBEGF PPP1R15A PLAUR VCAN GLRX
GOCC_RECEPTOR_COMPLEX	0.0123019	0.238918	0.38073	-0.424326	-1.76269	20	GPRC5A ITGA10 PDGFRB TGFBR3 ITGA2 EPHB1 AXL EPHA2 TIE1 LDLR PLXNA2 CEACAM1 IL4R
GSE37532_TREG_VS_TCONV_PPARG_KO_CD4_TCELL_FROM_LN_DN	0.0123832	0.239835	0.38073	-0.765487	-1.72495	4	EGR3 DUSP4 NR4A1 ICAM1
BACH1_01	0.012406	0.239835	0.38073	-0.488268	-1.91395	17	CSMD3 IL11 MYBPH MMP3 TRIB1 SLC26A9 GPR3 PHLDA2 HBEGF ELK3 PPP1R15A SLC4A11 TNFRSF12A GDNF
HARALAMBIEVA_PBMC_FLUARIX_AGE_50_74YO_CORR_WITH_28D_MEM_B_CELL_RESPONSE_AT_3DY_POSITIVE	0.012406	0.239835	0.38073	-0.488992	-1.91678	17	EGR1 IER3 BHLHE40 KLF5 FOSL1 PHLDA2 ICAM1 HBEGF ITPRIP PPP1R15A CSGALNACT2 KLF10 TNFRSF12A ZFP36 ETS2
GOBP_REGULATION_OF_ERBB_SIGNALING_PATHWAY	0.012406	0.239835	0.38073	-0.556863	-1.80027	10	GPRC5A MIR29A SPRY1 EREG SH3TC2 HBEGF CEACAM1 PLAUR ERRFI1
GOBP_T_CELL_DIFFERENTIATION	0.0124275	0.239975	0.38073	-0.477511	-1.77317	15	EGR3 EGR1 LCK CCR6 VNN1 TNFSF4 LFNG SOX4
HP_ABNORMALITY_OF_THE_BREAST	0.0125152	0.241118	0.38073	-0.664808	-1.77775	6	SPRY4 DUSP6 CDKN2B AXL
MIR2113	0.0125152	0.241118	0.38073	-0.665164	-1.7787	6	NAV3 IGFBP3 SYT13
AIZARANI_LIVER_C13_LSECS_2	0.0125691	0.24188	0.38073	-0.394413	-1.80961	27	ROBO4 SPRY4 DUSP5 LYVE1 PDE2A ESAM EDN1 TGFBR3 ADAMTS4 LPAR6 TIE1 TIMP1 ITPRIP TGM2 ELK3 NOS3 AKAP12 IL4R
GSE3982_DC_VS_BCELL_UP	0.012594	0.241939	0.38073	-0.512706	-1.82274	13	PLAU TGFBR3 FOSL1 EML4 ENC1 PFKP AHNAK2 SOCS2 MYOF ADORA2B ARSB SPRY2 ARRB1
GSE25087_TREG_VS_TCONV_ADULT_UP	0.0126152	0.241939	0.38073	-0.606825	-1.81115	8	DUSP5 CDKN2B SLC16A6 CCR6 SETD7 FAM43A CLIC1 SOCS2
PDGF_UP.V1_UP	0.0126152	0.241939	0.38073	-0.607206	-1.81229	8	EGR3 EGR1 DUSP5
PHF2_TARGET_GENES	0.0126725	0.242762	0.38073	-0.392987	-1.76859	25	DUSP6 IGFBP3 BHLHE40 ETS1 PLSCR4 SLC2A1 HK2 SAT1 AMPD3 SERPINB8 FOS SETD7 DLX1 GSTO2 BIN1 MMD TGFB1I1
GOBP_TISSUE_MIGRATION	0.0127564	0.244092	0.38073	-0.403011	-1.82742	26	EGR3 S100A2 CCR6 ETS1 EDN1 TDGF1 ITGA2 MIR29A EPHA2 NR4A1 LOXL2 HBEGF TMSB4X SRPX2 NOS3 CEACAM1
DAVICIONI_PAX_FOXO1_SIGNATURE_IN_ARMS_DN	0.0127937	0.244529	0.38073	-0.764149	-1.72194	4	SPRY4 DUSP4 IGFBP3
ZWANG_CLASS_2_TRANSIENTLY_INDUCED_BY_EGF	0.0129202	0.246668	0.38073	-0.553952	-1.79087	10	EGR3 SPOCD1 EGR1
MIR1297	0.0130041	0.246762	0.38073	-0.455795	-1.85599	19	DUSP5 BHLHE40 ADAM19 SLC16A6 LRRC2 RBM24 INHBB EREG LOXL2 ACSL3 SLC7A11 TMC7 JAG1 GMDS
NAKAYA_MONOCYTE_FLUARIX_FLUVIRIN_AGE_18_50YO_7DY_DN	0.0130394	0.246762	0.38073	-0.663091	-1.77316	6	EGR3 VNN1 SAT1 SPRY1
GOBP_POSITIVE_REGULATION_OF_CELL_CYCLE_PROCESS	0.0130488	0.246762	0.38073	-0.610088	-1.71928	7	PDGFRB EDN1 MIR29A SOX4 EREG
PID_CD8_TCR_DOWNSTREAM_PATHWAY	0.0130673	0.246762	0.38073	-0.764012	-1.72163	4	EGR1 PRF1 FOSL1 FOS
PID_NFAT_TFPATHWAY	0.0130673	0.246762	0.38073	-0.764012	-1.72163	4	EGR3 EGR1 FOSL1 FOS
GCM_Q2	0.013069	0.246762	0.38073	-0.516961	-1.79951	12	HEY1 DUSP5 ANKRD1 GPR3 KLF5 EPHA2 ANGPTL1
GOBP_CIRCADIAN_RHYTHM	0.013069	0.246762	0.38073	-0.516149	-1.79668	12	EGR3 EGR1 BHLHE40 SERPINE1 NGFR NR0B2
GSE7852_LN_VS_FAT_TCONV_DN	0.013069	0.246762	0.38073	-0.516418	-1.79762	12	IER3 DUSP5 BHLHE40 SLC16A6 NR4A1 PPP1R15A SOCS2 S100A11 METRNL MYADM SEMA4C IFITM2
HP_ABNORMALITY_OF_BLOOD_CIRCULATION	0.013069	0.246762	0.38073	-0.515773	-1.79537	12	CDKN2B PLAU SERPINE1 TGFBR3 ITGA2 PRF1 LOX
HP_ABNORMALITY_OF_THE_PITUITARY_GLAND	0.0131035	0.246762	0.38073	-0.525925	-1.76543	11	SPRY4 DUSP6 CDKN2B PDGFRB TDGF1
GOBP_POSITIVE_REGULATION_OF_INTRACELLULAR_SIGNAL_TRANSDUCTION	0.013161	0.246762	0.38073	-0.319635	-1.7457	48	CCL20 WNT7B DUSP6 DUSP5 IL11 IGFBP3 PDGFRB LCK ANKRD1 EDN1 TDGF1 MIR29A AXL GDF15 RASSF2 LPAR6 F2RL1
GSE21546_WT_VS_ELK1_KO_ANTI_CD3_STIM_DP_THYMOCYTES_UP	0.0131786	0.246762	0.38073	-0.698646	-1.73219	5	TAGLN3 EGR1 CYP24A1 NR4A1
GSE41176_UNSTIM_VS_ANTI_IGM_STIM_TAK1_KO_BCELL_6H_UP	0.0131814	0.246762	0.38073	-0.914706	-1.57043	2	IER3 FILIP1L
MIR1273H_3P	0.0131814	0.246762	0.38073	-0.914706	-1.57043	2	EGR3 FILIP1L
MIR4525	0.0131814	0.246762	0.38073	-0.914706	-1.57043	2	WNT7B FILIP1L
MIR5010_5P	0.0131814	0.246762	0.38073	-0.914706	-1.57043	2	WNT7B FILIP1L
GOBP_NEGATIVE_REGULATION_OF_RESPONSE_TO_STIMULUS	0.0131883	0.246762	0.38073	-0.256567	-1.62037	87	EGR1 GPRC5A SPRY4 HEY1 DUSP6 DUSP5 IGFBP1 DUSP4 IGFBP3 PDE2A PLAU SERPINE1 EDN1 VNN1 FST DKK4 TGFBR3 NGFR TRIB1 MIR29A TNFSF4 SPRY1 GDF15 RASSF2 EPHA2 LFNG F2RL1
GOCC_INTRINSIC_COMPONENT_OF_PLASMA_MEMBRANE	0.0131883	0.246762	0.38073	-0.258452	-1.59548	78	GPRC5A SLC6A14 LYVE1 ITGA10 PDGFRB SYT13 KCNJ10 TMC8 SLC16A6 CCR6 KCNF1 PCDH1 SLC2A1 GGT5 TGFBR3 NGFR SLC26A9 ITGA2 GPR3 TNFSF4 NTSR1 EPHB1 AXL EPHA2 LPAR6 F2RL1 B3GNT3 TIE1 EREG ICAM1 HBEGF LDLR PLXNA2 TGM2 TMC6 TMC7 CEACAM1 JAG1 PLAUR IL4R
BLUM_RESPONSE_TO_SALIRASIB_DN	0.0133111	0.248783	0.38073	-0.697194	-1.72859	5	PDGFRB CRABP2 SOX4 FOS ENC1
HUANG_GATA2_TARGETS_DN	0.013341	0.249067	0.38073	-0.762544	-1.71832	4	EGR1 SLC2A1 HK2
NABA_MATRISOME_ASSOCIATED	0.0134093	0.250065	0.38073	-0.298076	-1.67703	53	CCL20 WNT7B IL11 S100A2 MMP3 PLAU ADAM19 SERPINE1 S100A3 FST TDGF1 TNFSF4 ADAMTS4 GDF15 LOX INHBB ANGPTL1 EREG LOXL2 SERPINB8 TIMP1 SERPINA3 HBEGF CLCF1 PLXNA2 TGM2
GSE7219_UNSTIM_VS_LPS_AND_ANTI_CD40_STIM_NIK_NFKB2_KO_DC_DN	0.0134494	0.250352	0.38073	-0.46115	-1.73134	16	EGR1 BHLHE40 ADAM19 SLC16A6 TGFBR3 TRIB1 SPRY1
MIR8485	0.0134647	0.250352	0.38073	-0.323326	-1.70132	43	EGR3 PPP2R2C SLC6A14 DUSP6 BHLHE40 KCNJ10 PLAU CYP24A1 ETS1 TNFSF4 ADAMTS4 RASSF2 AQP3 LFNG CPA4 AMPD3
GOMF_ENZYME_BINDING	0.0134692	0.250352	0.38073	-0.29617	-1.72881	61	EGR1 DUSP6 DUSP5 CDKN2B DUSP4 PDGFRB RND3 LCK ANKRD1 SERPINE1 ETS1 PLSCR4 SLC2A1 NGFR TRIB1 SLC26A9 ADAMTS4 ASB4 UBASH3B ACSL3 TIMP1 LDLR FRMD5 TMSB4X TXNIP AKAP12 PPP1R15A CEACAM1 PLAUR BIN1 SH2D4A ERRFI1 ARHGEF2 TSPAN14 COTL1 GDNF ZFP36 FOXO1 SREBF1 PAX6 SPRY2 ARRB1 PDE4D CYP1A1 JUP SLX4 RHOBTB1
AMIT_SERUM_RESPONSE_120_MCF10A	0.0135433	0.251061	0.38073	-0.573548	-1.80055	9	RND3 EDN1 KLF5 MAFF CLCF1 PLAUR KLF10 LIF
GSE9988_ANTI_TREM1_VS_ANTI_TREM1_AND_LPS_MONOCYTE_DN	0.0135433	0.251061	0.38073	-0.488993	-1.79162	14	CCL20 IER3 ICAM1 DLGAP1-AS2 CLCF1 PPP1R15A PLAUR IL18 ARHGEF2 ZFP36 ETS2 KLF6 PLK3
MIYAGAWA_TARGETS_OF_EWSR1_ETS_FUSIONS_UP	0.0135662	0.251061	0.38073	-0.406801	-1.7741	23	TAGLN3 DUSP6 MMP3 PAQR5 NGFR TRIB1 EPHA2 SOX4 KRT18 ICAM1 SLC7A11 TGM2 FAM43A CEACAM1 JAG1
GOCC_OUTER_MEMBRANE	0.0135668	0.251061	0.38073	-0.514174	-1.78981	12	NAV3 PDE2A CYP24A1 HK2 HK1 ACSL3 ACSL6 ITPRIP GK PPP1R15A
GOBP_REGULATION_OF_DNA_BIOSYNTHETIC_PROCESS	0.0136043	0.251203	0.38073	-0.913235	-1.56791	2	PDGFRB ANKRD1
GOBP_REGULATION_OF_RESPONSE_TO_DNA_DAMAGE_STIMULUS	0.0136043	0.251203	0.38073	-0.913235	-1.56791	2	IER3 ANKRD1
LAKE_ADULT_KIDNEY_C17_COLLECTING_SYSTEM_PCS_STRESSED_DISSOC_SUBSET	0.0137267	0.25291	0.38073	-0.509716	-1.81211	13	EGR1 ITGA2 SAT1 GDF15 UPP1 NR4A1 FOS LDLR CSGALNACT1 ZFP36 KLF6 SH3RF1 PDE4D
RELA_DN.V1_UP	0.0137267	0.25291	0.38073	-0.508814	-1.80891	13	EGR3 EGR1 SLC6A14 CDKN2B
KONG_E2F1_TARGETS	0.0137453	0.252976	0.38073	-0.913235	-1.56791	2	CCL20 ANKRD1
GATAAGR_GATA_C	0.0137964	0.253364	0.38073	-0.487355	-1.78561	14	SPRY4 SLC6A14 SLC2A1 KRT23 EDN1 SLC26A9 KRT15
GSE39110_UNTREATED_VS_IL2_TREATED_CD8_TCELL_DAY6_POST_IMMUNIZATION_UP	0.0137964	0.253364	0.38073	-0.487642	-1.78667	14	MYO1G IER3 DUSP5 BHLHE40 ADAM19
GSE16385_MONOCYTE_VS_12H_IFNG_TNF_TREATED_MACROPHAGE_UP	0.0138239	0.253594	0.38073	-0.553146	-1.78826	10	EGR3 EGR1 CYP24A1 PLCH2 SOX4 FOS ELK3
GOBP_MULTI_ORGANISM_PROCESS	0.0139307	0.254847	0.38073	-0.32147	-1.67629	42	SPOCD1 CCR6 ETS1 SOX8 SLC2A1 PAQR5 EDN1 FST GGT5 TRIB1 ITGA2 PLB1 AXL INHBB MAFF EREG FOSL1 FOS TIMP1
GOBP_POSITIVE_REGULATION_OF_CELL_ADHESION	0.014018	0.254847	0.38073	-0.412764	-1.77351	22	EGR3 LCK ADAM19 ETS1 VNN1 ITGA2 TNFSF4 SOX4 ICAM1 FRMD5 TGM2 PLAUR IL4R IL18 LIF
DESCARTES_MAIN_FETAL_LYMPHOID_CELLS	0.0140272	0.254847	0.38073	-0.824742	-1.64545	3	MYO1G CCR6 PRF1
GOBP_CELLULAR_RESPONSE_TO_NUTRIENT	0.0140272	0.254847	0.38073	-0.911765	-1.56538	2	CDKN2B CYP24A1
HOFT_PBMC_TICE_BCG_RBCG_AG85A_AG85B_AGE_18_40YO_CORRELATED_WITH_WHOLE_BLOOD_BACTERICIDAL_ACTIVITY_NEGATIVE	0.0140272	0.254847	0.38073	-0.824742	-1.64545	3	IGFBP3 TGFBR3 PRF1
HP_POLYURIA	0.0140272	0.254847	0.38073	-0.911765	-1.56538	2	KCNJ10 CYP24A1
BMI1_DN_MEL18_DN.V1_UP	0.0140495	0.254847	0.38073	-0.485646	-1.77935	14	ADAM19 EDN1 VNN1 CPA4 FOSL1 SLC7A11 HBEGF FJX1 JAG1 PLAUR LIF ANXA3 TAGLN
GSE19374_UNINF_VS_LISTERIA_INFECTED_MACROPHAGE_DN	0.0140495	0.254847	0.38073	-0.570579	-1.79123	9	CCR6 KCNF1 TRIB1 MAFF SH3TC2 DNAH17 GK GLRX LRCH1
GSE29618_MONOCYTE_VS_MDC_UP	0.0140495	0.254847	0.38073	-0.570201	-1.79004	9	EGR1 SPRY4 DUSP6 IER3
HP_GENERALIZED_MUSCLE_WEAKNESS	0.0140583	0.254847	0.38073	0.741889	1.73884	4	PON1 DAO PRRT2
NAKAYAMA_SOFT_TISSUE_TUMORS_PCA2_DN	0.0140583	0.254847	0.38073	0.743635	1.74293	4	ADH1B AQP7 PLIN1
MIR3924	0.0140823	0.255008	0.38073	-0.607556	-1.71214	7	TMC8 ETS1 FST ITGA2 LOX
REACTOME_BIOLOGICAL_OXIDATIONS	0.0141204	0.255424	0.38073	0.364924	1.81389	26	ADH1B GSTA2 CYP7A1 GSTA1 ACSM2A SULT1C2 GGT6 CYP4F3 ACY3 CYP4F12 ACSM2B CYP4F2 SULT2A1 ACSM5 ALDH3A1 CYP2D6 ACSM1 CES3 GSTM2
DESCARTES_FETAL_INTESTINE_INTESTINAL_EPITHELIAL_CELLS	0.0141925	0.25559	0.38073	0.318579	1.72803	33	GSTA2 GSTA1 APOC3 CREB3L3 MT1G SULT1C2 HNF4A-AS1 SLC34A3 RBBP8NL SLC51A ALDH1L1 SULT2A1 FGA AMN TMEM139 TJP3 PLA2G12B XPNPEP2 MTTP SPTLC3 REEP6 MT1E
GOBP_HEART_DEVELOPMENT	0.0142425	0.25559	0.38073	-0.400786	-1.81733	26	HEY1 DUSP6 PDGFRB PDE2A ANKRD1 EDN1 TGFBR3 TDGF1 SPRY1 RBM24 LOX SOX4 TIE1 MIXL1
GOBP_OSSIFICATION	0.0142425	0.25559	0.38073	-0.451299	-1.83768	19	WNT7B IGFBP3 CYP24A1 SOX8 RASSF2 EPHA2 LOX FHL2 CSGALNACT1 JAG1 KLF10 CTHRC1 VCAN PPARGC1B CLIC1
TGCCAAR_NF1_Q6	0.0142425	0.25559	0.38073	-0.400638	-1.81666	26	NAV3 PPP2R2C SPRY4 DUSP4 ESAM EDN1 LRRC2 SLC26A9 TTC39B SOX4 ETV4 DLX1 FRMD5 PLXNA2 SRPX2 FBLIM1 IGFBP6 ETV5 CPEB4 GOT1 APOA2
GOCC_CHROMATIN	0.014254	0.25559	0.38073	-0.324684	-1.68184	40	EGR3 EGR1 HOXD1 HEY1 BHLHE40 ETS1 SOX8 KLF5 NR0B2 SOX4 NR4A1 MAFF ETV4 MIXL1 FOSL1 LOXL2 FOS
GOBP_NEGATIVE_REGULATION_OF_MAPK_CASCADE	0.0143136	0.25559	0.38073	-0.513037	-1.78585	12	SPRY4 DUSP6 DUSP5 DUSP4 SPRY1 F2RL1
GSE30971_WBP7_HET_VS_KO_MACROPHAGE_UP	0.014355	0.25559	0.38073	-0.658632	-1.76123	6	DUSP5 DUSP4 SLC16A6 ADAMTS4
MIR4796_3P	0.014355	0.25559	0.38073	-0.658284	-1.7603	6	EGR3 SLC16A6 CORO2B FJX1 TXNIP RASD1
GSE12366_GC_VS_MEMORY_BCELL_DN	0.0143756	0.25559	0.38073	-0.521805	-1.7516	11	EGR3 PDGFRB TMC8 CCR6 SLC2A1
DESCARTES_FETAL_SPLEEN_MEGAKARYOCYTES	0.0144383	0.25559	0.38073	-0.759579	-1.71164	4	EGR3 FXYD5 TTC39B
GSE16451_IMMATURE_VS_MATURE_NEURON_CELL_LINE_WEST_EQUINE_ENC_VIRUS_DN	0.0144383	0.25559	0.38073	-0.76033	-1.71333	4	EGR1 DUSP6 TRIB1
GSE3039_ALPHAALPHA_CD8_TCELL_VS_B2_BCELL_DN	0.0144823	0.25559	0.38073	-0.507942	-1.80581	13	DUSP6 LYVE1 MAFF SERPINB8 TIMP1 CLDN2 FBLIM1 AKR1B15 LIF MMD SLC7A2 ETS2
OSF2_Q6	0.0145067	0.25559	0.38073	-0.600261	-1.79156	8	WNT7B HEY1 ITGA10 FST
AIZARANI_LIVER_C3_NK_NKT_CELLS_2	0.0145083	0.25559	0.38073	-0.695716	-1.72493	5	LCK ETS1 PRF1 TMSB4X TXNIP
GOBP_LYMPHOCYTE_MIGRATION	0.0145083	0.25559	0.38073	-0.69558	-1.72459	5	MYO1G CCL20 CCR6
GOBP_T_CELL_MIGRATION	0.0145083	0.25559	0.38073	-0.69558	-1.72459	5	MYO1G CCL20 CCR6
BIOCARTA_PLATELETAPP_PATHWAY	0.0145925	0.25559	0.38073	-0.910294	-1.56286	2	PLAU SERPINE1
DACOSTA_LOW_DOSE_UV_RESPONSE_VIA_ERCC3_XPCS_DN	0.0145925	0.25559	0.38073	-0.910294	-1.56286	2	DUSP5 SERPINE1
GOBP_SMOOTH_MUSCLE_CELL_MATRIX_ADHESION	0.0145925	0.25559	0.38073	-0.910294	-1.56286	2	PLAU SERPINE1
HINATA_NFKB_MATRIX	0.0145925	0.25559	0.38073	-0.910294	-1.56286	2	RND3 SERPINE1
HP_JOINT_HEMORRHAGE	0.0145925	0.25559	0.38073	-0.910294	-1.56286	2	PLAU SERPINE1
HP_MENORRHAGIA	0.0145925	0.25559	0.38073	-0.910294	-1.56286	2	PLAU SERPINE1
MIR4433B_5P	0.0145925	0.25559	0.38073	-0.910294	-1.56286	2	CYP24A1 SERPINE1
MODULE_175	0.0145925	0.25559	0.38073	-0.82327	-1.64251	3	PDE2A SP140 EPHA2
REACTOME_BMAL1_CLOCK_NPAS2_ACTIVATES_CIRCADIAN_GENE_EXPRESSION	0.0145925	0.25559	0.38073	-0.910294	-1.56286	2	BHLHE40 SERPINE1
REACTOME_SMAD2_SMAD3_SMAD4_HETEROTRIMER_REGULATES_TRANSCRIPTION	0.0145925	0.25559	0.38073	-0.910294	-1.56286	2	CDKN2B SERPINE1
REACTOME_TRANSCRIPTIONAL_ACTIVITY_OF_SMAD2_SMAD3_SMAD4_HETEROTRIMER	0.0145925	0.25559	0.38073	-0.910294	-1.56286	2	CDKN2B SERPINE1
FLETCHER_PBMC_BCG_10W_INFANT_PPD_STIMULATED_VS_UNSTIMULATED_10W_UP	0.0145991	0.25559	0.38073	-0.604967	-1.70485	7	CCL20 IER3 DUSP5 EDN1
GOBP_REGULATION_OF_PHOSPHOPROTEIN_PHOSPHATASE_ACTIVITY	0.0145991	0.25559	0.38073	-0.606177	-1.70826	7	PPP2R2C IGFBP3 PDGFRB
GOBP_REGULATION_OF_PROTEIN_DEPHOSPHORYLATION	0.0145991	0.25559	0.38073	-0.606177	-1.70826	7	PPP2R2C IGFBP3 PDGFRB
GSE7218_UNSTIM_VS_ANTIGEN_STIM_THROUGH_IGG_BCELL_DN	0.0145991	0.25559	0.38073	-0.605821	-1.70725	7	MYO1G LCK AXL PRF1 LFNG
GSE16385_IFNG_TNF_VS_IL4_STIM_MACROPHAGE_DN	0.0146335	0.255804	0.38073	0.680945	1.73057	5	ST6GALNAC2 ASPDH GAL3ST1 RHBG PALM3
HOSHIDA_LIVER_CANCER_SUBCLASS_S3	0.0146416	0.255804	0.38073	0.361462	1.75314	25	GSTA2 AQP7 BHMT DAO ITIH1 FGG IFIT1 KNG1 ALDH6A1 SLC23A1 SERPING1 SULT2A1
MIR3140_3P	0.0147133	0.256791	0.38073	-0.758112	-1.70833	4	EGR3 SLC2A1 KLF5 ACSL3
GRAESSMANN_APOPTOSIS_BY_DOXORUBICIN_DN	0.0147687	0.257491	0.38073	-0.330288	-1.66382	38	IER3 PDGFRB CYP24A1 ETS1 TGFBR3 TRIB1 SPRY1 LOX F2RL1 CLCF1 LDLR ELK3 FJX1 ENC1 TXNIP AKAP12 PFKP BIN1 PPARGC1B NEK3 SOCS2 GOT1 MYOF LOXL4 SLC7A2 FGFR1 SDC3 MYADM KLF6 SH3RF1
GSE38696_LIGHT_ZONE_VS_DARK_ZONE_BCELL_DN	0.0148575	0.258414	0.38073	-0.602962	-1.6992	7	CSMD3 BHLHE40 CYP24A1 TRIB1
GSE7460_TCONV_VS_TREG_LN_UP	0.0148575	0.258414	0.38073	-0.602963	-1.6992	7	TGFBR3 ADAMTS4 CYP2S1 LDLR ENC1 AKAP12 SLC16A5
HSIAO_LIVER_SPECIFIC_GENES	0.0148675	0.258414	0.38073	0.345095	1.74727	28	ADH1B GSTA2 BHMT ITIH1 GSTA1 APOC3 FGG KNG1 ALDH6A1 CYP4F3 CYP4F2 SERPING1 SULT2A1 FGA CDO1 GPT MTTP
CCAWWNAAGG_SRF_Q4	0.0150113	0.259167	0.38073	-0.599019	-1.78785	8	EGR1 DUSP5 EPHB1 RASSF2 NR4A1
GSE37416_CTRL_VS_12H_F_TULARENSIS_LVS_NEUTROPHIL_DN	0.0150113	0.259167	0.38073	-0.599407	-1.78901	8	SERPINE1 HK2 NR4A1 AMPD3 ICAM1 PPP1R15A ETV5 TSPAN14
SCHUETZ_BREAST_CANCER_DUCTAL_INVASIVE_UP	0.015033	0.259167	0.38073	-0.365951	-1.75118	32	HEY1 IGFBP3 PDGFRB MMP3 PLAU ADAM19 PLSCR4 FXYD5 TNFSF4 AXL RASSF2 LOX LOXL2 TGM2 ELK3 SRPX2 PLAUR IL18 TGFB1I1 VCAN GLRX AHNAK2 ETV5 SERPINE2
GOBP_CIRCADIAN_REGULATION_OF_GENE_EXPRESSION	0.0150407	0.259167	0.38073	-0.694092	-1.7209	5	EGR1 BHLHE40 NGFR NR0B2
GATA3_01	0.0150604	0.259167	0.38073	-0.512039	-1.78237	12	CSMD3 SPRY4 EDN1 SLC26A9 SAT1 KLF5 INHBB
JNK_DN.V1_DN	0.0150604	0.259167	0.38073	-0.512155	-1.78278	12	DUSP4 ITGA10 ANKRD1 ETS1 SPRY1 EPHB1
GSE37534_UNTREATED_VS_ROSIGLITAZONE_TREATED_CD4_TCELL_PPARG1_AND_FOXP3_TRASDUCED_DN	0.0150621	0.259167	0.38073	-0.481684	-1.76484	14	CCL20 SPRY4 S100A2 ETS1 HK2 TRIB1 MAFF ICAM1
CUI_DEVELOPING_HEART_VALVAR_ENDOTHELIAL_CELL	0.0151159	0.259167	0.38073	-0.546596	-1.76708	10	CCL20 DUSP5 NR4A1 MAFF HBEGF ITPRIP LDLR PLLP
AZARE_NEOPLASTIC_TRANSFORMATION_BY_STAT3_DN	0.0151592	0.259167	0.38073	-0.821797	-1.63957	3	CCL20 GPRC5A AQP3
GSE2770_IL12_ACT_VS_ACT_CD4_TCELL_6H_DN	0.0151592	0.259167	0.38073	-0.821797	-1.63957	3	PAX8-AS1 SLC26A9 AQP3
GSE41978_WT_VS_ID2_KO_AND_BIM_KO_KLRG1_LOW_EFFECTOR_CD8_TCELL_DN	0.0151592	0.259167	0.38073	-0.821797	-1.63957	3	TAGLN3 AXL AQP3
GSE42724_B1_BCELL_VS_PLASMABLAST_UP	0.0152216	0.259167	0.38073	0.61612	1.84028	7	MAFB CYP7A1 UROC1 SEMA6C
NUYTTEN_EZH2_TARGETS_UP	0.0152502	0.259167	0.38073	-0.282437	-1.65949	62	EGR1 ROBO4 CCL20 MYEOV ASB2 IGFBP3 RND3 MMP3 BHLHE40 TMC8 SERPINE1 SP140 SLC2A1 PAQR5 EDN1 HK2
BLALOCK_ALZHEIMERS_DISEASE_DN	0.0152537	0.259167	0.38073	-0.383165	-1.75801	27	TAGLN3 HEY1 DUSP6 DUSP5 BHLHE40 PDE2A KCNF1 TRIB1 SAT1 AXL
LEE_LIVER_CANCER_ACOX1_UP	0.0152634	0.259167	0.38073	-0.757289	-1.70648	4	IGFBP1 KRT23 EDN1
DESCARTES_FETAL_EYE_VASCULAR_ENDOTHELIAL_CELLS	0.0152636	0.259167	0.38073	-0.598415	-1.78605	8	ROBO4 DUSP6 PDE2A GGT5 TIE1 ELK3 NOS3
GSE32986_GMCSF_VS_GMCSF_AND_CURDLAN_LOWDOSE_STIM_DC_UP	0.0152636	0.259167	0.38073	-0.597923	-1.78458	8	ADAM19 TGFBR3 INPP1 COLGALT2 LDLR GK PFKP S100A11
GOBP_KERATINOCYTE_DIFFERENTIATION	0.0153093	0.259167	0.38073	-0.510973	-1.77866	12	KRT23 KRT15 EPHA2 AQP3 KRT18 ETV4 EREG TXNIP JAG1 ERRFI1 ZFP36
GSE17721_LPS_VS_GARDIQUIMOD_6H_BMDC_UP	0.0153093	0.259167	0.38073	-0.511484	-1.78044	12	MYBPH PDGFRB RND3 LCK CYP24A1
FOXD3_01	0.0153152	0.259167	0.38073	-0.566977	-1.77992	9	IER3 FST GPR3 EPHB1 NR4A1 ANGPTL1
GOBP_ORGAN_GROWTH	0.0153742	0.259167	0.38073	-0.601852	-1.69607	7	DUSP6 PDGFRB EDN1 TGFBR3
GSE32986_UNSTIM_VS_GMCSF_AND_CURDLAN_LOWDOSE_STIM_DC_UP	0.0153742	0.259167	0.38073	-0.541667	-1.75115	10	HK2 ICAM1 SLC7A11 HBEGF CEACAM1 ETV5 SERPINE2 ANXA3 GOT1 LRP8
KEGG_MAPK_SIGNALING_PATHWAY	0.0153742	0.259167	0.38073	-0.541563	-1.75081	10	DUSP6 DUSP5 DUSP4 PDGFRB
SRY_02	0.0153742	0.259167	0.38073	-0.541084	-1.74926	10	HEY1 DUSP6 DUSP5 FST SLC26A9 NR4A1
GOBP_THYMOCYTE_MIGRATION	0.0154425	0.259167	0.38073	-0.908824	-1.56033	2	CCL20 CCR6
GSE34392_ST2_KO_VS_WT_DAY8_LCMV_EFFECTOR_CD8_TCELL_DN	0.015481	0.259167	0.38073	-0.443501	-1.80593	19	EGR1 DUSP5 DUSP4 PLAU SLC2A1 EDN1 TTC39B GDF15 UBASH3B HBEGF PLXNA2 TGM2 JAG1
HOXC6_TARGET_GENES	0.015481	0.259167	0.38073	-0.417886	-1.66318	18	EGR1 GPRC5A DUSP6 IER3 SLC16A6 UPP1 F2RL1 FOS SH3TC2
ZHONG_PFC_MAJOR_TYPES_MICROGLIA	0.015481	0.259167	0.38073	-0.443014	-1.80395	19	EGR3 PALD1 EGR1 IER3 SAT1 AXL LPAR6 NR4A1 FOS
GSE17974_0H_VS_2H_IN_VITRO_ACT_CD4_TCELL_DN	0.0154897	0.259167	0.38073	-0.504449	-1.79339	13	EGR3 EGR1 CCL20 SPRY1 NR4A1 ELK3 KLF10 LIF ARHGEF2 SERPINE2 GOT1
GSE32986_CURDLAN_HIGHDOSE_VS_GMCSF_AND_CURDLAN_HIGHDOSE_STIM_DC_DN	0.0154897	0.259167	0.38073	-0.504923	-1.79507	13	EGR3 EGR1 DUSP5 FILIP1L NR4A1 MAFF ICAM1 EML4 PPP1R15A
SOX5_01	0.0154897	0.259167	0.38073	-0.503906	-1.79146	13	DUSP6 DUSP5 FST EPHB1 LYZ RASSF2 NR4A1 DLX1 EML4
MEISSNER_BRAIN_HCP_WITH_H3K4ME3_AND_H3K27ME3	0.0155108	0.259167	0.38073	-0.289637	-1.70968	63	EGR3 SPRY4 CDKN2B DUSP4 SYT13 KCNJ10 KCNF1 PAQR5 FST HK2 PEAR1 NTSR1 WNK4 EPHA2 LOX LFNG F2RL1 INHBB MAFF FOSL1 PHLDA2 BTBD11 RAB3B DLX1 CLCF1 PLLP TMC6 TXNIP NES JAG1 IL4R VGF SLC4A11 TESC PPARGC1B S100A11 SERPINE2 GDNF LOXL4 SLC7A2 FHL3 ZFP36 TRNP1 ADORA2B
GSE12366_GC_VS_NAIVE_BCELL_DN	0.0155158	0.259167	0.38073	-0.596988	-1.78179	8	CCR6 FXYD5 HK2 SPRY1 ENC1 TXNIP CEACAM1
GOBP_PEPTIDYL_AMINO_ACID_MODIFICATION	0.0155362	0.259167	0.38073	-0.32102	-1.68918	43	EGR1 GPRC5A IL11 PDGFRB LCK TDGF1 EPHB1 AXL RASSF2 EPHA2 LOX SOX4 CPA4 TIE1 EREG LOXL2 ICAM1 SETD7 HBEGF CLCF1 TGM2
BURTON_ADIPOGENESIS_2	0.0155384	0.259167	0.38073	-0.753687	-1.69836	4	FST TGFBR3 FOSL1 TIMP1
HP_IMPAIRMENT_OF_ACTIVITIES_OF_DAILY_LIVING	0.0155384	0.259167	0.38073	-0.753957	-1.69897	4	CDKN2B PDGFRB SLC2A1
JOSEPH_RESPONSE_TO_SODIUM_BUTYRATE_UP	0.0155384	0.259167	0.38073	-0.753687	-1.69836	4	GPRC5A SAT1 NR4A1 TIMP1
MIR7113_3P	0.0155384	0.259167	0.38073	-0.753175	-1.69721	4	PALD1 DUSP6 EDN1
WATANABE_COLON_CANCER_MSI_VS_MSS_DN	0.0155384	0.259167	0.38073	-0.755162	-1.70169	4	MAB21L3 KRT23 TDGF1 ACSL6
CTACCTC_LET7A_LET7B_LET7C_LET7D_LET7E_LET7F_MIR98_LET7G_LET7I	0.0155684	0.259167	0.38073	-0.565074	-1.77395	9	EGR3 PALD1 HOXD1 SLC26A9 CPA4 ACSL6
GESERICK_TERT_TARGETS_DN	0.0155684	0.259167	0.38073	-0.564636	-1.77257	9	HEY1 DUSP6 IER3 BHLHE40 NR4A1 HBEGF KLF10 ERRFI1 ZFP36
GOCC_NUCLEOLUS	0.0155684	0.259167	0.38073	-0.479939	-1.75844	14	GPRC5A ANKRD1 SP140 PCDH1 KRT18 ETV4 SETD7 ENC1 FBLIM1 KDM7A KLF6 PLK3 NUAK1
GSE26727_WT_VS_KLF2_KO_LPS_STIM_MACROPHAGE_DN	0.0156326	0.259167	0.352488	-0.540081	-1.74602	10	IER3 DUSP5 DUSP4 SPRY1 SERPINB8 FHL2 CLIC1 S100A11 SERPINE2
GSE3982_MEMORY_CD4_TCELL_VS_TH1_DN	0.0156326	0.259167	0.352488	-0.540375	-1.74697	10	DUSP6 IER3 DUSP4 FILIP1L SPRY1 LDLR PLAUR GGT1 ANXA3
GSE40666_WT_VS_STAT1_KO_CD8_TCELL_WITH_IFNA_STIM_90MIN_UP	0.0156326	0.259167	0.352488	-0.540477	-1.7473	10	PDE2A SLC2A1 TTC39B PRF1 LPAR6 POU2AF1 TXNIP KDM7A SLC16A5
GSE45739_NRAS_KO_VS_WT_ACD3_ACD28_STIM_CD4_TCELL_UP	0.0156326	0.259167	0.352488	-0.540179	-1.74634	10	DUSP6 SLC2A1 MFNG FOSL1 EML4 LIF TNFRSF12A ETV5 ETS2 KLF6
NR0B1_TARGET_GENES	0.0156326	0.259167	0.352488	-0.540175	-1.74633	10	GPRC5A S100A2 TRIB1 GDF15 NR4A1 ETV4 PLXNA2
CAGGTA_AREB6_01	0.0157545	0.26033	0.352488	-0.364721	-1.74529	32	EGR3 CSMD3 IER3 S100A2 SLC26A9 TTC39B ADAMTS4 KLF5 BTBD11 TXNIP JAG1 KLF10 C1orf116 AOC2 ERRFI1 PPARGC1B ETV5 SOCS2 MYOF LOXL4 DUSP13 PTGFRN SPRY2 BMP4 PDE4D JUP SKIDA1
GOBP_CELLULAR_RESPONSE_TO_EXTERNAL_STIMULUS	0.0157547	0.26033	0.352488	-0.409443	-1.75924	22	CDKN2B PDE2A ANKRD1 CYP24A1 SLC2A1 ITGA2 AXL AQP3 UPP1 INHBB FOSL1 ICAM1 FOS
GSE28726_NAIVE_VS_ACTIVATED_NKTCELL_DN	0.0157681	0.26033	0.352488	-0.596439	-1.78015	8	EGR3 IER3 DUSP5 SPRY1 HBEGF IL4R CLIC1 SERPINE2
GSE2935_UV_INACTIVATED_VS_LIVE_SENDAI_VIRUS_INF_MACROPHAGE_DN	0.0157681	0.26033	0.352488	-0.596391	-1.78001	8	BHLHE40 PDE2A ADAM19 TTC39B PRF1
SMID_BREAST_CANCER_LUMINAL_A_UP	0.0157823	0.26033	0.352488	0.820324	1.69302	3	ADH1B PLIN1 ENPP2
GSE9601_UNTREATED_VS_NFKB_INHIBITOR_TREATED_HCMV_INF_MONOCYTE_DN	0.0158134	0.26033	0.352488	-0.751819	-1.69415	4	PDGFRB SYT13 ETS1
MODULE_120	0.0158134	0.26033	0.352488	-0.751199	-1.69275	4	KCNJ10 PDE2A SP140
GOBP_PEPTIDYL_TYROSINE_MODIFICATION	0.0158483	0.26033	0.352488	-0.402419	-1.75499	23	GPRC5A IL11 PDGFRB LCK TDGF1 EPHB1 AXL EPHA2 TIE1 EREG ICAM1 HBEGF CLCF1 IL18 LIF ERRFI1 ARHGEF2
GSE7460_TCONV_VS_TREG_THYMUS_UP	0.0159185	0.26033	0.352488	-0.468483	-1.73965	15	EGR1 DUSP6 LPAR6 CPA4 CYP2S1 BTBD11 ENC1 FBLIM1 VCAN SLC16A5 TSPAN14 GGT1 ZFP36
GSE13493_DP_VS_CD8POS_THYMOCYTE_DN	0.0159354	0.26033	0.352488	-0.652367	-1.74448	6	KRT15 LFNG INPP1 POU2AF1 ENC1 PFKP
MODULE_418	0.0159354	0.26033	0.352488	-0.652311	-1.74433	6	SYT13 GDA PCDH1 TIE1 CP
GOBP_NEGATIVE_REGULATION_OF_PROTEIN_MODIFICATION_PROCESS	0.0159438	0.26033	0.352488	-0.371573	-1.72373	28	GPRC5A SPRY4 DUSP6 DUSP5 CDKN2B DUSP4 IGFBP3 TRIB1 SPRY1 RASSF2 SOX4
WP_NUCLEAR_RECEPTORS_METAPATHWAY	0.0159534	0.26033	0.352488	-0.334455	-1.71532	39	EGR1 CCL20 NAV3 TNS4 SLC6A14 IL11 IGFBP1 BHLHE40 ANKRD1 SLC2A1 TGFBR3 SPRY1 EPHA2 NR0B2 MAFF
GSE22140_HEALTHY_VS_ARTHRITIC_GERMFREE_MOUSE_CD4_TCELL_DN	0.0159763	0.26033	0.352488	-0.416461	-1.6575	18	IER3 DUSP5 ADAM19 SERPINE1 TRIB1 UPP1 SERPINB8 ICAM1 TIMP1 SLC7A11 PPP1R15A BIN1 CLIC1
GSE3039_NKT_CELL_VS_ALPHAALPHA_CD8_TCELL_UP	0.0159934	0.26033	0.352488	-0.500991	-1.7811	13	DUSP6 IER3 MMP3 PLAU SLC2A1 EPHA2 UPP1
GSE360_L_DONOVANI_VS_M_TUBERCULOSIS_MAC_DN	0.0159934	0.26033	0.352488	-0.501747	-1.78378	13	CCL20 DUSP4 PLAU ETS1 KCNF1 FOS HBEGF TXNIP JAG1 PFKP
GSE40666_STAT1_KO_VS_STAT4_KO_CD8_TCELL_WITH_IFNA_STIM_90MIN_DN	0.0160111	0.26033	0.352488	-0.452991	-1.7007	16	EGR3 EGR1 IER3 BHLHE40 PLAU
GSE37605_NOD_VS_C57BL6_IRES_GFP_TREG_UP	0.0160746	0.26033	0.352488	-0.564434	-1.77194	9	EGR1 RND3 BHLHE40 CCR6 PEAR1 LPAR6
GSE41867_DAY6_EFFECTOR_VS_DAY30_MEMORY_CD8_TCELL_LCMV_ARMSTRONG_DN	0.0160746	0.26033	0.352488	-0.563569	-1.76922	9	DUSP5 PDE2A SPRY1 ANGPTL1 EML4 DNAH17 CSGALNACT2 SH3TC1
GOBP_EMBRYO_DEVELOPMENT	0.0160856	0.26033	0.352488	-0.316081	-1.7263	48	HOXD1 WNT7B HEY1 DUSP5 DUSP4 CRABP2 SOX8 MFNG EDN1 TDGF1 ITGA2 EPHA2 LFNG LPAR6 SOX4 MAFF TIE1 MIXL1 FOSL1 PHLDA2
GSE7831_CPG_VS_INFLUENZA_STIM_PDC_1H_UP	0.0160884	0.26033	0.352488	-0.747386	-1.68416	4	LCK ETS1 FXYD5
HP_ABNORMAL_HYPOTHALAMUS_PHYSIOLOGY	0.0160884	0.26033	0.352488	-0.750647	-1.69151	4	SPRY4 DUSP6 TDGF1
HP_RENAL_AGENESIS	0.0160884	0.26033	0.352488	-0.750647	-1.69151	4	SPRY4 DUSP6 TDGF1
MIR6840_3P	0.0160884	0.26033	0.352488	-0.747788	-1.68507	4	HEY1 PLB1 MAFF SH3TC2
WANG_IMMORTALIZED_BY_HOXA9_AND_MEIS1_UP	0.0160884	0.26033	0.352488	-0.74935	-1.68859	4	GDA PDE2A TGFBR3
GOBP_RESPONSE_TO_BIOTIC_STIMULUS	0.0161648	0.260865	0.352488	-0.296044	-1.66847	54	EGR1 CCL20 LCK ANKRD1 SERPINE1 PLSCR4 EDN1 VNN1 GGT5 TDGF1 TRIB1 TNFSF4 AXL LYZ PRF1 EPHA2 F2RL1 HK1 EREG FOSL1 ICAM1 FOS POU2AF1 TXNIP NOS3 AKAP12 CEACAM1 IL4R VGF IL18
GOBP_CHEMOKINE_PRODUCTION	0.0161988	0.260865	0.352488	-0.650888	-1.74052	6	EGR1 TNFSF4 EPHA2 F2RL1 IL4R IL18
GOBP_POSITIVE_REGULATION_OF_IMMUNE_EFFECTOR_PROCESS	0.0161988	0.260865	0.352488	-0.650888	-1.74052	6	TNFSF4 F2RL1 HK1 CLCF1 IL4R IL18
GOBP_POSITIVE_REGULATION_OF_PRODUCTION_OF_MOLECULAR_MEDIATOR_OF_IMMUNE_RESPONSE	0.0161988	0.260865	0.352488	-0.650888	-1.74052	6	TNFSF4 F2RL1 HK1 CLCF1 IL4R IL18
GSE15735_CTRL_VS_HDAC_INHIBITOR_TREATED_CD4_TCELL_2H_UP	0.0161988	0.260865	0.352488	-0.650888	-1.74052	6	EGR3 DUSP4 FILIP1L B3GNT8 FAM43A IL18
GOBP_NEGATIVE_REGULATION_OF_NUCLEOBASE_CONTAINING_COMPOUND_METABOLIC_PROCESS	0.0162267	0.261066	0.352488	-0.31901	-1.67861	43	TAGLN3 EGR1 HEY1 BHLHE40 PDE2A ANKRD1 SOX8 EDN1 FST TNFSF4 KLF5 RBM24 NR0B2 EREG LOXL2 FHL2 DLX1 ELK3 TXNIP KLF10 RASD1 MOSPD1 PPARGC1B ETV5 GDNF ZFP36 FOXO1 ETS2 SREBF1 PLK3 PAX6 BMP4 AASS SLX4
VERHAAK_GLIOBLASTOMA_MESENCHYMAL	0.0162509	0.261207	0.352488	-0.406686	-1.74739	22	PLAU SERPINE1 FXYD5 SAT1 CDCP1 LOX AMPD3 TIMP1 FHL2 CLCF1 SRPX2 PLAUR IL4R IGFBP6 CLIC1 DCBLD2 S100A11 MYOF
BLANCO_MELO_COVID19_SARS_COV_2_INFECTION_A594_ACE2_EXPRESSING_CELLS_UP	0.0162927	0.26145	0.352488	-0.358632	-1.76195	34	EGR1 CCL20 IER3 IL11 FILIP1L CCR6 ARHGAP40 GPR3 GDF15 LOX NR4A1 MAFF EREG FOSL1 FOS
MODULE_192	0.0163634	0.26145	0.352488	-0.746313	-1.68174	4	DUSP4 ACSL3 TIMP1 SERPINA3
MODULE_279	0.0163634	0.26145	0.352488	-0.746313	-1.68174	4	DUSP4 ACSL3 TIMP1 SERPINA3
PATEL_SKIN_OF_BODY_ZOSTAVAX_AGE_70_93YO_VZV_CHALLENGE_3DY_UP	0.0163634	0.26145	0.352488	-0.746313	-1.68174	4	LYZ B3GNT7 TIMP1 SERPINA3
TATCTGG_MIR488	0.0163634	0.26145	0.352488	-0.745653	-1.68026	4	NAV3 SLC2A1 SLC26A9
WONG_ENDMETRIUM_CANCER_UP	0.0163634	0.26145	0.352488	-0.746313	-1.68174	4	CCL20 S100A2 DKK4 SERPINA3
MIR5006_3P	0.0164111	0.26145	0.352488	-0.518513	-1.74055	11	HOXD1 IL11 CDKN2B PDGFRB SLC16A6 EPHB1
DORN_ADENOVIRUS_INFECTION_24HR_DN	0.0164622	0.26145	0.352488	-0.650186	-1.73865	6	EGR3 IER3 EPHA2 NR4A1 FHL2
DORN_ADENOVIRUS_INFECTION_32HR_DN	0.0164622	0.26145	0.352488	-0.650186	-1.73865	6	EGR3 IER3 EPHA2 NR4A1 FHL2
DORN_ADENOVIRUS_INFECTION_48HR_DN	0.0164622	0.26145	0.352488	-0.650186	-1.73865	6	EGR3 IER3 EPHA2 NR4A1 FHL2
KEGG_GLYCINE_SERINE_AND_THREONINE_METABOLISM	0.0164943	0.26145	0.352488	0.669927	1.70257	5	BHMT GNMT DAO
GOBP_ANGIOGENESIS_INVOLVED_IN_WOUND_HEALING	0.0165759	0.26145	0.352488	-0.904412	-1.55276	2	SERPINE1 ETS1
GOBP_ESTROUS_CYCLE	0.0165759	0.26145	0.352488	-0.904412	-1.55276	2	EGR1 ETS1
GSE2405_0H_VS_9H_A_PHAGOCYTOPHILUM_STIM_NEUTROPHIL_DN	0.0165759	0.26145	0.352488	-0.904412	-1.55276	2	LCK ETS1
MCBRYAN_TERMINAL_END_BUD_DN	0.0165759	0.26145	0.352488	-0.904412	-1.55276	2	LCK ETS1
MIR1248	0.0165759	0.26145	0.352488	-0.904412	-1.55276	2	NAV3 ETS1
MIR615_5P	0.0165759	0.26145	0.352488	-0.904412	-1.55276	2	BHLHE40 ETS1
NAKAYA_PBMC_FLUAD_MALE_AGE_14_27YO_1D_POSTBOOST_VS_0D_PREIMM_MF59_ADJUVANTED_1DY_GENES_IN_BTM_M40_AND_M53_DN	0.0165759	0.26145	0.352488	-0.904412	-1.55276	2	LCK ETS1
PID_MET_PATHWAY	0.0165759	0.26145	0.352488	-0.904412	-1.55276	2	EGR1 ETS1
WP_NONGENOMIC_ACTIONS_OF_125_DIHYDROXYVITAMIN_D3	0.0165759	0.26145	0.352488	-0.904412	-1.55276	2	CYP24A1 ETS1
TRAVAGLINI_LUNG_PROLIFERATING_BASAL_CELL	0.016609	0.261728	0.352488	-0.4006	-1.74706	23	HEY1 IGFBP3 RND3 S100A2 BHLHE40 FXYD5 SLC2A1 SPRY1 KRT15 AQP3 CYP2S1 TIMP1 FHL2
GSE32901_NAIVE_VS_TH17_ENRICHED_CD4_TCELL_UP	0.0166379	0.261938	0.352488	-0.69016	-1.71115	5	LCK PDE2A ETS1 LFNG
GSE14415_FOXP3_KO_NATURAL_TREG_VS_TCONV_UP	0.0167255	0.262456	0.352488	-0.649023	-1.73554	6	TGFBR3 TDGF1 F2RL1 INHBB BTBD11
GSE41867_NAIVE_VS_DAY15_LCMV_CONE13_EFFECTOR_CD8_TCELL_DN	0.0167255	0.262456	0.352488	-0.649408	-1.73657	6	EGR1 DKK4 LFNG SH2D5 ENC1 SLC4A11
GSE3039_NKT_CELL_VS_B2_BCELL_DN	0.016749	0.262456	0.352488	-0.499826	-1.77695	13	DUSP6 DUSP4 BHLHE40 SLC2A1 EDN1 EPHA2 MAFF FOSL1 ELK3 AKR1B15 TNFRSF12A
GSE15271_CXCR4_POS_VS_NEG_GC_BCELL_DN	0.0167773	0.262456	0.352488	-0.594955	-1.77572	8	DUSP5 ADAM19 TGFBR3 SOX4 AMPD3 TXNIP SLC16A5 GGT1
GSE37416_0H_VS_6H_F_TULARENSIS_LVS_NEUTROPHIL_DN	0.0167773	0.262456	0.352488	-0.594955	-1.77572	8	IER3 BHLHE40 MAFF ICAM1 PLAUR IL4R KLF10 GGT1
GSE46606_IRF4_KO_VS_WT_UNSTIM_BCELL_DN	0.0167773	0.262456	0.352488	-0.594028	-1.77295	8	WNT7B RND3 FILIP1L SLC2A1 SERPINB8 SLC7A11
GOBP_AGING	0.0167797	0.262456	0.352488	-0.449771	-1.68861	16	IGFBP1 CDKN2B PDGFRB SERPINE1 EDN1 LOXL2 ICAM1 FOS TIMP1
GSE12845_IGD_POS_BLOOD_VS_NAIVE_TONSIL_BCELL_DN	0.0169041	0.263914	0.352488	-0.687457	-1.70445	5	BHLHE40 FILIP1L RASSF2 MAFF
LEE_AGING_CEREBELLUM_UP	0.0169041	0.263914	0.352488	-0.688331	-1.70661	5	TGFBR3 AXL NR4A1 FOS NOS3
CUI_DEVELOPING_HEART_C5_VALVAR_CELL	0.0169538	0.264049	0.352488	-0.465862	-1.72991	15	EGR3 EGR1 IER3 FILIP1L SOX4 NR4A1 MAFF FOS
GSE16450_CTRL_VS_IFNA_6H_STIM_MATURE_NEURON_CELL_LINE_UP	0.0170165	0.264049	0.352488	0.578049	1.79057	8	MRAP RRAGD ADAM11 FGG CYP4F3
BERENJENO_TRANSFORMED_BY_RHOA_FOREVER_DN	0.0170296	0.264049	0.352488	-0.593472	-1.77129	8	IER3 ANKRD1 EPHA2 EREG HBEGF AKAP12 PLAUR ANXA3
GSE46242_CTRL_VS_EGR2_DELETED_ANERGIC_TH1_CD4_TCELL_DN	0.0170296	0.264049	0.352488	-0.593472	-1.77129	8	ASB2 AMPD3 PHLDA2 HBEGF IGFBP6 IL18 SOCS2 ANXA3
TOOKER_GEMCITABINE_RESISTANCE_DN	0.0170296	0.264049	0.352488	-0.593472	-1.77129	8	GPRC5A CYP24A1 ACSL3 SLC7A11 AKAP12 IGFBP6 VCAN ANXA3
GSE17974_0H_VS_0.5H_IN_VITRO_ACT_CD4_TCELL_DN	0.0170518	0.264049	0.352488	-0.507179	-1.76546	12	EGR3 EGR1 DUSP4 S100A2 SPRY1 NR4A1
GSE2770_TGFB_AND_IL4_VS_IL12_TREATED_ACT_CD4_TCELL_2H_DN	0.0170518	0.264049	0.352488	-0.507009	-1.76487	12	EGR1 DUSP4 MAFF HCAR1 TIMP1 SLC7A11 HBEGF CLCF1 PLAUR
GSE4748_LPS_VS_LPS_AND_CYANOBACTERIUM_LPSLIKE_STIM_DC_3H_UP	0.0170518	0.264049	0.352488	-0.506694	-1.76377	12	EGR1 DUSP6 DUSP5 BHLHE40 TGFBR3 PRF1 UPP1
ZHOU_INFLAMMATORY_RESPONSE_FIMA_UP	0.0170605	0.264049	0.352488	-0.35185	-1.7089	33	CCL20 IER3 IGFBP3 SERPINE1 EDN1 TGFBR3 SLC26A9 KLF5 WNK4 MAFF EREG FOSL1 SERPINB8 ICAM1 CLCF1 LDLR TMC6 PPP1R15A JAG1 PLAUR IL18
MIYAGAWA_TARGETS_OF_EWSR1_ETS_FUSIONS_DN	0.0170735	0.264049	0.352488	-0.478759	-1.87667	17	SPOCD1 IGFBP3 PLAU ADAM19 FILIP1L FST MAFF EREG LOXL2 CLCF1 LIF VCAN MOSPD1 DCBLD2
KRAS.LUNG_UP.V1_UP	0.0170872	0.264049	0.352488	-0.561532	-1.76282	9	CCL20 NAV3 ETS1 ITGA2 GPR3
REACTOME_METABOLISM_OF_AMINO_ACIDS_AND_DERIVATIVES	0.0171128	0.264049	0.352488	0.417427	1.81023	18	BHMT GNMT UROC1 DAO ALDH6A1 DIO1 CDO1 GPT HOGA1 DMGDH DBH PSMB9 BCAT2 FTCD
GOBP_REGULATION_OF_CELL_CELL_ADHESION	0.0171161	0.264049	0.352488	-0.398462	-1.73773	23	EGR3 LCK ADAM19 ETS1 FXYD5 VNN1 TNFSF4 SOX4 UBASH3B ICAM1 CEACAM1 JAG1 PLAUR IL4R IL18
GSE2706_LPS_VS_R848_AND_LPS_2H_STIM_DC_DN	0.0171744	0.264354	0.352488	-0.516007	-1.73213	11	EGR1 SLC6A14 CDKN2B PDE2A EDN1
GSE3982_CTRL_VS_PMA_STIM_EOSINOPHIL_DN	0.0171744	0.264354	0.352488	-0.514707	-1.72777	11	DUSP5 IGFBP1 LYVE1 BHLHE40 FILIP1L
GOBP_REGULATION_OF_LEUKOCYTE_MIGRATION	0.0171829	0.264354	0.352488	-0.538177	-1.73987	10	CCL20 SERPINE1 CCR6 EDN1 ITGA2 F2RL1 ICAM1
BROWNE_HCMV_INFECTION_30MIN_DN	0.0172818	0.265634	0.352488	-0.592891	-1.76956	8	DUSP4 MMP3 KCNF1 NTSR1 AXL
GSE4748_CTRL_VS_LPS_STIM_DC_3H_UP	0.0173403	0.266048	0.352488	-0.478089	-1.75166	14	IGFBP3 RND3 SERPINE1 EDN1 AMPD3 EREG HBEGF ELK3 ENC1 AKAP12
GSE9960_HEALTHY_VS_GRAM_NEG_SEPSIS_PBMC_DN	0.0173403	0.266048	0.352488	-0.560535	-1.7597	9	MYO1G DUSP5 DUSP4 SERPINE1
GOMF_POTASSIUM_CHANNEL_ACTIVITY	0.0174259	0.266339	0.352488	-0.902941	-1.55024	2	KCNJ10 KCNF1
GOMF_VOLTAGE_GATED_CATION_CHANNEL_ACTIVITY	0.0174259	0.266339	0.352488	-0.902941	-1.55024	2	KCNJ10 KCNF1
GOMF_VOLTAGE_GATED_POTASSIUM_CHANNEL_ACTIVITY	0.0174259	0.266339	0.352488	-0.902941	-1.55024	2	KCNJ10 KCNF1
MIR520D_5P	0.0174382	0.266339	0.352488	-0.349355	-1.66085	31	CSMD3 EGR1 NAV3 HEY1 DUSP6 ITGA10 BHLHE40 SOX8
MIR524_5P	0.0174382	0.266339	0.352488	-0.349355	-1.66085	31	CSMD3 EGR1 NAV3 HEY1 DUSP6 ITGA10 BHLHE40 SOX8
MIR4529_5P	0.017511	0.266575	0.352488	0.663697	1.68674	5	PLIN1 KIRREL2 CTBP2 DIO1
HP_ABNORMALITY_OF_TIBIA_MORPHOLOGY	0.0175174	0.266575	0.352488	0.815906	1.6839	3	SLC34A3 STX1B IHH
CREBP1CJUN_01	0.0175341	0.266575	0.352488	-0.591943	-1.76673	8	EGR1 KCNF1 GPR3 EPHA2 MAFF PPP1R15A VGF
GSE29618_PDC_VS_MDC_UP	0.0175497	0.266575	0.352488	-0.504671	-1.75673	12	DUSP5 ADAM19 ETS1 EPHB1 EPHA2 AQP3 SOX4
GSE25087_FETAL_VS_ADULT_TREG_DN	0.0175935	0.266575	0.352488	-0.559622	-1.75683	9	SLC16A6 CCR6 FXYD5 UBASH3B SETD7 EML4 TXNIP
MIR4458	0.0175935	0.266575	0.352488	-0.559621	-1.75682	9	PALD1 HOXD1 EDN1 TGFBR3 CPA4 B3GNT7
TGAATGT_MIR181A_MIR181B_MIR181C_MIR181D	0.0175935	0.266575	0.352488	-0.475986	-1.74396	14	EGR3 SPRY4 DUSP5 BHLHE40 ETS1
GOMF_TRANSFERASE_ACTIVITY_TRANSFERRING_HEXOSYL_GROUPS	0.0176997	0.266575	0.352488	-0.536203	-1.73348	10	MFNG LFNG B3GNT7 B3GNT3 B3GNT8 COLGALT2 CSGALNACT1 CSGALNACT2
GOMF_UDP_GLYCOSYLTRANSFERASE_ACTIVITY	0.0176997	0.266575	0.352488	-0.536203	-1.73348	10	MFNG LFNG B3GNT7 B3GNT3 B3GNT8 COLGALT2 CSGALNACT1 CSGALNACT2
GSE7852_TREG_VS_TCONV_THYMUS_UP	0.0176997	0.266575	0.352488	-0.534984	-1.72954	10	DUSP5 DUSP4 BHLHE40 CCR6 TTC39B
GOMF_CD4_RECEPTOR_BINDING	0.0177093	0.266575	0.352488	-0.901471	-1.54771	2	LCK PLSCR4
BOYLAN_MULTIPLE_MYELOMA_PCA1_UP	0.0177384	0.266575	0.352488	-0.740413	-1.66845	4	LYZ F2RL1 SERPINA3 CP
MARTIN_NFKB_TARGETS_UP	0.0177384	0.266575	0.352488	-0.740413	-1.66845	4	DUSP6 SLC26A9 INHBB CP
ZHENG_CORD_BLOOD_C9_GRANULOCYTE_MACROPHAGE_PROGENITOR	0.0177384	0.266575	0.352488	-0.740413	-1.66845	4	SAT1 LYZ LPAR6 CP
LEIN_OLIGODENDROCYTE_MARKERS	0.0178028	0.266575	0.352488	0.728614	1.70773	4	TMEM88B AATK ARRDC3 TTYH2
SALL4_TARGET_GENES	0.0178618	0.266575	0.352488	-0.374309	-1.76274	30	DUSP6 PDE2A TRIB1 ETV4 DLGAP1-AS2 CP EML4 SLC7A11 FRMD5 TXNIP ZMIZ1-AS1 JAG1 KLF10 MMD ERRFI1 NEK3 ETV5 COTL1 MYADM SREBF1 KLF6 NUAK1 JUP AASS VPS37D MYL5 TESK2 IFIT3 STARD5
AP2_Q6_01	0.0179377	0.266575	0.352488	-0.513399	-1.72338	11	EGR3 HEY1 IL11 GPR3 EPHB1 WNK4
GSE39110_DAY3_VS_DAY6_POST_IMMUNIZATION_CD8_TCELL_WITH_IL2_TREATMENT_DN	0.0179581	0.266575	0.352488	-0.534508	-1.72801	10	IER3 LFNG AMPD3 CYP2S1 CLCF1 LDLR TXNIP IL4R
MIR6885_3P	0.0179581	0.266575	0.352488	-0.534649	-1.72846	10	EGR3 KLF5 SOX4 B3GNT3 ANGPTL1 BTBD11 RAB3B PLXNA2
CCAGGGG_MIR331	0.0179926	0.266575	0.352488	-0.818409	-1.63281	3	EGR3 SPRY4
GOBP_REGULATION_OF_ANION_TRANSMEMBRANE_TRANSPORT	0.0180135	0.266575	0.352488	-0.738054	-1.66313	4	SLC2A1 EDN1 HK2
SWEET_KRAS_TARGETS_UP	0.0180387	0.266575	0.352488	-0.589552	-1.75959	8	IGFBP3 BHLHE40 ADAM19 SERPINE1 SOX4
DELACROIX_RAR_TARGETS_UP	0.0180425	0.266575	0.352488	-0.646653	-1.7292	6	DUSP6 CRABP2 BHLHE40 SAT1 CP
GOBP_MAINTENANCE_OF_CELL_NUMBER	0.0180425	0.266575	0.352488	-0.64497	-1.7247	6	TDGF1 SOX4 LOXL2 JAG1 KLF10 LIF
GOMF_ACETYLGLUCOSAMINYLTRANSFERASE_ACTIVITY	0.0180425	0.266575	0.352488	-0.646338	-1.72836	6	MFNG LFNG B3GNT7 B3GNT3 B3GNT8
GSE15750_DAY6_VS_DAY10_TRAF6KO_EFF_CD8_TCELL_DN	0.0180425	0.266575	0.352488	-0.645321	-1.72564	6	EGR3 PDE2A TTC39B BTBD11 CLCF1
MIR4763_3P	0.0180475	0.266575	0.352488	-0.503631	-1.75311	12	NAV3 MYEOV WNT7B PDGFRB
GOBP_CYTOKINE_PRODUCTION	0.0180858	0.266575	0.352488	-0.373545	-1.6811	25	EGR1 NAV3 SERPINE1 TNFSF4 AXL EPHA2 F2RL1 INHBB HK1 EREG POU2AF1 TMSB4X CEACAM1 IL4R IL18 ERRFI1 ARHGEF2 APOA2 ZFP36 THBS1 ARRB1 PDE4D
WGTTNNNNNAAA_UNKNOWN	0.0180858	0.266575	0.352488	-0.374018	-1.68322	25	DUSP6 IER3 ITGA10 FST TRIB1 EPHB1 KLF5 FOS FRMD5 IGFBP6 VCAN PPARGC1B ETV5 SOCS2 FGFR1 ETS2 PAX6 CHST15 BMP4 MPZL3 EPN3 GDPD5 NR2F6 EMX1
DESCARTES_FETAL_EYE_BIPOLAR_CELLS	0.0181487	0.266575	0.352488	0.908824	1.57349	2	LACTBL1 KIRREL2
ZAK_PBMC_MRKAD5_HIV_1_GAG_POL_NEF_AGE_20_50YO_1DY_DN	0.0182056	0.266575	0.352488	-0.414157	-1.64833	18	LCK CCR6 ETS1 VNN1 TGFBR3 AQP3 ACSL6 CSGALNACT1 ZNF792 BIN1 FOXO1 SEMA4C MGAT5 TCP11L2 GNG7 CERS4 PDCD4-AS1 GSTM2
GSE17721_LPS_VS_GARDIQUIMOD_6H_BMDC_DN	0.0182165	0.266575	0.352488	-0.534162	-1.72688	10	EGR1 CDKN2B SPRY1 CSGALNACT2 AKR1B15 PLAUR CLIC1 TSPAN14 ANXA3
DESCARTES_FETAL_SPLEEN_LYMPHOID_CELLS	0.0182885	0.266575	0.352488	-0.737525	-1.66194	4	LCK CCR6 SP140
DAVICIONI_MOLECULAR_ARMS_VS_ERMS_DN	0.018291	0.266575	0.352488	-0.588015	-1.75501	8	NAV3 HEY1 DUSP4 CRABP2
SANA_TNF_SIGNALING_DN	0.018291	0.266575	0.352488	-0.589021	-1.75801	8	LYVE1 FHL2 TGM2 TMSB4X TXNIP NOS3 AHNAK2 MYOF
TRAVAGLINI_LUNG_ALVEOLAR_EPITHELIAL_TYPE_2_CELL	0.018291	0.266575	0.352488	-0.58725	-1.75272	8	SPRY4 SLC6A14 DUSP6 ESAM
GSE35543_IN_VITRO_ITREG_VS_CONVERTED_EX_ITREG_DN	0.0182964	0.266575	0.352488	-0.502605	-1.74954	12	ROBO4 CRABP2 MFNG KRT18 CORO2B TIMP1 FHL2 SLC7A11
FAC1_01	0.0183059	0.266575	0.352488	-0.644006	-1.72212	6	NAV3 HEY1 PDGFRB SAT1
GSE13411_NAIVE_BCELL_VS_PLASMA_CELL_UP	0.0183529	0.266575	0.352488	-0.555778	-1.74476	9	LCK BHLHE40 ANKRD1 SPRY1 RASSF2 EML4 IL4R BIN1
RPS14_DN.V1_UP	0.0183529	0.266575	0.352488	-0.47381	-1.73599	14	EGR3 HEY1 PLAU ANKRD1 VNN1 GDF15 CDCP1
MEBARKI_HCC_PROGENITOR_WNT_UP	0.018384	0.266575	0.352488	-0.395993	-1.72696	23	SPOCD1 PPP2R2C ADAM19 SERPINE1 RBM24 CDCP1 LFNG CLDN2 FHL2 FRMD5 SRPX2 FBLIM1 PLAUR MMD CTHRC1 VCAN DCBLD2 SDC3 MYADM
chr7q11	0.0184425	0.266575	0.352488	0.632942	1.7518	6	TRIM74 TRIM73 TRIM50 FAM185BP SRRM3
GSE21546_UNSTIM_VS_ANTI_CD3_STIM_DP_THYMOCYTES_UP	0.0184465	0.266575	0.352488	-0.512668	-1.72092	11	RND3 ADAM19 SERPINE1 SPRY1 CPA4 KRT18 HBEGF TAGLN MYADM NUAK1 THBS1
MIR23A_3P_MIR23B_3P	0.0185068	0.266575	0.352488	-0.46148	-1.71364	15	EGR3 SLC6A14 PLAU SLC16A6 TRIB1 TTC39B ACSL6 FRMD5 ENC1 AKAP12 VCAN DCBLD2
BENPORATH_ES_1	0.0185121	0.266575	0.352488	-0.497396	-1.76831	13	SPRY4 LCK CRABP2 PCDH1 TDGF1 ETV4 CYP2S1 RAB3B
GOBP_JNK_CASCADE	0.0185433	0.266575	0.352488	-0.584865	-1.7456	8	WNT7B TRIB1 EPHB1 RASSF2 F2RL1
GOBP_DNA_BIOSYNTHETIC_PROCESS	0.0185593	0.266575	0.352488	-0.817378	-1.63076	3	PDGFRB ANKRD1 LOX
GSE22432_MULTIPOTENT_VS_COMMON_DC_PROGENITOR_UNTREATED_DN	0.0185593	0.266575	0.352488	-0.897059	-1.54014	2	DUSP4 FXYD5
GTATGAT_MIR154_MIR487	0.0185593	0.266575	0.352488	-0.816386	-1.62878	3	CSMD3 GDA
HP_ABNORMALITY_OF_THE_SENSE_OF_SMELL	0.0185593	0.266575	0.352488	-0.814806	-1.62563	3	SPRY4 DUSP6
HP_ABNORMAL_CIRCULATING_ANDROGEN_LEVEL	0.0185593	0.266575	0.352488	-0.814806	-1.62563	3	SPRY4 DUSP6
HP_ABSENCE_OF_PUBERTAL_DEVELOPMENT	0.0185593	0.266575	0.352488	-0.814806	-1.62563	3	SPRY4 DUSP6
HP_ABSENCE_OF_SECONDARY_SEX_CHARACTERISTICS	0.0185593	0.266575	0.352488	-0.814806	-1.62563	3	SPRY4 DUSP6
HP_ANOSMIA	0.0185593	0.266575	0.352488	-0.814806	-1.62563	3	SPRY4 DUSP6
HP_AORTIC_ROOT_ANEURYSM	0.0185593	0.266575	0.352488	-0.817378	-1.63076	3	ROBO4 TGFBR3 LOX
HP_APLASIA_HYPOPLASIA_OF_THE_BREASTS	0.0185593	0.266575	0.352488	-0.814806	-1.62563	3	SPRY4 DUSP6
HP_APLASIA_HYPOPLASIA_OF_THE_UTERUS	0.0185593	0.266575	0.352488	-0.814806	-1.62563	3	SPRY4 DUSP6
HP_BIMANUAL_SYNKINESIA	0.0185593	0.266575	0.352488	-0.814806	-1.62563	3	SPRY4 DUSP6
HP_BREAST_HYPOPLASIA	0.0185593	0.266575	0.352488	-0.814806	-1.62563	3	SPRY4 DUSP6
HP_DECREASED_CIRCULATING_ANDROGEN_LEVEL	0.0185593	0.266575	0.352488	-0.814806	-1.62563	3	SPRY4 DUSP6
HP_EUNUCHOID_HABITUS	0.0185593	0.266575	0.352488	-0.814806	-1.62563	3	SPRY4 DUSP6
HP_GENERALIZED_JOINT_LAXITY	0.0185593	0.266575	0.352488	-0.814806	-1.62563	3	SPRY4 DUSP6
HP_HYPOPLASIA_OF_THE_UTERUS	0.0185593	0.266575	0.352488	-0.814806	-1.62563	3	SPRY4 DUSP6
HP_HYPOSMIA	0.0185593	0.266575	0.352488	-0.814806	-1.62563	3	SPRY4 DUSP6
HP_HYPOTHALAMIC_GONADOTROPIN_RELEASING_HORMONE_DEFICIENCY	0.0185593	0.266575	0.352488	-0.814806	-1.62563	3	SPRY4 DUSP6
HP_MALE_HYPOGONADISM	0.0185593	0.266575	0.352488	-0.814806	-1.62563	3	SPRY4 DUSP6
HP_NON_OBSTRUCTIVE_AZOOSPERMIA	0.0185593	0.266575	0.352488	-0.814806	-1.62563	3	SPRY4 DUSP6
HP_SECONDARY_AMENORRHEA	0.0185593	0.266575	0.352488	-0.814806	-1.62563	3	SPRY4 DUSP6
HP_SUBARACHNOID_HEMORRHAGE	0.0185593	0.266575	0.352488	-0.817378	-1.63076	3	TGFBR3 ITGA2 LOX
chr7p12	0.0185593	0.266575	0.352488	-0.815906	-1.62782	3	IGFBP1 IGFBP3 UPP1
WU_CELL_MIGRATION	0.0185779	0.266615	0.352488	-0.372609	-1.67689	25	IGFBP3 S100A2 SERPINE1 AXL KLF5 AQP3 F2RL1 KRT18 FOSL1 LOXL2 TGM2 TXNIP AKAP12 JAG1 IGFBP6 VCAN AHNAK2 DCBLD2
BENPORATH_PRC2_TARGETS	0.018732	0.268597	0.352488	-0.391169	-1.72878	24	EGR3 CSMD3 HOXD1 HEY1 DUSP4 ESAM CYP24A1
DESCARTES_FETAL_ADRENAL_LYMPHOID_CELLS	0.0190337	0.272693	0.352488	-0.682749	-1.69278	5	MYO1G LCK CCR6 PRF1
VERRECCHIA_EARLY_RESPONSE_TO_TGFB1	0.0191123	0.27355	0.352488	-0.554125	-1.73957	9	IGFBP3 RND3 MMP3 SERPINE1 ICAM1 TIMP1
GSE12366_PLASMA_CELL_VS_MEMORY_BCELL_DN	0.019126	0.27355	0.352488	-0.814433	-1.62488	3	CCR6 FXYD5 LFNG
GOBP_EPITHELIAL_CELL_DIFFERENTIATION	0.0191435	0.273569	0.352488	-0.287687	-1.61906	52	ROBO4 WNT7B HEY1 PDE2A SERPINE1 SOX8 KRT23 ITGA2 SPRY1 KRT15 KLF5 EPHA2 AQP3 F2RL1 SOX4 MAFF KRT18 ETV4 TIE1 EREG ICAM1
ESC_V6.5_UP_EARLY.V1_DN	0.0191963	0.274092	0.352488	-0.412803	-1.64294	18	IGFBP3 BHLHE40 PLAU SERPINE1 AXL AQP3 LOX F2RL1 INHBB FHL2 HBEGF
GSE17721_4_VS_24H_GARDIQUIMOD_BMDC_UP	0.01925	0.274626	0.352488	-0.531172	-1.71722	10	RND3 FXYD5 TRIB1 GPR3 UPP1 MAFF
KATSANOU_ELAVL1_TARGETS_UP	0.0192833	0.274641	0.352488	-0.458922	-1.70414	15	DUSP6 ANKRD1 VNN1 SAT1 GDF15 LYZ TGM2 FJX1 TXNIP NES
GSE3982_NKCELL_VS_TH2_DN	0.0192999	0.274641	0.352488	-0.680945	-1.6883	5	DUSP4 FILIP1L HK2 ICAM1 AKAP12
MIR6797_5P	0.0192999	0.274641	0.352488	-0.681558	-1.68982	5	SPRY4 DUSP4 FILIP1L
MIR766_5P	0.0193885	0.275669	0.352488	-0.735988	-1.65848	4	SP140 SETD7 CORO2B POU2AF1
HU_GENOTOXIN_ACTION_DIRECT_VS_INDIRECT_4HR	0.0194112	0.27576	0.352488	0.904412	1.56585	2	LOXL1 SLC1A2
HFH1_01	0.0194642	0.276102	0.352488	-0.50975	-1.71113	11	SLC6A14 SLC16A6 FST RASSF2 NR4A1 ANGPTL1 POU2AF1 ERRFI1 ETV5 ARHGEF2
GSE16451_CTRL_VS_WEST_EQUINE_ENC_VIRUS_IMMATURE_NEURON_CELL_LINE_UP	0.0195084	0.276102	0.352488	-0.594074	-1.67415	7	GGT5 TGFBR3 CYP2S1 POU2AF1 ENC1 SLC16A5 GGT1
GSE7400_CTRL_VS_CSF3_IN_VIVO_TREATED_PBMC_DN	0.0195084	0.276102	0.352488	-0.594074	-1.67415	7	VNN1 PLB1 UPP1 AMPD3 TIMP1 TESC GGT1
GSE7852_TREG_VS_TCONV_DN	0.0195084	0.276102	0.352488	-0.594074	-1.67415	7	DUSP6 TGFBR3 LPAR6 INPP1 ENC1 TSPAN14 GGT1
CREB_Q4_01	0.0195661	0.276102	0.352488	-0.679468	-1.68464	5	TRIB1 GPR3 EPHA2 MAFF PPP1R15A
GROSS_HYPOXIA_VIA_ELK3_ONLY_UP	0.0195661	0.276102	0.352488	-0.679468	-1.68464	5	RND3 FST SLC7A11 AKAP12 PPP1R15A
GSE2770_TGFB_AND_IL4_VS_TGFB_AND_IL12_TREATED_ACT_CD4_TCELL_6H_DN	0.0195661	0.276102	0.352488	-0.679468	-1.68464	5	BHLHE40 FILIP1L PLSCR4 TXNIP PPP1R15A
REACTOME_SIGNALING_BY_TGFB_FAMILY_MEMBERS	0.0195661	0.276102	0.352488	-0.679468	-1.68464	5	CDKN2B SERPINE1 FST INHBB PPP1R15A
JEON_SMAD6_TARGETS_UP	0.0196635	0.277244	0.352488	-0.735844	-1.65815	4	FILIP1L SERPINE1 TRIB1
GSE9988_ANTI_TREM1_VS_VEHICLE_TREATED_MONOCYTES_UP	0.0196917	0.27741	0.352488	-0.410622	-1.63427	18	CCL20 GPRC5A DUSP5 DUSP4 EDN1 TRIB1 UPP1 FOSL1 UBASH3B ACSL3
CHIANG_LIVER_CANCER_SUBCLASS_POLYSOMY7_UP	0.0197626	0.277795	0.352488	0.721239	1.69044	4	DAO SLC25A47 IGFALS TMEM139
JIANG_TIP30_TARGETS_UP	0.0197668	0.277795	0.352488	-0.530826	-1.7161	10	IER3 IGFBP1 IGFBP3 MMP3 AXL
GSE17301_IFNA2_VS_IFNA5_STIM_ACD3_ACD28_ACT_CD8_TCELL_UP	0.0198047	0.277795	0.352488	-0.581519	-1.73562	8	EGR1 SPRY4 IER3
DESCARTES_FETAL_EYE_CORNEAL_AND_CONJUNCTIVAL_EPITHELIAL_CELLS	0.0198082	0.277795	0.352488	-0.370512	-1.66745	25	GPRC5A IER3 CDKN2B KRT23 KRT15 GDF15 AQP3 F2RL1 B3GNT3 MAFF KRT18 CP CLCF1 ENC1 C1orf116 SH2D4A SLC16A5 ANXA3
CHUNG_BLISTER_CYTOTOXICITY_UP	0.0198214	0.277795	0.352488	0.62426	1.72778	6	MT1F CRIP1 ALDH6A1 SERPING1 MT1E MYO7A
GSE11961_MEMORY_BCELL_DAY7_VS_PLASMA_CELL_DAY7_UP	0.0198214	0.277795	0.352488	0.62426	1.72778	6	SUSD3 SLC1A2 SORCS2 ERP27 LDHD MYO7A
TTANTCA_UNKNOWN	0.0198343	0.277795	0.352488	-0.314218	-1.67882	45	DUSP6 MYBPH MMP3 BHLHE40 ETS1 KRT23 EDN1 SAT1 TNFSF4 ADAMTS4 KLF5 AQP3 LOX SOX4 MAFF EREG TIMP1 SH3TC2 CLDN2 DLX1 SLC7A11 ITPRIP ELK3
GSE39820_TGFBETA1_IL6_VS_TGFBETA1_IL6_IL23A_TREATED_CD4_TCELL_DN	0.0198717	0.277858	0.352488	-0.55305	-1.7362	9	CRABP2 BHLHE40 SPRY1 KRT18 ACSL6 AKR1B15 GSTO2 GLRX
GSE44732_UNSTIM_VS_IL27_STIM_IMATURE_DC_UP	0.0198717	0.277858	0.352488	-0.553647	-1.73807	9	PALD1 DUSP5 GGT5 CYP2S1 PHLDA2 FHL2
CUI_TCF21_TARGETS_2_DN	0.0199875	0.278565	0.352488	-0.341411	-1.69394	36	DUSP6 PDE2A ETS1 PLSCR4 TGFBR3 ITGA2 EPHB1 LYZ LOXL2 SETD7 FAM43A TXNIP TMC7 NES CSGALNACT1 CSGALNACT2 GMDS MMD KDM7A SH2D4A CPEB4 MYOF LRCH1 METRNL MYADM RAPGEF5 MPP3 MGAT5 THBS1 ARRB1 TCP11L2
BENPORATH_EED_TARGETS	0.0200196	0.278565	0.352488	-0.328198	-1.6417	37	EGR3 CSMD3 HOXD1 HEY1 DUSP4 IGFBP3 GDA ESAM CYP24A1 EPHB1 RBM24 LOX INHBB FOS SETD7 COLGALT2 DLX1 PLXNA2
LAKE_ADULT_KIDNEY_C2_PODOCYTES	0.0200252	0.278565	0.352488	-0.529762	-1.71266	10	LRRC2 TGFBR3 EML4 MAGI2-AS3 NES GMDS FAT1 CPEB4 MGAT5 SH3RF1
PUIFFE_INVASION_INHIBITED_BY_ASCITES_DN	0.0200252	0.278565	0.352488	-0.5299	-1.71311	10	CCL20 HEY1 TGFBR3 TRIB1 SAT1 SOX4
MIR30A_5P	0.0200543	0.278565	0.352488	-0.369725	-1.6639	25	NAV3 ASB2 PDGFRB ADAM19 CYP24A1 LOX ASB4 SETD7 EML4 FAM43A CSGALNACT1 KLF10 RASD1 MMD CTHRC1 ERRFI1 PPARGC1B PTGFRN SH3RF1 EIF5A2 PDE4D MPZL3
MIR30B_5P_MIR30C_5P	0.0200543	0.278565	0.352488	-0.369725	-1.6639	25	NAV3 ASB2 PDGFRB ADAM19 CYP24A1 LOX ASB4 SETD7 EML4 FAM43A CSGALNACT1 KLF10 RASD1 MMD CTHRC1 ERRFI1 PPARGC1B PTGFRN SH3RF1 EIF5A2 PDE4D MPZL3
MIR30D_5P	0.0200543	0.278565	0.352488	-0.369725	-1.6639	25	NAV3 ASB2 PDGFRB ADAM19 CYP24A1 LOX ASB4 SETD7 EML4 FAM43A CSGALNACT1 KLF10 RASD1 MMD CTHRC1 ERRFI1 PPARGC1B PTGFRN SH3RF1 EIF5A2 PDE4D MPZL3
MIR30E_5P	0.0200543	0.278565	0.352488	-0.369725	-1.6639	25	NAV3 ASB2 PDGFRB ADAM19 CYP24A1 LOX ASB4 SETD7 EML4 FAM43A CSGALNACT1 KLF10 RASD1 MMD CTHRC1 ERRFI1 PPARGC1B PTGFRN SH3RF1 EIF5A2 PDE4D MPZL3
GOMF_CYTOKINE_ACTIVITY	0.0201099	0.279086	0.352488	-0.441543	-1.65772	16	CCL20 WNT7B IL11 EDN1 TNFSF4 GDF15 INHBB TIMP1 CLCF1 IL18 LIF
GSE8921_UNSTIM_0H_VS_TLR1_2_STIM_MONOCYTE_24H_UP	0.0201249	0.279086	0.352488	-0.55191	-1.73262	9	EGR3 ROBO4 PLSCR4 RBM24 ANGPTL1 CP
CREB_Q2_01	0.0201496	0.279199	0.352488	-0.640533	-1.71283	6	EGR1 TRIB1 EPHA2 MAFF PPP1R15A BIN1
BROWNE_HCMV_INFECTION_12HR_DN	0.0202135	0.279855	0.352488	-0.734513	-1.65516	4	SERPINE1 SPRY1 ACSL3 FHL2
GRAESSMANN_APOPTOSIS_BY_SERUM_DEPRIVATION_UP	0.0202467	0.280085	0.352488	-0.379305	-1.76658	29	EGR1 WNT7B DUSP6 PDGFRB RND3 MMP3 SPRY1 PRF1 LOX SOX4 INHBB PHLDA2 CP CLCF1 FJX1 ENC1 TXNIP
ATF_B	0.0203093	0.280391	0.352488	-0.579489	-1.72956	8	KCNF1 GPR3 EPHA2 MAFF FOS PPP1R15A VGF
GSE29618_MONOCYTE_VS_PDC_DAY7_FLU_VACCINE_DN	0.0203093	0.280391	0.352488	-0.580276	-1.73191	8	DUSP5 ADAM19 SLC2A1 EPHB1 AQP3 SLC7A11
RAF_UP.V1_UP	0.0203187	0.280391	0.352488	-0.455889	-1.69288	15	DUSP4 SAT1 UPP1 B3GNT3 HBEGF CSGALNACT1 GLRX ETV5 SOCS2 COTL1 KLF6 L1CAM NUAK1 PDE4D
GOBP_DNA_METABOLIC_PROCESS	0.020378	0.280751	0.352488	-0.469029	-1.71847	14	SPOCD1 PDGFRB ANKRD1 CCR6 MIR29A TNFSF4 LOX FOS CLCF1
HP_SPARSE_HAIR	0.020378	0.280751	0.352488	-0.55181	-1.73231	9	SPRY4 DUSP6 PDGFRB AXL LPAR6
HALLMARK_PI3K_AKT_MTOR_SIGNALING	0.0205427	0.282405	0.352488	-0.891176	-1.53004	2	LCK SLC2A1
KEGG_RENAL_CELL_CARCINOMA	0.0205427	0.282405	0.352488	-0.891176	-1.53004	2	ETS1 SLC2A1
GSE4142_PLASMA_CELL_VS_MEMORY_BCELL_UP	0.0205616	0.282405	0.352488	-0.578635	-1.72701	8	CSMD3 MYBPH PLSCR4 VNN1 B3GNT8 FJX1 VCAN SLC7A2
GOBP_RESPONSE_TO_PEPTIDE	0.020565	0.282405	0.352488	-0.355712	-1.70218	32	EGR1 IGFBP1 MMP3 SLC2A1 EDN1 TGFBR3 NGFR KLF5 GDF15 NR4A1 INHBB EREG ICAM1 TIMP1 CEACAM1 JAG1 KLF10 VGF ERRFI1 SOCS2 ARHGEF2 GOT1
GSE14769_UNSTIM_VS_20MIN_LPS_BMDM_DN	0.0207364	0.284206	0.352488	-0.507317	-1.70296	11	EGR1 IER3 FST GDF15 FOS ACSL3 COLGALT2 PPP1R15A
GSE29618_BCELL_VS_PDC_UP	0.0207364	0.284206	0.352488	-0.506518	-1.70028	11	EGR1 CCR6 SP140 HK2 POU2AF1 TXNIP IL4R MMD KDM7A
DAZARD_RESPONSE_TO_UV_SCC_UP	0.0207635	0.284206	0.352488	-0.7318	-1.64904	4	TAGLN3 CCL20
MIR3611	0.0207635	0.284206	0.352488	-0.733038	-1.65183	4	SLC6A14 SPRY1 MIXL1 RAB3B
GSE32986_UNSTIM_VS_CURDLAN_HIGHDOSE_STIM_DC_UP	0.0208003	0.284479	0.352488	-0.591111	-1.6658	7	ADAM19 HBEGF GK ETV5 SOCS2 ANXA3 GOT1
QI_PLASMACYTOMA_UP	0.0208363	0.284704	0.352488	-0.455234	-1.69045	15	LCK BHLHE40 ANKRD1 AXL RASSF2 PHLDA2 UBASH3B TGM2 TMSB4X IL4R IL18
BRN2_01	0.0208843	0.284704	0.352488	-0.468228	-1.71553	14	SPRY4 DUSP6 GPR3 SAT1 ETV4 FOSL1 PHLDA2 FOS DLX1 AOC2 ETV5 GDNF
CDX2_Q5	0.0208843	0.284704	0.352488	-0.468581	-1.71683	14	NAV3 ASB2 PLSCR4 LOX SOX4 EREG DLX1 FRMD5 ELK3 JAG1
GOLDRATH_NAIVE_VS_MEMORY_CD8_TCELL_DN	0.0208843	0.284704	0.352488	-0.551263	-1.73059	9	PALD1 IER3 BHLHE40 PRF1 GK GLRX ERRFI1 SOCS2 MYADM
GOBP_NEGATIVE_REGULATION_OF_CELL_DEATH	0.0209677	0.285611	0.352488	-0.312295	-1.66855	45	EGR3 IER3 PDGFRB SERPINE1 SOX8 EDN1 VNN1 TDGF1 NGFR NTSR1 AXL SOX4 KRT18 ICAM1 TIMP1 FHL2 DLX1 SLC7A11 ITPRIP CLCF1 NES NOS3 PLAUR SOCS2 CPEB4 ARHGEF2 GDNF FOXO1 PLK3 SH3RF1 SPRY2 BMP4 THBS1 ARRB1
DESCARTES_FETAL_CEREBRUM_VASCULAR_ENDOTHELIAL_CELLS	0.0210202	0.285698	0.352488	-0.326911	-1.69955	41	ROBO4 DUSP6 IGFBP1 CDKN2B SLC51B PDGFRB ETS1 PCDH1 SLC2A1 EDN1 GGT5 TDGF1 EPHA2 F2RL1 TIE1 MIXL1 PHLDA2
LIN_SILENCED_BY_TUMOR_MICROENVIRONMENT	0.0210307	0.285698	0.352488	-0.490212	-1.74277	13	EGR3 GPRC5A SLC6A14 DUSP5 KRT23
CGTSACG_PAX3_B	0.0210587	0.285698	0.352488	-0.526661	-1.70264	10	EGR3 EGR1 BHLHE40 TRIB1 NR4A1
GSE4984_UNTREATED_VS_GALECTIN1_TREATED_DC_DN	0.0210587	0.285698	0.352488	-0.5906	-1.66436	7	CCR6 ETS1 SOX8 KRT18 CORO2B POU2AF1
SMIRNOV_RESPONSE_TO_IR_2HR_UP	0.0210587	0.285698	0.352488	-0.590899	-1.6652	7	IER3 KLF5 GDF15 FOSL1 SLC7A11 PPP1R15A
NIKOLSKY_BREAST_CANCER_17Q11_Q21_AMPLICON	0.0211094	0.286155	0.352488	-0.889706	-1.52751	2	TNS4 KRT23
BRUECKNER_TARGETS_OF_MIRLET7A3_UP	0.0211374	0.286305	0.352488	-0.467784	-1.71391	14	DUSP5 CYP24A1 SAT1 RBM24 ETV4 AKAP12 VCAN TESC GLRX ERRFI1 FAT1 CPEB4
MIR153_5P	0.0211779	0.286623	0.352488	-0.427575	-1.74108	19	SLC6A14 ADAM19 PAQR5 VNN1 SLC22A15 EREG ACSL3 ACSL6 SH3TC2 CLDN2 CSGALNACT1 BIN1 MOSPD1 AOC2
GRYDER_PAX3FOXO1_ENHANCERS_IN_TADS	0.0212166	0.286897	0.352488	-0.378455	-1.76262	29	TAGLN3 PALD1 SPRY4 DUSP6 ADAM19 SOX8 SPRY1 KLF5 SOX4 LOXL2 SETD7 ACSL3 PLXNA2 ENC1 IL4R ERRFI1 ETV5 FAT1 SERPINE2 SLC7A2 FOXO1 PTGFRN SDC3 CHST15 SHB
MIR4803	0.0212496	0.286897	0.352488	-0.46702	-1.83065	17	EGR1 WNT7B GDA MMP3 SOX8 EREG SERPINB8 ACSL3 SLC7A11 HBEGF
GOBP_CELLULAR_ALDEHYDE_METABOLIC_PROCESS	0.0212511	0.286897	0.352488	0.657312	1.67051	5	ALDH3B1 HOGA1 PDXP ALDH3A1 ALDH8A1
GSE32986_UNSTIM_VS_CURDLAN_LOWDOSE_STIM_DC_DN	0.0213171	0.286897	0.352488	-0.58963	-1.66163	7	ASB2 ADAM19 ITGA2 GK PFKP CLIC1 COTL1
GSE43955_1H_VS_10H_ACT_CD4_TCELL_WITH_TGFB_IL6_DN	0.0213171	0.286897	0.352488	-0.526459	-1.70198	10	CRABP2 FXYD5 NR4A1 CP FJX1 KLF10 GLRX S100A11 SERPINE2
HP_EXTERNAL_GENITAL_HYPOPLASIA	0.0213171	0.286897	0.352488	-0.589676	-1.66176	7	SPRY4 DUSP6 TDGF1 AXL
HP_HYPOPLASIA_OF_PENIS	0.0213171	0.286897	0.352488	-0.589676	-1.66176	7	SPRY4 DUSP6 TDGF1 AXL
MIR501_3P_MIR502_3P	0.0213927	0.287686	0.352488	-0.810921	-1.61787	3	PPP2R2C HEY1
CATTTCA_MIR203	0.0214997	0.28848	0.352488	-0.502548	-1.68696	11	EGR3 EGR1 DUSP5 EDN1
GSE41978_WT_VS_ID2_KO_KLRG1_LOW_EFFECTOR_CD8_TCELL_DN	0.0215344	0.28848	0.352488	-0.486717	-1.73035	13	CRABP2 ADAM19 SERPINE1 HK2 FOS FHL2 RAB3B TGM2 CSGALNACT1 IL4R
GOBP_MONONUCLEAR_CELL_MIGRATION	0.0215707	0.28848	0.352488	-0.572609	-1.70903	8	MYO1G CCL20 SERPINE1 CCR6
GSE27786_BCELL_VS_NKCELL_DN	0.0215707	0.28848	0.352488	-0.572641	-1.70912	8	TNS4 PDE2A FST ARHGAP23 INPP1
GSE29618_PRE_VS_DAY7_POST_LAIV_FLU_VACCINE_MDC_DN	0.0215755	0.28848	0.352488	-0.588688	-1.65897	7	EGR3 EGR1
MARTINEZ_RESPONSE_TO_TRABECTEDIN_DN	0.0215755	0.28848	0.352488	-0.525784	-1.6998	10	SLC2A1 FOSL1 ACSL3 EML4 JAG1 VCAN GLRX ARHGEF2 TSPAN14
COMP1_01	0.0215886	0.28848	0.352488	-0.731563	-1.64851	4	NAV3 SPRY4 WNK4 DLX1
E2F_Q3_01	0.0215886	0.28848	0.352488	-0.731375	-1.64808	4	EGR3 EPHB1 KLF5
GOBP_POSITIVE_REGULATION_OF_PROTEIN_MODIFICATION_PROCESS	0.0216257	0.288747	0.352488	-0.326033	-1.67213	39	EGR1 GPRC5A DUSP6 DUSP5 IL11 SLC51B PDGFRB EDN1 TDGF1 GDF15 RASSF2 SOX4 INHBB EREG ICAM1 HBEGF CLCF1 PPP1R15A PLAUR IGFBP6 IL18 LIF MMD ARHGEF2 FGFR1 ADORA2B SREBF1 LRP8 SPRY2 BMP4 THBS1 ARRB1
GSE21546_WT_VS_SAP1A_KO_AND_ELK1_KO_DP_THYMOCYTES_DN	0.0216437	0.288759	0.352488	-0.549686	-1.72564	9	ESAM VNN1 PEAR1 AXL ARHGAP23 SH2D5
MIR6800_3P	0.0216761	0.288963	0.352488	-0.888235	-1.52499	2	BHLHE40 PAQR5
GSE24634_TEFF_VS_TCONV_DAY10_IN_CULTURE_UP	0.0217299	0.289224	0.352488	-0.638412	-1.70716	6	DUSP5 DUSP4 ADAM19 POU2AF1 FHL2
ZNF133_TARGET_GENES	0.0217299	0.289224	0.352488	-0.638323	-1.70692	6	SERPINE1 SOX8 AXL KRT18 SH2D5
BROCKE_APOPTOSIS_REVERSED_BY_IL6	0.0217814	0.289618	0.352488	-0.498513	-1.73529	12	DUSP5 BHLHE40 SLC16A6 MAFF ICAM1 POU2AF1 HBEGF LDLR
GSE22886_DAY0_VS_DAY1_MONOCYTE_IN_CULTURE_DN	0.021823	0.289618	0.352488	-0.571774	-1.70653	8	IER3 DUSP4 UPP1 MAFF SLC7A11 HBEGF
GOBP_NEPHRON_DEVELOPMENT	0.0218339	0.289618	0.352488	-0.524987	-1.69722	10	EGR1 WNT7B PDGFRB SOX8 WNK4
GSE5589_IL6_KO_VS_IL10_KO_LPS_AND_IL10_STIM_MACROPHAGE_180MIN_DN	0.0218717	0.289618	0.352488	-0.453801	-1.68513	15	EGR1 HK2 TGFBR3 TTC39B FOS SRPX2 KLF10 PFKP TESC ERRFI1 DCBLD2 METRNL ADORA2B
MIR5000_3P	0.0218896	0.289618	0.352488	0.622384	1.72258	6	SLIT2 RRAGD STX1B ETNK2
GSE41176_WT_VS_TAK1_KO_ANTI_IGM_STIM_BCELL_1H_UP	0.0218968	0.289618	0.352488	-0.546769	-1.71648	9	GPRC5A SLC6A14 IER3 VNN1
MIR6830_3P	0.0218968	0.289618	0.352488	-0.546225	-1.71477	9	EGR3 DUSP6 GDA SLC22A15
TCF4_Q5	0.0218968	0.289618	0.352488	-0.545599	-1.71281	9	PCDH1 KRT23 FST SLC26A9 DLX1 EML4 ELK3 CTHRC1
TGFB_UP.V1_UP	0.0219573	0.29019	0.352488	-0.39629	-1.70272	22	TNS4 IL11 CDKN2B BHLHE40 CYP24A1 S100A3 EDN1 TRIB1 F2RL1 CLCF1 ELK3 TMC7 AKAP12 KLF10 LIF MMD
DITTMER_PTHLH_TARGETS_UP	0.0220753	0.290609	0.352488	-0.57112	-1.70458	8	DUSP5 BHLHE40 PLAU CDCP1 F2RL1
GOCC_NUCLEAR_MEMBRANE	0.0220923	0.290609	0.352488	-0.588148	-1.65745	7	NAV3 TMC8 NR4A1 ITPRIP TMC6 CLIC1 MYOF
GSE5589_LPS_VS_LPS_AND_IL10_STIM_IL6_KO_MACROPHAGE_180MIN_DN	0.0220923	0.290609	0.352488	-0.588148	-1.65745	7	CDKN2B DUSP4 TGFBR3 SLC7A11 TXNIP SH3TC1 MYOF
MODULE_199	0.0220923	0.290609	0.352488	-0.588083	-1.65727	7	PDGFRB EPHB1 AXL EPHA2 TIE1
MODULE_259	0.0220923	0.290609	0.352488	-0.588083	-1.65727	7	PDGFRB EPHB1 AXL EPHA2 TIE1
MODULE_85	0.0220923	0.290609	0.352488	-0.588083	-1.65727	7	PDGFRB EPHB1 AXL EPHA2 TIE1
DESCARTES_FETAL_LUNG_VASCULAR_ENDOTHELIAL_CELLS	0.0222428	0.291283	0.352488	-0.885294	-1.51994	2	S100A3 EDN1
GOBP_CELLULAR_RESPONSE_TO_DRUG	0.0222428	0.291283	0.352488	-0.885294	-1.51994	2	ANKRD1 EDN1
GOBP_SARCOMERE_ORGANIZATION	0.0222428	0.291283	0.352488	-0.885294	-1.51994	2	ANKRD1 EDN1
HP_APLASIA_HYPOPLASIA_OF_THE_EAR	0.0222428	0.291283	0.352488	-0.885294	-1.51994	2	KCNJ10 EDN1
TBK1.DN.48HRS_UP	0.0222428	0.291283	0.352488	-0.885294	-1.51994	2	IGFBP3 EDN1
GOBP_RESPONSE_TO_FIBROBLAST_GROWTH_FACTOR	0.0222793	0.291283	0.352488	-0.497383	-1.73136	12	EGR3 SPRY4 TDGF1 NGFR SPRY1 NR4A1
DESCARTES_MAIN_FETAL_PAEP_MECOM_POSITIVE_CELLS	0.0223507	0.291283	0.352488	-0.586268	-1.65215	7	SLC16A6 CYP24A1 VNN1 UCA1
GOBP_LEUKOCYTE_CHEMOTAXIS	0.0223507	0.291283	0.352488	-0.584741	-1.64785	7	CCL20 SERPINE1 CCR6 EDN1 F2RL1
GSE17721_CTRL_VS_PAM3CSK4_6H_BMDC_DN	0.0223507	0.291283	0.352488	-0.584676	-1.64766	7	IER3 IL11 RND3 DKK4
GSE17974_0.5H_VS_72H_IL4_AND_ANTI_IL12_ACT_CD4_TCELL_UP	0.0223507	0.291283	0.352488	-0.585652	-1.65042	7	FXYD5 SOX4 UBASH3B ITPRIP PLLP CSGALNACT1
GSE24142_DN2_VS_DN3_THYMOCYTE_ADULT_DN	0.0223507	0.291283	0.352488	-0.586669	-1.65328	7	EGR1 LCK SPRY1 AXL
MIR1252_3P	0.0223507	0.291283	0.352488	-0.586667	-1.65328	7	CSMD3 UBASH3B ACSL6 SH3TC2 RAB3B KDM7A GDNF
GOMF_GROWTH_FACTOR_ACTIVITY	0.0223893	0.291517	0.352488	-0.451303	-1.67585	15	IL11 TDGF1 GDF15 INHBB EREG TIMP1 HBEGF CLCF1 JAG1 VGF LIF
GSE18281_SUBCAPSULAR_VS_PERIMEDULLARY_CORTICAL_REGION_OF_THYMUS_UP	0.0224031	0.291517	0.352488	-0.543855	-1.70733	9	PALD1 BHLHE40 PDE2A CCR6
GOBP_RHYTHMIC_PROCESS	0.0224779	0.29204	0.352488	-0.461083	-1.80738	17	EGR3 EGR1 BHLHE40 SERPINE1 ETS1 NGFR AXL NR0B2 EREG
GOBP_TISSUE_REMODELING	0.0224779	0.29204	0.352488	-0.459505	-1.8012	17	AXL RASSF2 EPHA2 TIE1 UBASH3B TIMP1 TGM2 NOS3 CEACAM1 JAG1 IL18 LIF CTHRC1 PPARGC1B
GSE29618_BCELL_VS_MDC_UP	0.0225174	0.292243	0.352488	-0.501422	-1.68317	11	EGR1 ADAM19 SP140 ETS1 AQP3 POU2AF1 TXNIP IL4R
GSE3920_UNTREATED_VS_IFNA_TREATED_ENDOTHELIAL_CELL_UP	0.0225282	0.292243	0.352488	-0.496616	-1.72869	12	NAV3 DUSP6 PLAU FXYD5 PRF1 UBASH3B FBLIM1 IL18 GLRX ANXA3
GSE21360_SECONDARY_VS_QUATERNARY_MEMORY_CD8_TCELL_UP	0.0225798	0.292464	0.352488	-0.569645	-1.70018	8	SLC2A1 EDN1 HK2 ITGA2 AMPD3 SLC7A11
SANSOM_APC_TARGETS_UP	0.0225798	0.292464	0.352488	-0.569826	-1.70072	8	EGR1 KRT23 TRIB1 SOX4 KRT18
GSE28726_NAIVE_VS_ACTIVATED_CD4_TCELL_DN	0.022609	0.292617	0.352488	-0.583873	-1.6454	7	CCL20 DUSP4 BHLHE40
EGR1_01	0.0226482	0.292899	0.352488	-0.451215	-1.67552	15	EGR3 CSMD3 EGR1 TRIB1 EPHB1 ETV4 UBASH3B AKAP12 VGF TNFRSF12A ERRFI1 PPARGC1B
GOBP_REGULATION_OF_SIGNALING_RECEPTOR_ACTIVITY	0.0227771	0.294116	0.352488	-0.494996	-1.72305	12	GPRC5A PLAU SERPINE1 EDN1 DKK4 EREG PHLDA2 HBEGF
HP_ABNORMALITY_OF_THE_HYPOTHALAMUS_PITUITARY_AXIS	0.0227771	0.294116	0.352488	-0.495182	-1.7237	12	SPRY4 DUSP6 CDKN2B PDGFRB TDGF1
GOBP_EPITHELIUM_DEVELOPMENT	0.022879	0.294921	0.352488	-0.262338	-1.58535	70	ROBO4 WNT7B HEY1 PDE2A SERPINE1 SOX8 KRT23 EDN1 FST DKK4 NGFR ITGA2 SPRY1 KRT15 KLF5 WNK4 EPHA2 AQP3 LFNG F2RL1 SOX4 MAFF KRT18 ETV4 TIE1 EREG ICAM1
COREBINDINGFACTOR_Q6	0.022907	0.294921	0.352488	-0.450048	-1.67119	15	CSMD3 NAV3 HEY1 TNFSF4 WNK4 RASSF2 NR4A1
GSE2128_C57BL6_VS_NOD_THYMOCYTE_MIMETOPE_NEGATIVE_SELECTION_DN	0.0229094	0.294921	0.352488	-0.542348	-1.7026	9	HEY1 LFNG FOS ITPRIP ELK3 MMD CLIC1 TRNP1 EEPD1
GSE25087_TREG_VS_TCONV_FETUS_UP	0.0229094	0.294921	0.352488	-0.542775	-1.70394	9	CDKN2B ADAM19 CCR6 TRIB1 PRF1 MMD NEK3 SOCS2
GOBP_NEGATIVE_REGULATION_OF_TRANSCRIPTION_BY_RNA_POLYMERASE_II	0.0230257	0.295577	0.352488	-0.339819	-1.65046	33	TAGLN3 EGR1 HEY1 BHLHE40 PDE2A ANKRD1 SOX8 EDN1 FST KLF5 NR0B2 LOXL2 FHL2 DLX1 ELK3 TXNIP KLF10 MOSPD1 ETV5 ZFP36 ETS2 SREBF1 PLK3 PAX6 BMP4 AASS
AACTGGA_MIR145	0.0230263	0.295577	0.352488	-0.500672	-1.68066	11	CSMD3 DUSP6 ADAM19 KLF5 LOX INHBB
GSE13411_NAIVE_VS_MEMORY_BCELL_DN	0.0230844	0.295577	0.352488	-0.568572	-1.69698	8	IGFBP3 CCR6 SP140 PHLDA2 POU2AF1 DNAH17
STREICHER_LSM1_TARGETS_DN	0.0230928	0.295577	0.352488	-0.882353	-1.51489	2	ETS1 FST
TCTAGAG_MIR517	0.0230928	0.295577	0.352488	-0.882353	-1.51489	2	RND3 FST
VERNELL_RETINOBLASTOMA_PATHWAY_UP	0.0230928	0.295577	0.352488	-0.882353	-1.51489	2	EGR1 FST
WP_MAMMALIAN_DISORDER_OF_SEXUAL_DEVELOPMENT	0.0230928	0.295577	0.352488	-0.882353	-1.51489	2	SOX8 FST
GSE18281_CORTICAL_VS_MEDULLARY_THYMOCYTE_DN	0.0231258	0.295577	0.352488	-0.583028	-1.64302	7	SPRY4 SAT1 NTSR1 EPHB1 MAFF
GSE16266_CTRL_VS_LPS_STIM_MEF_UP	0.0231625	0.295577	0.352488	-0.464072	-1.70031	14	IER3 SLC16A6 SERPINE1 LFNG ELK3 KLF10 SH3TC1 KDM7A TNFRSF12A FHL3 PLK3 THBS1 SLX4 SLCO2B1
GOBP_POSITIVE_REGULATION_OF_CELL_CELL_ADHESION	0.0231658	0.295577	0.352488	-0.449122	-1.66775	15	EGR3 LCK ADAM19 ETS1 VNN1 TNFSF4 SOX4 ICAM1 PLAUR IL4R IL18
GSE8515_CTRL_VS_IL1_4H_STIM_MAC_DN	0.0231658	0.295577	0.352488	-0.44802	-1.66366	15	EGR3 CCL20 IER3 CDKN2B
GOBP_ERBB_SIGNALING_PATHWAY	0.023275	0.295577	0.352488	-0.492266	-1.71355	12	GPRC5A MIR29A SPRY1 RASSF2 EREG SH3TC2 HBEGF CEACAM1 PLAUR ERRFI1
GOLDRATH_ANTIGEN_RESPONSE	0.023275	0.295577	0.352488	-0.492343	-1.71381	12	IER3 BHLHE40 TTC39B PRF1 SERPINA3 FHL2 GLRX ERRFI1 SOCS2 S100A11 MYADM
GOBERT_OLIGODENDROCYTE_DIFFERENTIATION_UP	0.0232807	0.295577	0.352488	-0.499873	-1.67797	11	UPP1 LDLR NES AKAP12 VCAN TESC PPARGC1B CLIC1 SERPINE2 SLC7A2
CTTTGA_LEF1_Q2	0.0232869	0.295577	0.352488	-0.303727	-1.65882	48	ROBO4 SPRY4 SLC6A14 HEY1 BHLHE40 ETS1 PCDH1 S100A3 KRT23 VNN1 FST SLC26A9 EPHA2 MAFF AMPD3 ACSL3 SH3TC2 POU2AF1 DLX1 EML4 ELK3 TMSB4X JAG1 CTHRC1 PART1 AOC2 ETV5 FAT1 SOCS2 ANXA3 MYOF GDNF
chr11q24	0.0232929	0.295577	0.352488	-0.67155	-1.66501	5	ROBO4 ESAM ETS1 UBASH3B
KIM_WT1_TARGETS_8HR_DN	0.0233367	0.295577	0.352488	-0.568129	-1.69565	8	GPRC5A FST LOX F2RL1 CP FJX1 IL18
GOBP_CELL_PROLIFERATION_INVOLVED_IN_KIDNEY_DEVELOPMENT	0.0233762	0.295577	0.352488	-0.809561	-1.61516	3	EGR1 PDGFRB
GOBP_GLOMERULAR_MESANGIAL_CELL_PROLIFERATION	0.0233762	0.295577	0.352488	-0.809561	-1.61516	3	EGR1 PDGFRB
GOBP_GLOMERULAR_MESANGIUM_DEVELOPMENT	0.0233762	0.295577	0.352488	-0.809561	-1.61516	3	EGR1 PDGFRB
GOBP_RENAL_SYSTEM_VASCULATURE_DEVELOPMENT	0.0233762	0.295577	0.352488	-0.809561	-1.61516	3	EGR1 PDGFRB
GSE9946_MATURE_STIMULATORY_VS_LISTERIA_INF_MATURE_DC_UP	0.0233762	0.295577	0.352488	-0.810015	-1.61607	3	TGFBR3 LFNG F2RL1
GSE10325_BCELL_VS_MYELOID_UP	0.0233842	0.295577	0.352488	-0.581898	-1.63984	7	ADAM19 CCR6 SP140 POU2AF1 CSGALNACT1 IL4R
SHEPARD_BMYB_MORPHOLINO_UP	0.0233842	0.295577	0.352488	-0.52052	-1.68278	10	CRABP2 SLC16A6 FST KRT18 PHLDA2 FOS SETD7
DURANTE_ADULT_OLFACTORY_NEUROEPITHELIUM_RESPIRATORY_HORIZONTAL_BASAL_CELLS	0.0234157	0.295577	0.352488	-0.541423	-1.6997	9	S100A2 KRT23 KLF5 AQP3 KRT18 PHLDA2
KEGG_PATHWAYS_IN_CANCER	0.0234157	0.295577	0.352488	-0.463411	-1.69789	14	WNT7B CDKN2B PDGFRB ETS1 SLC2A1 ITGA2
CHIANG_LIVER_CANCER_SUBCLASS_CTNNB1_DN	0.0234991	0.295966	0.352488	-0.409183	-1.73602	21	EGR1 CCL20 DUSP5 GDA SERPINE1 VNN1 SLC22A15 TNFSF4 TIMP1 CP POU2AF1 MMD CTHRC1 VCAN SERPINE2 GOT1 SLC7A2 ETS2 TRNP1
GOBP_ENDOTHELIAL_CELL_MIGRATION	0.0234991	0.295966	0.352488	-0.408705	-1.73399	21	EGR3 S100A2 ETS1 EDN1 TDGF1 MIR29A EPHA2 NR4A1 LOXL2 TMSB4X SRPX2 NOS3 CEACAM1
TAATTA_CHX10_01	0.0234991	0.295966	0.352488	-0.365045	-1.64284	25	IER3 ITGA10 PLAU ANKRD1 KRT23 FST SPRY1 EPHA2 AQP3 EREG DLX1 SLC7A11 PLXNA2 PART1 CPEB4 ARHGEF2 ETS2 PAX6 BMP4 ARRB1 SKIDA1 MUC15
GSE36888_UNTREATED_VS_IL2_TREATED_TCELL_6H_UP	0.0235351	0.296199	0.352488	-0.499015	-1.67509	11	MYO1G IER3 DUSP4 TRIB1 GK FJX1 IL4R SOCS2 METRNL SEMA4C
GSE2706_2H_VS_8H_LPS_STIM_DC_DN	0.0236426	0.297108	0.352488	-0.581166	-1.63777	7	DUSP5 DUSP4 SP140 TNFSF4
GSE5542_UNTREATED_VS_IFNA_AND_IFNG_TREATED_EPITHELIAL_CELLS_6H_DN	0.0236426	0.297108	0.352488	-0.581444	-1.63856	7	EGR3 BHLHE40 SP140
GENTILE_UV_HIGH_DOSE_UP	0.0237887	0.297549	0.352488	-0.725664	-1.63521	4	IL11 MMP3 SAT1 HBEGF
KIM_PTEN_TARGETS_UP	0.0237887	0.297549	0.352488	-0.727139	-1.63854	4	PLAU GDF15 CPA4 SLC7A11
LINDSTEDT_DENDRITIC_CELL_MATURATION_A	0.0237887	0.297549	0.352488	-0.727139	-1.63854	4	CCL20 EDN1 ICAM1 SLC7A11
PACHER_TARGETS_OF_IGF1_AND_IGF2_UP	0.0237887	0.297549	0.352488	-0.727139	-1.63854	4	EGR3 BHLHE40 GDF15 SLC7A11
SESTO_RESPONSE_TO_UV_C3	0.0237887	0.297549	0.352488	-0.725664	-1.63521	4	IER3 RND3 PHLDA2 HBEGF
GSE25123_CTRL_VS_ROSIGLITAZONE_STIM_PPARG_KO_MACROPHAGE_UP	0.0238011	0.297549	0.352488	-0.481736	-1.71264	13	CCL20 SLC16A6 LYZ UPP1 EREG BTBD11 ITPRIP GK CSGALNACT2 PLAUR PFKP
WP_CIRCADIAN_RHYTHM_RELATED_GENES	0.0238011	0.297549	0.352488	-0.482368	-1.71489	13	EGR3 EGR1 BHLHE40 SERPINE1 NGFR PRF1
CSHL1_TARGET_GENES	0.023922	0.29802	0.352488	-0.540055	-1.6954	9	SPRY4 HEY1 RND3 PLAU
GSE21670_STAT3_KO_VS_WT_CD4_TCELL_DN	0.023922	0.29802	0.352488	-0.540862	-1.69793	9	BHLHE40 ADAM19 UPP1 CEACAM1 IL4R MMD SOCS2 SREBF1 LRP8
GSE26343_UNSTIM_VS_LPS_STIM_MACROPHAGE_UP	0.023922	0.29802	0.352488	-0.540862	-1.69793	9	DUSP6 PLAU B3GNT7 EML4 SLC7A11 PFKP VCAN ZFP36 LRP8
MODULE_92	0.023922	0.29802	0.352488	-0.540256	-1.69603	9	CCL20 IL11 PCDH1 EDN1 EREG IL18 LIF FAT1
MORF_FANCG	0.0239428	0.29802	0.352488	-0.879412	-1.50984	2	SLC2A1 DKK4
ZNF585B_TARGET_GENES	0.0239579	0.29802	0.352488	0.618898	1.71294	6	LOXL1 MAFB ZNF540
GSE2405_0H_VS_3H_A_PHAGOCYTOPHILUM_STIM_NEUTROPHIL_UP	0.0239723	0.29802	0.352488	-0.398128	-1.65386	20	PALD1 HEY1 DUSP4 IGFBP3 SERPINE1 PLB1 CDCP1 TIMP1 SH3TC2 TGM2 IL18 SLC4A11 S100A11 SERPINE2 RBP1
KDM5D_TARGET_GENES	0.0239801	0.29802	0.352488	-0.336802	-1.63581	33	ROBO4 DUSP6 IER3 DUSP4 S100A2 CYP24A1 TTC39B GDF15 KRT18 HK1 UBASH3B CP LUCAT1 BIN1 TGFB1I1 SH3TC1 TESC CLIC1 NEK3 DCBLD2 TSPAN14
GOBP_CELLULAR_RESPONSE_TO_MECHANICAL_STIMULUS	0.0241005	0.298976	0.352488	-0.633685	-1.69452	6	PDE2A ANKRD1 SLC2A1 ITGA2
MULLIGHAN_NPM1_MUTATED_SIGNATURE_1_DN	0.0241005	0.298976	0.352488	-0.633428	-1.69384	6	DUSP5 PDE2A FXYD5 LPAR6 LDLR
HP_GAZE_EVOKED_HORIZONTAL_NYSTAGMUS	0.0241455	0.298976	0.352488	0.891176	1.54294	2	UROC1 PRRT2
HP_GAZE_EVOKED_NYSTAGMUS	0.0241455	0.298976	0.352488	0.891176	1.54294	2	UROC1 PRRT2
HP_HORIZONTAL_NYSTAGMUS	0.0241455	0.298976	0.352488	0.891176	1.54294	2	UROC1 PRRT2
MODULE_220	0.0242161	0.299442	0.352488	-0.38515	-1.67968	23	WNT7B IL11 PDGFRB CRABP2 MFNG TGFBR3 NGFR KRT15 EPHB1 EPHA2
UBN1_TARGET_GENES	0.0242187	0.299442	0.352488	-0.335926	-1.63156	33	MYO1G PAX8-AS1 CDKN2B S100A2 SLC2A1 FST TTC39B LOX FOSL1 DLGAP1-AS2 CP SLC7A11 CLCF1 TGM2 TXNIP PLAUR IL18 GLRX DCBLD2 CPEB4 S100A11 COTL1
KERLEY_RESPONSE_TO_CISPLATIN_UP	0.0243578	0.300711	0.352488	-0.669626	-1.66024	5	IER3 SERPINE1 GDF15 FOSL1
GOBP_T_CELL_ACTIVATION	0.0243978	0.300711	0.352488	-0.42338	-1.724	19	EGR3 EGR1 LCK CCR6 VNN1 TNFSF4 LFNG F2RL1 SOX4
GSE19198_1H_VS_6H_IL21_TREATED_TCELL_DN	0.0243978	0.300711	0.352488	-0.422958	-1.72228	19	LYVE1 CDKN2B TTC39B ADAMTS4 LOX MAFF HK1 FOS TIMP1 PLXNA2 ENC1 AKAP12 IL18
GSE1460_CD4_THYMOCYTE_VS_NAIVE_CD4_TCELL_ADULT_BLOOD_UP	0.0244177	0.300711	0.352488	-0.519345	-1.67898	10	EGR1 SOX4 FHL2 HBEGF ENC1 KLF10 MMD COTL1 CHST15 SPRY2
ACTGCCT_MIR34B	0.0244282	0.300711	0.352488	-0.539068	-1.6923	9	NAV3 ETS1 RBM24 SOX4 SETD7 FHL2 JAG1 MOSPD1
GSE14308_TH1_VS_INDUCED_TREG_UP	0.0244282	0.300711	0.352488	-0.538529	-1.69061	9	DUSP5 TNFSF4 LPAR6 ENC1 IGFBP6 PFKP CLIC1 NEK3
ZHU_CMV_8_HR_UP	0.0245095	0.301492	0.352488	-0.804124	-1.60431	3	EGR1 IL11 NR4A1
GFI1_01	0.0245529	0.301621	0.352488	-0.496274	-1.66589	11	ITGA10 ETS1 EDN1 SOX4 ASB4 PPARGC1B ARHGEF2 BMP4 PDE4D MPZL3 SKIDA1
GOBP_REGULATION_OF_PEPTIDYL_TYROSINE_PHOSPHORYLATION	0.0245567	0.301621	0.352488	-0.48102	-1.7101	13	GPRC5A IL11 TDGF1 EREG ICAM1 HBEGF CLCF1 IL18 LIF ERRFI1 ARHGEF2
GSE35435_RESTING_VS_IL4_TREATED_MACROPHAGE_UP	0.0246137	0.301621	0.352488	-0.722724	-1.62859	4	EGR3 SLC16A6 PRF1
GSE40274_SATB1_VS_FOXP3_AND_SATB1_TRANSDUCED_ACTIVATED_CD4_TCELL_UP	0.0246272	0.301621	0.352488	-0.632008	-1.69004	6	DUSP5 TMC8 SLC22A15 CALB2
GSE6269_HEALTHY_VS_STAPH_PNEUMO_INF_PBMC_DN	0.0246272	0.301621	0.352488	-0.631657	-1.6891	6	EGR1 SERPINB8 FOS GK PLAUR VCAN
ZHU_SKIL_TARGETS_UP	0.0246272	0.301621	0.352488	-0.631862	-1.68965	6	IGFBP1 PLAU SERPINE1 ITGA2
GSE17721_POLYIC_VS_GARDIQUIMOD_0.5H_BMDC_UP	0.0246814	0.302065	0.352488	-0.537982	-1.68889	9	CCR6 KRT23 GGT5 CDCP1 SOX4 ANGPTL1 PLLP
HP_ABNORMAL_FEMALE_REPRODUCTIVE_SYSTEM_PHYSIOLOGY	0.024721	0.302331	0.352488	-0.434951	-1.63297	16	SPRY4 DUSP6 CDKN2B PLAU SERPINE1 CCR6
MIR5579_3P	0.0248504	0.302651	0.352488	-0.565317	-1.68726	8	EGR3 CCL20 SLC22A15 KLF5
DESCARTES_FETAL_ADRENAL_SCHWANN_CELLS	0.0248906	0.302651	0.352488	-0.631322	-1.6882	6	HEY1 KCNJ10 SOX8 NGFR
GSE2405_S_AUREUS_VS_UNTREATED_NEUTROPHIL_UP	0.0248906	0.302651	0.352488	-0.630325	-1.68554	6	DUSP6 BHLHE40 TMC8 PRF1 ITPRIP
GSE24671_CTRL_VS_BAKIMULC_INFECTED_MOUSE_SPLENOCYTES_UP	0.0248906	0.302651	0.352488	-0.630386	-1.6857	6	DUSP6 DUSP5 ADAM19
GSE6566_STRONG_VS_WEAK_DC_STIMULATED_CD4_TCELL_DN	0.0248906	0.302651	0.352488	-0.630288	-1.68544	6	PAX8-AS1 CYP24A1 CCR6 MFNG
MIR199A_5P	0.0248906	0.302651	0.352488	-0.630541	-1.68612	6	GPRC5A SERPINE1 ETS1 RASSF2 PLXNA2
MIR199B_5P	0.0248906	0.302651	0.352488	-0.630541	-1.68612	6	GPRC5A SERPINE1 ETS1 RASSF2 PLXNA2
RASHI_RESPONSE_TO_IONIZING_RADIATION_1	0.0248906	0.302651	0.352488	-0.63059	-1.68625	6	EGR1 IER3 SLC2A1 FOS PLXNA2
PAX7_TARGET_GENES	0.0249345	0.302966	0.352488	-0.517602	-1.67335	10	CSMD3 RND3 INPP1 HK1 ICAM1 FHL2 CSGALNACT2 IL4R
HP_ABNORMALITY_OF_THE_ANKLES	0.024989	0.30316	0.352488	0.707161	1.65745	4	MAFB SLC34A3 STX1B
GSE9650_NAIVE_VS_MEMORY_CD8_TCELL_DN	0.0250604	0.30316	0.352488	-0.48084	-1.70946	13	BHLHE40 ADAM19 PRF1 FOS FRMD5 KLF10 PFKP GLRX ERRFI1 S100A11 GDNF KLF6
GOBP_GLUCOSE_IMPORT	0.0250762	0.30316	0.352488	-0.875	-1.50226	2	SLC2A1 HK2
GSE15930_NAIVE_VS_24H_IN_VITRO_STIM_IL12_CD8_TCELL_DN	0.0250762	0.30316	0.352488	-0.875	-1.50226	2	CRABP2 HK2
MIR3168	0.0250762	0.30316	0.352488	-0.801672	-1.59942	3	TAGLN3 DUSP6
RB_P130_DN.V1_DN	0.0250762	0.30316	0.352488	-0.875	-1.50226	2	SLC2A1 HK2
VERNELL_RETINOBLASTOMA_PATHWAY_DN	0.0250762	0.30316	0.352488	-0.802651	-1.60137	3	GPRC5A SERPINE1 CPA4
TSAI_RESPONSE_TO_RADIATION_THERAPY	0.0251564	0.303911	0.352488	-0.666628	-1.6528	5	EGR1 SERPINE1 TGFBR3
HAY_BONE_MARROW_NAIVE_T_CELL	0.0252365	0.304587	0.352488	-0.444266	-1.64972	15	LCK TMC8 CCR6 ETS1 FXYD5 AQP3 ACSL6 EML4 TMC6 IL4R BIN1
AIZARANI_LIVER_C4_EPCAM_POS_BILE_DUCT_CELLS_1	0.0252664	0.304587	0.352488	-0.487081	-1.6955	12	EGR1 PAQR5 GDF15 SOX4 KRT18 KLF10 VCAN TESC TNFRSF12A ERRFI1
RUIZ_TNC_TARGETS_DN	0.0252664	0.304587	0.352488	-0.487558	-1.69716	12	NAV3 GPRC5A PLAU FST FOSL1 FHL2 PFKP TNFRSF12A SERPINE2 MYOF
GSE13738_TCR_VS_BYSTANDER_ACTIVATED_CD4_TCELL_UP	0.0253123	0.304922	0.352488	-0.480185	-1.70713	13	EGR1 SPRY1 PRF1 SOX4 ACSL3 BTBD11 GK GSTO2 SLC16A5 ARHGEF2 PTGFRN ETS2
MCCLUNG_COCAIN_REWARD_4WK	0.0254513	0.306024	0.352488	-0.577172	-1.62652	7	DUSP6 KLF5 NR4A1 FOS CORO2B KLF10
GOBP_POSITIVE_REGULATION_OF_LYMPHOCYTE_DIFFERENTIATION	0.0256073	0.306024	0.352488	-0.562631	-1.67925	8	EGR3 VNN1 TNFSF4 AXL SOX4
GSE15330_MEGAKARYOCYTE_ERYTHROID_VS_GRANULOCYTE_MONOCYTE_PROGENITOR_UP	0.0256073	0.306024	0.352488	-0.564416	-1.68457	8	DUSP5 BHLHE40 TTC39B PRF1 NR4A1
GSE17721_LPS_VS_CPG_1H_BMDC_DN	0.0256073	0.306024	0.352488	-0.562185	-1.67791	8	WNT7B EDN1 GGT5 INPP1 AMPD3 CLCF1
GSE29949_MICROGLIA_BRAIN_VS_CD8_POS_DC_SPLEEN_UP	0.0256073	0.306024	0.352488	-0.562315	-1.6783	8	CCL20 BHLHE40 SERPINB8 TIMP1 HBEGF MMD SERPINE2 FOXO1
GSE339_CD4POS_VS_CD8POS_DC_UP	0.0256073	0.306024	0.352488	-0.562337	-1.67837	8	BHLHE40 CCR6 NR4A1 FRMD5 TGM2 KLF10 BIN1
GSE46468_LUNG_INNATE_LYMPHOID_CELL_VS_SPLEEN_CD4_TCELL_DN	0.0256073	0.306024	0.352488	-0.563798	-1.68273	8	EGR3 IER3 NR4A1 PPP1R15A CSGALNACT2 KLF10 TNFRSF12A ZFP36
INGRAM_SHH_TARGETS_UP	0.0256073	0.306024	0.352488	-0.564384	-1.68448	8	IGFBP3 FILIP1L SPRY1 NR4A1 CP AKAP12 KLF10
GSE16385_MONOCYTE_VS_12H_ROSIGLITAZONE_IFNG_TNF_TREATED_MACROPHAGE_UP	0.0256808	0.306024	0.352488	-0.629105	-1.68227	6	EGR3 EGR1
HP_INCREASED_SUSCEPTIBILITY_TO_FRACTURES	0.0256808	0.306024	0.352488	-0.628074	-1.67952	6	SPRY4 DUSP6 CDKN2B
YAUCH_HEDGEHOG_SIGNALING_PARACRINE_UP	0.0256808	0.306024	0.352488	-0.628462	-1.68056	6	DUSP5 IL11 TDGF1 TTC39B
DESCARTES_FETAL_HEART_MEGAKARYOCYTES	0.0256888	0.306024	0.352488	-0.665854	-1.65089	5	SERPINE1 PAQR5 TNFSF4 EREG
GOLDRATH_NAIVE_VS_MEMORY_CD8_TCELL_UP	0.0256888	0.306024	0.352488	-0.666174	-1.65168	5	EGR1 GGT5 AMPD3 LDLR PLAUR
GSE3039_NKT_CELL_VS_B1_BCELL_DN	0.0256888	0.306024	0.352488	-0.664959	-1.64867	5	TNS4 LYVE1 HK2
UZONYI_RESPONSE_TO_LEUKOTRIENE_AND_THROMBIN	0.0256888	0.306024	0.352488	-0.665215	-1.6493	5	EGR3 EGR1
BROWN_MYELOID_CELL_DEVELOPMENT_UP	0.0256939	0.306024	0.352488	-0.53789	-1.68861	9	EGR1 SAT1 UPP1 EREG CEACAM1 PLAUR GLRX S100A11 PLK3
GSE27092_WT_VS_HDAC7_PHOSPHO_DEFICIENT_CD8_TCELL_UP	0.0257457	0.306425	0.352488	-0.431933	-1.62164	16	WNT7B IGFBP3 KRT15 PHLDA2 ICAM1 CP HBEGF SERPINE2 GGT1 ANXA3 GDNF ETS2 MYADM CCDC152
GSE14769_20MIN_VS_360MIN_LPS_BMDM_DN	0.025825	0.306504	0.352488	-0.494132	-1.6587	11	LCK KCNF1 TNFSF4 ADAMTS4 LOX MAFF TIMP1
GSE22886_NAIVE_CD4_TCELL_VS_NEUTROPHIL_DN	0.025825	0.306504	0.352488	-0.491965	-1.65143	11	IER3 S100A2 EPHB1 NR0B2 F2RL1 B3GNT3 SLC7A11
GSE22935_WT_VS_MYD88_KO_MACROPHAGE_24H_MBOVIS_BCG_STIM_DN	0.025825	0.306504	0.352488	-0.493877	-1.65785	11	DUSP6 CDKN2B SAT1 ADAMTS4 WNK4 LOXL2 ENC1 PLAUR MMD
MODULE_63	0.025825	0.306504	0.352488	-0.492387	-1.65285	11	GPRC5A PDGFRB TGFBR3 EPHB1 AXL EPHA2 TIE1 HBEGF
GSE36392_EOSINOPHIL_VS_NEUTROPHIL_IL25_TREATED_LUNG_DN	0.0259262	0.307058	0.352488	-0.799705	-1.5955	3	PLAU NGFR B3GNT7
HOEK_NEUTROPHIL_2011_2012_TIV_ADULT_3DY_UP	0.0259262	0.307058	0.352488	-0.873529	-1.49974	2	PLAU GGT5
MIR4515	0.0259262	0.307058	0.352488	-0.873529	-1.49974	2	FILIP1L GGT5
GOTZMANN_EPITHELIAL_TO_MESENCHYMAL_TRANSITION_UP	0.025955	0.307182	0.352488	-0.664697	-1.64802	5	SERPINE1 EDN1 INHBB TIMP1 IL4R
AIZARANI_LIVER_C17_HEPATOCYTES_3	0.0259787	0.307247	0.352488	0.366131	1.64308	20	ADH1B ITIH1 APOC3 FGG ACSM2A KNG1 CYP4F3 PLIN5 SERPING1 SULT2A1 FGA
P53_DN.V2_DN	0.0260266	0.307533	0.352488	0.532823	1.72337	9	PLEK2 TNNC2 ADAM11 SMPX DIO1 SERPING1
HP_TRUNCAL_ATAXIA	0.0260393	0.307533	0.352488	0.79676	1.64439	3	UROC1 ATP1A3 SLC30A10
GRADE_COLON_AND_RECTAL_CANCER_UP	0.0262027	0.308218	0.352488	-0.53686	-1.68537	9	PLAU FXYD5 GDF15 AMPD3 ETV4 TIMP1
GSE13522_CTRL_VS_T_CRUZI_Y_STRAIN_INF_SKIN_IFNAR_KO_UP	0.0262027	0.308218	0.352488	-0.536404	-1.68394	9	TGFBR3 RASSF2 PRF1 F2RL1 POU2AF1 ENC1 SLC16A5 TSPAN14 ARSB
MIR1250_3P	0.0262027	0.308218	0.352488	-0.535963	-1.68256	9	MAB21L3 EPHA2 CDCP1 ACSL6 EML4 AKAP12 BIN1 VCAN
GOBP_POSITIVE_REGULATION_OF_REPRODUCTIVE_PROCESS	0.0262096	0.308218	0.352488	-0.798233	-1.59256	3	CCR6 PLB1 INHBB
GSE24210_IL35_TREATED_VS_RESTING_TREG_DN	0.0262096	0.308218	0.352488	-0.798233	-1.59256	3	SYT13 LCK INHBB
HALMOS_CEBPA_TARGETS_DN	0.0262096	0.308218	0.352488	-0.798233	-1.59256	3	PLAU F2RL1 INHBB
SENGUPTA_NASOPHARYNGEAL_CARCINOMA_WITH_LMP1_DN	0.0262265	0.308218	0.352488	-0.514989	-1.6649	10	SLC6A14 GDA CRABP2 KRT23 TGFBR3
REACTOME_CYTOKINE_SIGNALING_IN_IMMUNE_SYSTEM	0.0262434	0.308218	0.352488	-0.364516	-1.67245	27	EGR1 CCL20 DUSP6 IL11 DUSP4 MMP3 LCK
GSE25085_FETAL_BM_VS_ADULT_BM_SP4_THYMIC_IMPLANT_DN	0.0263364	0.308666	0.352488	-0.491776	-1.65079	11	EGR1 DUSP4 ADAM19 TTC39B SERPINB8 ICAM1 PLXNA2
GSE3982_MAST_CELL_VS_BCELL_UP	0.0263364	0.308666	0.352488	-0.491803	-1.65089	11	BHLHE40 HK2 SOX4 FOSL1 AKAP12 SOCS2 SEMA4C SPRY2 ARRB1 EIF5A2 RHOBTB1
STAT5A_04	0.0263364	0.308666	0.352488	-0.49107	-1.64842	11	CSMD3 SPRY4 ANKRD1 ETS1 NR4A1 CLDN2 FRMD5
GOBP_ERK1_AND_ERK2_CASCADE	0.0264592	0.308999	0.352488	-0.401399	-1.703	21	CCL20 SPRY4 DUSP6 DUSP4 PDGFRB SPRY1 EPHB1 EPHA2 F2RL1
GOBP_CARDIAC_MUSCLE_TISSUE_MORPHOGENESIS	0.0264929	0.308999	0.352488	-0.872059	-1.49721	2	ANKRD1 TGFBR3
GOBP_CORONARY_VASCULATURE_MORPHOGENESIS	0.0264929	0.308999	0.352488	-0.872059	-1.49721	2	PDGFRB TGFBR3
GOMF_ACTIVIN_BINDING	0.0264929	0.308999	0.352488	-0.872059	-1.49721	2	FST TGFBR3
MIR7848_3P	0.0264929	0.308999	0.352488	-0.872059	-1.49721	2	KRT23 TGFBR3
WP_EXTRACELLULAR_VESICLEMEDIATED_SIGNALING_IN_RECIPIENT_CELLS	0.0264929	0.308999	0.352488	-0.872059	-1.49721	2	DKK4 TGFBR3
WP_HYPOTHESIZED_PATHWAYS_IN_PATHOGENESIS_OF_CARDIOVASCULAR_DISEASE	0.0264929	0.308999	0.352488	-0.872059	-1.49721	2	SERPINE1 TGFBR3
GOMF_ZINC_ION_BINDING	0.0265751	0.309641	0.352488	0.310018	1.63531	31	ADH1B PGLYRP2 GATA5 BHMT MT1F TRIM74 MT1G KNG1 TRIM73 CRIP1 TRIM50 ENPP2 MMP11 ADAMTS13
GSE12366_NAIVE_VS_MEMORY_BCELL_UP	0.0266214	0.309641	0.352488	-0.560305	-1.6723	8	DUSP6 EDN1 TTC39B GK ENC1 IL4R MMD
GSE19198_6H_VS_24H_IL21_TREATED_TCELL_UP	0.0266214	0.309641	0.352488	-0.559214	-1.66905	8	SERPINE1 EDN1 SOX4 SLC7A11 HBEGF ITPRIP PLAUR
GSE5589_WT_VS_IL10_KO_LPS_AND_IL10_STIM_MACROPHAGE_45MIN_DN	0.0266214	0.309641	0.352488	-0.559347	-1.66944	8	IER3 DUSP5 ASB4 FAM43A NES KLF10 SOCS2 METRNL
GSE17721_CTRL_VS_PAM3CSK4_12H_BMDC_DN	0.0267344	0.310057	0.352488	-0.62426	-1.66932	6	HK2 WNK4 GK TGM2 IL18 GLRX
GSE17974_0H_VS_4H_IN_VITRO_ACT_CD4_TCELL_DN	0.0267344	0.310057	0.352488	-0.625222	-1.67189	6	EGR3 CCL20
GSE22886_UNSTIM_VS_STIM_MEMORY_TCELL_UP	0.0267344	0.310057	0.352488	-0.62426	-1.66932	6	VNN1 EPHB1 TMC6 CSGALNACT1 BIN1 GLRX
SWEET_KRAS_ONCOGENIC_SIGNATURE	0.0267344	0.310057	0.352488	-0.62426	-1.66932	6	DUSP6 KRT18 PHLDA2 CEACAM1 IL18 GLRX
DEURIG_T_CELL_PROLYMPHOCYTIC_LEUKEMIA_DN	0.0267673	0.310057	0.352488	-0.484152	-1.6853	12	DUSP5 SLC16A6 TGFBR3 PRF1 LPAR6 ACSL3 EML4 ENC1 PFKP
GSE1460_INTRATHYMIC_T_PROGENITOR_VS_DP_THYMOCYTE_DN	0.0267673	0.310057	0.352488	-0.483568	-1.68327	12	EGR3 EGR1 PLCH2 PHLDA2 ELK3 ENC1 NOS3 PPP1R15A
GOBP_RESPONSE_TO_ABIOTIC_STIMULUS	0.0269911	0.312434	0.352488	-0.283036	-1.61082	56	EGR1 PDGFRB MMP3 BHLHE40 PDE2A PLAU ANKRD1 ETS1 SLC2A1 EDN1 HK2 TGFBR3 NGFR ITGA2 NTSR1 EPHB1 AQP3 FOSL1 LOXL2 ICAM1 FOS TIMP1
GSE15930_STIM_VS_STIM_AND_TRICHOSTATINA_48H_CD8_T_CELL_DN	0.0270888	0.313135	0.352488	-0.718736	-1.6196	4	DUSP6 CCR6 SAT1
MIR4710	0.0270888	0.313135	0.352488	-0.718795	-1.61974	4	ROBO4 PCDH1 EPHB1
GSE30083_SP1_VS_SP4_THYMOCYTE_DN	0.0272651	0.314958	0.352488	-0.514202	-1.66236	10	ADAM19 TTC39B F2RL1 AMPD3 UBASH3B BTBD11 CLCF1
DURANTE_ADULT_OLFACTORY_NEUROEPITHELIUM_RESPIRATORY_SECRETORY_CELLS	0.027343	0.315612	0.352488	-0.795287	-1.58668	3	LYZ NR4A1 MAFF
TTTGCAG_MIR518A2	0.0273591	0.315612	0.352488	-0.489437	-1.64294	11	EGR3 DUSP6 INHBB SETD7 BTBD11 JAG1 MMD CPEB4 TSPAN14 PTGFRN
GSE15659_NONSUPPRESSIVE_TCELL_VS_ACTIVATED_TREG_DN	0.027405	0.315926	0.352488	0.613563	1.69817	6	ZDHHC8P1 ZAN SULT1C2 SRRM3 TMEM139
JAEGER_METASTASIS_DN	0.0275465	0.31734	0.352488	-0.426929	-1.60285	16	S100A2 SLC2A1 KRT23 FST KRT15 KLF5 AQP3 F2RL1
MIR4446_3P	0.0276174	0.317529	0.352488	0.880882	1.52512	2	FAM107A KNG1
HP_ABNORMAL_CEREBRAL_ARTERY_MORPHOLOGY	0.0276388	0.317529	0.352488	-0.718289	-1.6186	4	PDGFRB TGFBR3 LOX LDLR
MIR10522_5P	0.0276388	0.317529	0.352488	-0.716845	-1.61534	4	CSMD3 DUSP6
GAO_LARGE_INTESTINE_ADULT_CI_MESENCHYMAL_CELLS	0.0276759	0.317529	0.352488	-0.387848	-1.66645	22	MYO1G DUSP5 ASB2 LCK TMC8 ADAM19 SP140 FXYD5
WTGAAAT_UNKNOWN	0.0276759	0.317529	0.352488	-0.37775	-1.66947	24	CSMD3 NAV3 SLC6A14 DUSP6 CRABP2 FST GPR3 LOX ASB4 INPP1 FOS
ZNF597_TARGET_GENES	0.0276759	0.317529	0.352488	-0.378029	-1.6707	24	PALD1 MYO1G MYEOV BHLHE40 PLAU LINC00973 SP140
GOMF_KINASE_BINDING	0.0277149	0.317761	0.352488	-0.362756	-1.66437	27	DUSP6 DUSP5 CDKN2B DUSP4 PDGFRB RND3 LCK SLC2A1 TRIB1
YGACNNYACAR_UNKNOWN	0.0277844	0.318225	0.352488	-0.573304	-1.61562	7	EGR3 MYBPH DUSP4
GSE3982_DC_VS_MAC_LPS_STIM_UP	0.0277931	0.318225	0.352488	-0.622743	-1.66526	6	PLAU FILIP1L RASSF2 AQP3
GSE11973_MIR223_KOVS_WT_BONE_MARROW_NEUTROPHIL_UP	0.0279138	0.318527	0.352488	-0.715637	-1.61262	4	MYO1G DUSP6
GSE17721_LPS_VS_PAM3CSK4_0.5H_BMDC_DN	0.0279138	0.318527	0.352488	-0.71556	-1.61245	4	CCL20 HOXD1
HP_DECREASED_TESTICULAR_SIZE	0.0279138	0.318527	0.352488	-0.716468	-1.61449	4	SPRY4 DUSP6 AXL
HP_GYNECOMASTIA	0.0279138	0.318527	0.352488	-0.716468	-1.61449	4	SPRY4 DUSP6 AXL
HP_PRIMARY_AMENORRHEA	0.0279138	0.318527	0.352488	-0.716468	-1.61449	4	SPRY4 DUSP6 AXL
GOBP_OSTEOBLAST_DIFFERENTIATION	0.0280614	0.319124	0.352488	-0.425372	-1.59701	16	WNT7B IGFBP3 CYP24A1 SOX8 RASSF2 EPHA2 LOX FHL2 JAG1 CTHRC1 VCAN CLIC1
MIR338_5P	0.0280952	0.319124	0.352488	-0.475786	-1.69149	13	CCL20 SPRY4 RND3 CYP24A1 ETS1 FST ARHGAP23
BIOCARTA_CDK5_PATHWAY	0.028193	0.319124	0.352488	-0.867647	-1.48964	2	EGR1 NGFR
DESCARTES_FETAL_PLACENTA_SMOOTH_MUSCLE_CELLS	0.028193	0.319124	0.352488	-0.867647	-1.48964	2	PAQR5 NGFR
DESCARTES_MAIN_FETAL_SCHWANN_CELLS	0.028193	0.319124	0.352488	-0.867647	-1.48964	2	AQP7P1 NGFR
GOBP_DORSAL_AORTA_DEVELOPMENT	0.028193	0.319124	0.352488	-0.867647	-1.48964	2	HEY1 NGFR
GOBP_EPIDERMIS_MORPHOGENESIS	0.028193	0.319124	0.352488	-0.867647	-1.48964	2	FST NGFR
GOBP_INOSITOL_PHOSPHATE_METABOLIC_PROCESS	0.028193	0.319124	0.352488	-0.793814	-1.58374	3	PLCH2 NTSR1 INPP1
GOBP_NEGATIVE_REGULATION_OF_HAIR_FOLLICLE_DEVELOPMENT	0.028193	0.319124	0.352488	-0.867647	-1.48964	2	DKK4 NGFR
GOBP_POSITIVE_REGULATION_OF_ODONTOGENESIS	0.028193	0.319124	0.352488	-0.867647	-1.48964	2	EDN1 NGFR
GOMF_CORECEPTOR_ACTIVITY	0.028193	0.319124	0.352488	-0.867647	-1.48964	2	TGFBR3 NGFR
PID_P75_NTR_PATHWAY	0.028193	0.319124	0.352488	-0.867647	-1.48964	2	MMP3 NGFR
BOYLAN_MULTIPLE_MYELOMA_C_UP	0.0284665	0.321788	0.352488	-0.714971	-1.61112	4	ASB2 PDE2A ETS1
GSE557_WT_VS_I_AB_KO_DC_DN	0.0284665	0.321788	0.352488	-0.715339	-1.61195	4	DUSP5 LRRC2 CLDN2 FRMD5
MIKKELSEN_MCV6_LCP_WITH_H3K4ME3	0.0285763	0.322812	0.352488	-0.425167	-1.59624	16	MYO1G ROBO4 MAB21L3 TNS4
GOBP_NEGATIVE_REGULATION_OF_SMOOTH_MUSCLE_CELL_PROLIFERATION	0.0287597	0.324233	0.352488	-0.866176	-1.48712	2	IGFBP3 TRIB1
MIR4756_3P	0.0287597	0.324233	0.352488	-0.866176	-1.48712	2	ITGA10 TRIB1
MIR6882_5P	0.0287597	0.324233	0.352488	-0.866176	-1.48712	2	DUSP6 TRIB1
GSE13522_WT_VS_IFNG_KO_SKIN_DN	0.0287839	0.32429	0.352488	0.607988	1.68274	6	SULT1C2 OPRL1 ETNK2 RBM43 ACSM1 CES3
GSE6092_UNSTIM_VS_IFNG_STIM_ENDOTHELIAL_CELL_DN	0.0288231	0.324514	0.352488	-0.572939	-1.61459	7	PLSCR4 FXYD5 TNFSF4 AQP3 BTBD11
HP_DIFFICULTY_STANDING	0.0288799	0.324937	0.352488	0.877941	1.52002	2	FAR1 SLC34A3
RIGGINS_TAMOXIFEN_RESISTANCE_UP	0.0290193	0.326071	0.352488	-0.713969	-1.60886	4	SPRY4 IGFBP3 TGFBR3
YIH_RESPONSE_TO_ARSENITE_C5	0.0290193	0.326071	0.352488	-0.714019	-1.60897	4	CRABP2 PLAU KRT15
AFFAR_YY1_TARGETS_UP	0.0290912	0.326347	0.352488	-0.423827	-1.59121	16	SLC6A14 RND3 ANKRD1 NGFR EPHA2 ICAM1 FOS TGM2 FJX1 TXNIP PPP1R15A
GSE37605_FOXP3_FUSION_GFP_VS_IRES_GFP_TREG_C57BL6_DN	0.0291076	0.326347	0.352488	-0.473132	-1.68205	13	CSMD3 DUSP6 DUSP5 RND3 GGT5 LOX
CTCAGGG_MIR125B_MIR125A	0.0291514	0.326347	0.352488	0.444651	1.69556	13	LOXL1 SSTR3 ADAM11 CRB2 TBX4 BMF MMP11
DORN_ADENOVIRUS_INFECTION_12HR_UP	0.0291599	0.326347	0.352488	-0.659142	-1.63425	5	EGR3 PDE2A EPHA2 NR4A1
FRIDMAN_IMMORTALIZATION_DN	0.0291599	0.326347	0.352488	-0.658511	-1.63268	5	IGFBP3 FILIP1L SERPINE1
POU3F2_01	0.0291599	0.326347	0.352488	-0.660266	-1.63703	5	KRT23 LOX SOX4 FRMD5 VGF
BOSCO_EPITHELIAL_DIFFERENTIATION_MODULE	0.0293292	0.326872	0.352488	-0.792342	-1.58081	3	GPRC5A SLC6A14 KRT18
FIGUEROA_AML_METHYLATION_CLUSTER_5_DN	0.0293292	0.326872	0.352488	-0.863235	-1.48207	2	SYT13 SLC26A9
LI_LUNG_CANCER	0.0293292	0.326872	0.352488	-0.792342	-1.58081	3	IGFBP3 S100A2 KRT18
chr1p35	0.0293292	0.326872	0.352488	-0.792771	-1.58166	3	SPOCD1 LCK
BURTON_ADIPOGENESIS_PEAK_AT_2HR	0.0293424	0.326872	0.352488	-0.511905	-1.65493	10	IER3 SERPINE1 HK2 NR4A1 FOS PPP1R15A ERRFI1 ZFP36 ETS2 THBS1
GSE5589_LPS_VS_LPS_AND_IL10_STIM_IL6_KO_MACROPHAGE_45MIN_DN	0.0293424	0.326872	0.352488	-0.511905	-1.65493	10	ASB2 LCK ESAM UPP1 LFNG CP PLAUR CHST15 SPRY2 THBS1
WANG_METHYLATED_IN_BREAST_CANCER	0.0293424	0.326872	0.352488	-0.511905	-1.65493	10	GDF15 EPHA2 UPP1 MAFF FOSL1 SERPINB8 HBEGF ETV5 KLF6 THBS1
DAVICIONI_TARGETS_OF_PAX_FOXO1_FUSIONS_DN	0.0293812	0.327089	0.352488	-0.622159	-1.6637	6	SPRY4 DUSP4 IGFBP3
ACEVEDO_LIVER_TUMOR_VS_NORMAL_ADJACENT_TISSUE_UP	0.029508	0.327581	0.352488	0.385884	1.67343	18	GSTA2 MAFB GNMT GSTA1 ETNK2 SOWAHA SLC30A10 SLC51A SLC23A1 CYP4F2
NUYTTEN_NIPP1_TARGETS_DN	0.0295883	0.327581	0.352488	-0.330496	-1.63978	36	GPRC5A TNS4 SPRY4 DUSP5 ESAM KLF5 EPHA2 INHBB B3GNT3 MAFF KRT18 ETV4 PHLDA2 SETD7 ACSL3 GK ENC1 TXNIP CEACAM1 IGFBP6 SLC4A11 CTHRC1
SRF_Q4	0.0296213	0.327581	0.352488	-0.414992	-1.68984	19	EGR3 EGR1 DUSP6 DUSP5 EDN1 FST RASSF2 NR4A1 FOS EML4 AKAP12 VGF TGFB1I1
ELK1_01	0.0297641	0.327581	0.352488	-0.531947	-1.66995	9	LCK EPHA2 SOX4 TIE1 FOS ELK3 CPEB4 SEMA4C PAX6
GSE6092_IFNG_VS_IFNG_AND_B_BURGDORFERI_INF_ENDOTHELIAL_CELL_UP	0.0297641	0.327581	0.352488	-0.531449	-1.66839	9	KCNJ10 SLC16A6 LFNG TMC6 FBLIM1 BIN1 MOSPD1 KDM7A
TFIIA_Q6	0.0297641	0.327581	0.352488	-0.53224	-1.67087	9	EGR1 KCNJ10 TRIB1 AXL NR4A1 FHL2
GOBP_POSITIVE_REGULATION_OF_MUSCLE_CONTRACTION	0.0298987	0.327581	0.352488	-0.861765	-1.47954	2	EDN1 ITGA2
GOBP_POSITIVE_REGULATION_OF_SMOOTH_MUSCLE_CONTRACTION	0.0298987	0.327581	0.352488	-0.861765	-1.47954	2	EDN1 ITGA2
GOBP_REGULATION_OF_SMOOTH_MUSCLE_CONTRACTION	0.0298987	0.327581	0.352488	-0.861765	-1.47954	2	EDN1 ITGA2
GOCC_PROTEIN_COMPLEX_INVOLVED_IN_CELL_ADHESION	0.0298987	0.327581	0.352488	-0.861765	-1.47954	2	ITGA10 ITGA2
GOMF_CELL_MATRIX_ADHESION_MEDIATOR_ACTIVITY	0.0298987	0.327581	0.352488	-0.861765	-1.47954	2	ITGA10 ITGA2
GOMF_COLLAGEN_BINDING_INVOLVED_IN_CELL_MATRIX_ADHESION	0.0298987	0.327581	0.352488	-0.861765	-1.47954	2	ITGA10 ITGA2
KEGG_DILATED_CARDIOMYOPATHY	0.0298987	0.327581	0.352488	-0.861765	-1.47954	2	ITGA10 ITGA2
KEGG_HYPERTROPHIC_CARDIOMYOPATHY_HCM	0.0298987	0.327581	0.352488	-0.861765	-1.47954	2	ITGA10 ITGA2
KEGG_SMALL_CELL_LUNG_CANCER	0.0298987	0.327581	0.352488	-0.861765	-1.47954	2	CDKN2B ITGA2
MODULE_275	0.0298987	0.327581	0.352488	-0.861765	-1.47954	2	ITGA10 ITGA2
PID_INTEGRIN_CS_PATHWAY	0.0298987	0.327581	0.352488	-0.861765	-1.47954	2	ITGA10 ITGA2
REACTOME_CHL1_INTERACTIONS	0.0298987	0.327581	0.352488	-0.861765	-1.47954	2	ITGA10 ITGA2
REACTOME_MET_PROMOTES_CELL_MOTILITY	0.0298987	0.327581	0.352488	-0.861765	-1.47954	2	TNS4 ITGA2
REACTOME_PLATELET_ADHESION_TO_EXPOSED_COLLAGEN	0.0298987	0.327581	0.352488	-0.861765	-1.47954	2	ITGA10 ITGA2
REACTOME_SIGNALING_BY_MET	0.0298987	0.327581	0.352488	-0.861765	-1.47954	2	TNS4 ITGA2
WP_INTEGRINMEDIATED_CELL_ADHESION	0.0298987	0.327581	0.352488	-0.861765	-1.47954	2	ITGA10 ITGA2
WP_SMALL_CELL_LUNG_CANCER	0.0298987	0.327581	0.352488	-0.861765	-1.47954	2	CDKN2B ITGA2
chr5q11	0.0298987	0.327581	0.352488	-0.861765	-1.47954	2	FST ITGA2
PGF_UP.V1_UP	0.0299106	0.327581	0.352488	-0.621202	-1.66114	6	TGFBR3 ITGA2 SAT1 CALB2
KIM_MYC_AMPLIFICATION_TARGETS_DN	0.0301247	0.329575	0.352488	-0.713864	-1.60863	4	TTC39B KLF5 RAB3B PLXNA2
WP_ONE_CARBON_METABOLISM_AND_RELATED_PATHWAYS	0.0301628	0.329575	0.352488	0.606509	1.67865	6	BHMT GNMT ETNK2 CDO1 DMGDH BCAT2
MONNIER_POSTRADIATION_TUMOR_ESCAPE_DN	0.0301691	0.329575	0.352488	-0.374114	-1.6534	24	EGR1 DUSP6 RND3 BHLHE40 KRT18 LOXL2 FOS ACSL3 CP TGM2 TMSB4X FBLIM1 PPP1R15A GSTO2 KLF10 ERRFI1 CLIC1
AZARE_NEOPLASTIC_TRANSFORMATION_BY_STAT3_UP	0.0301708	0.329575	0.352488	-0.556652	-1.6614	8	DUSP4 MMP3 VNN1 FST
GSE14350_IL2RB_KO_VS_WT_TEFF_DN	0.0302729	0.330049	0.352488	-0.530191	-1.66443	9	ASB2 CRABP2 SLC16A6 ETS1
GSE360_L_DONOVANI_VS_T_GONDII_DC_DN	0.0302729	0.330049	0.352488	-0.527699	-1.65661	9	MMP3 CYP24A1 VNN1 FST TNFSF4
RICKMAN_TUMOR_DIFFERENTIATED_WELL_VS_MODERATELY_DN	0.0302729	0.330049	0.352488	-0.530462	-1.66529	9	PPP2R2C TNS4 S100A2 PAQR5 CDCP1 SH2D5
GSE29618_BCELL_VS_MDC_DN	0.030381	0.330374	0.352488	-0.510417	-1.65012	10	BHLHE40 TRIB1 AXL TIMP1 IL18 GLRX COTL1 MYOF ETS2 ARRB1
GSE29618_PDC_VS_MDC_DAY7_FLU_VACCINE_DN	0.030381	0.330374	0.352488	-0.510417	-1.65012	10	EGR1 MFNG HK2 SAT1 TIMP1 IL18 VCAN COTL1 IFITM2 ARRB1
GSE7852_TREG_VS_TCONV_FAT_UP	0.030381	0.330374	0.352488	-0.510417	-1.65012	10	DUSP4 FXYD5 FRMD5 CSGALNACT1 IL18 GLRX ZFP36 PAX6 SLC37A2 ARRB1
LET_7D_5P	0.030381	0.330374	0.352488	-0.510445	-1.65021	10	PALD1 HOXD1 EDN1 TGFBR3 CPA4 B3GNT7
FAN_OVARY_CL17_PUTATIVE_APOPTOTIC_SMOOTH_MUSCLE_CELL	0.0306262	0.332826	0.352488	-0.469655	-1.66969	13	IER3 PDGFRB ADAMTS4 AXL NR4A1 MAFF PHLDA2 AKAP12 TNFRSF12A TAGLN FGFR1 ETS2
GOBP_ENDOTHELIAL_CELL_DEVELOPMENT	0.0306779	0.332959	0.352488	-0.555901	-1.65916	8	ROBO4 WNT7B PDE2A F2RL1 ICAM1
GOBP_ESTABLISHMENT_OF_ENDOTHELIAL_BARRIER	0.0306779	0.332959	0.352488	-0.555901	-1.65916	8	ROBO4 WNT7B PDE2A F2RL1 ICAM1
MIR4450	0.0307736	0.333442	0.352488	0.872059	1.50984	2	SLC1A2 CTBP2
VANDESLUIS_NORMAL_EMBRYOS_UP	0.0307736	0.333442	0.352488	0.873529	1.51238	2	CREB3L3 ETV2
GOBP_REGULATION_OF_REACTIVE_OXYGEN_SPECIES_METABOLIC_PROCESS	0.0307817	0.333442	0.352488	-0.527129	-1.65482	9	PDGFRB MMP3 EDN1 HK2 F2RL1 ICAM1
GSE13485_DAY1_VS_DAY7_YF17D_VACCINE_PBMC_UP	0.0309003	0.334298	0.352488	-0.50986	-1.64832	10	IL11 MYBPH GDA GPR3 ADAMTS4
GSE13738_TCR_VS_BYSTANDER_ACTIVATED_CD4_TCELL_DN	0.0309003	0.334298	0.352488	-0.510146	-1.64924	10	CDKN2B CCR6 UPP1 LPAR6 F2RL1 EML4 HBEGF
GSE11924_TH1_VS_TH2_CD4_TCELL_UP	0.0309694	0.33483	0.352488	-0.619117	-1.65557	6	MMP3 MFNG NR0B2 ACSL6 FHL2
GSE29618_MONOCYTE_VS_PDC_DAY7_FLU_VACCINE_UP	0.0311324	0.336163	0.352488	-0.468218	-1.66458	13	EGR1 IER3 HK2 TRIB1 SAT1 UPP1 HK1 TIMP1 HBEGF
HP_DEPRESSIVITY	0.0311324	0.336163	0.352488	-0.467166	-1.66084	13	SPRY4 DUSP6 CDKN2B PDGFRB SLC2A1 TDGF1
GSE22886_NAIVE_CD8_TCELL_VS_MONOCYTE_UP	0.0311849	0.336514	0.352488	-0.555446	-1.6578	8	LCK SP140 ETS1 TGFBR3 PRF1
KEGG_PPAR_SIGNALING_PATHWAY	0.0313008	0.337549	0.321776	0.475169	1.639	10	AQP7 CYP7A1 PLIN1 APOC3
GOBP_REGULATION_OF_JNK_CASCADE	0.0314988	0.338811	0.321776	-0.618453	-1.65379	6	WNT7B EPHB1 RASSF2 F2RL1
GSE37534_PIOGLITAZONE_VS_ROSIGLITAZONE_TREATED_CD4_TCELL_PPARG1_FOXP3_TRANSDUCED_UP	0.0315416	0.338811	0.321776	0.60503	1.67455	6	SUSD3 ANKRD9 ALDH6A1 TTYH2 PDXP STARD5
E2F_Q4_01	0.0316071	0.338811	0.321776	-0.787923	-1.57199	3	EPHB1 KLF5 ETV4
MODULE_124	0.0316071	0.338811	0.321776	-0.788568	-1.57328	3	DUSP6 DUSP4
MODULE_244	0.0316071	0.338811	0.321776	-0.789396	-1.57493	3	LCK EPHB1 HK1
MODULE_407	0.0316071	0.338811	0.321776	-0.788568	-1.57328	3	DUSP6 DUSP4
QI_HYPOXIA_TARGETS_OF_HIF1A_AND_FOXA2	0.0316071	0.338811	0.321776	-0.789396	-1.57493	3	GPRC5A F2RL1 HK1
TSUNODA_CISPLATIN_RESISTANCE_UP	0.0316071	0.338811	0.321776	-0.857353	-1.47197	2	PLAU UCA1
WP_GLYCOGEN_SYNTHESIS_AND_DEGRADATION	0.0316071	0.338811	0.321776	-0.789396	-1.57493	3	PPP2R2C HK2 HK1
GSE19888_CTRL_VS_A3R_ACTIVATION_MAST_CELL_DN	0.0316199	0.338811	0.321776	0.46238	1.65118	11	SSTR3 EFHD1 LCN12 WNT11 CYP4F12 DIO1 FGA
GSE30971_CTRL_VS_LPS_STIM_MACROPHAGE_WBP7_HET_2H_UP	0.0316386	0.338811	0.321776	-0.465812	-1.65603	13	CCL20 HEY1 IER3 PLAU UPP1 AMPD3 PHLDA2 HBEGF
STAT6_02	0.031692	0.339167	0.321776	-0.555081	-1.65671	8	PDGFRB LCK EDN1 EPHA2 ANGPTL1
KUNINGER_IGF1_VS_PDGFB_TARGETS_UP	0.0317829	0.339621	0.321776	-0.711556	-1.60342	4	MYBPH SOX8 FST
GSE30971_2H_VS_4H_LPS_STIM_MACROPHAGE_WBP7_HET_UP	0.0317992	0.339621	0.321776	-0.523876	-1.64461	9	S100A2 BHLHE40 SLC2A1 MFNG KRT18 FOS
GOBP_POSITIVE_REGULATION_OF_REACTIVE_OXYGEN_SPECIES_METABOLIC_PROCESS	0.031835	0.339621	0.321776	-0.653945	-1.62136	5	PDGFRB EDN1 F2RL1 ICAM1
GSE23321_CD8_STEM_CELL_MEMORY_VS_CENTRAL_MEMORY_CD8_TCELL_DN	0.031835	0.339621	0.321776	-0.654799	-1.62348	5	MYO1G FXYD5 MFNG
GSE45365_WT_VS_IFNAR_KO_BCELL_UP	0.031835	0.339621	0.321776	-0.653545	-1.62037	5	MYO1G CCL20
GSE22103_UNSTIM_VS_LPS_STIM_NEUTROPHIL_UP	0.0320281	0.341084	0.321776	-0.616864	-1.64954	6	ASB2 TRIB1 LFNG ICAM1 IL4R ERRFI1
GSE7219_UNSTIM_VS_LPS_AND_ANTI_CD40_STIM_DC_UP	0.0320281	0.341084	0.321776	-0.616864	-1.64954	6	PDE2A ETS1 NR4A1 BTBD11 ENC1 ERRFI1
TATA_C	0.0321449	0.341084	0.321776	-0.462558	-1.64446	13	NAV3 PDGFRB MMP3 CRABP2 LOX AKAP12 BIN1 ERRFI1 PPARGC1B ARHGEF2 TAGLN
HP_ABNORMALITY_OF_VITAMIN_E_METABOLISM	0.0321753	0.341084	0.321776	0.688791	1.61439	4	CYP7A1 SLC30A10 TTPA MTTP
LI_WILMS_TUMOR	0.0321766	0.341084	0.321776	-0.787923	-1.57199	3	CRABP2 INHBB ETV4
DESCARTES_FETAL_PLACENTA_IGFBP1_DKK1_POSITIVE_CELLS	0.0321991	0.341084	0.321776	-0.551929	-1.6473	8	IGFBP1 S100A3 GGT5 ADAMTS4 TIMP1 IGFBP6 RBP1 SDC3
GOBP_NEGATIVE_REGULATION_OF_ERK1_AND_ERK2_CASCADE	0.0321991	0.341084	0.321776	-0.552906	-1.65022	8	SPRY4 DUSP6 DUSP4 SPRY1
GSE28237_EARLY_VS_LATE_GC_BCELL_DN	0.0321991	0.341084	0.321776	-0.553266	-1.65129	8	MYO1G BHLHE40 SLC16A6 TTC39B PEAR1
GSE37532_WT_VS_PPARG_KO_LN_TREG_UP	0.0321991	0.341084	0.321776	-0.552662	-1.64949	8	EGR1 FXYD5 AXL LPAR6 F2RL1
MODULE_98	0.0321991	0.341084	0.321776	-0.552131	-1.64791	8	EGR1 DUSP5 SOX4 FOSL1 FOS
WP_MAPK_SIGNALING_PATHWAY	0.0321991	0.341084	0.321776	-0.551991	-1.64749	8	DUSP6 DUSP4 PDGFRB NR4A1 FOS
WP_PPAR_SIGNALING_PATHWAY	0.0322147	0.341084	0.321776	0.523455	1.69307	9	AQP7 CYP7A1 PLIN1 APOC3
HOSHIDA_LIVER_CANCER_SURVIVAL_UP	0.032308	0.341294	0.321776	-0.523451	-1.64328	9	IER3 DUSP5 FILIP1L LOXL2 SERPINB8 IGFBP6 TGFB1I1 ANXA3
CLASPER_LYMPHATIC_VESSELS_DURING_METASTASIS_UP	0.0323357	0.341294	0.321776	-0.710306	-1.60061	4	ESAM EDN1 SPRY1
HERNANDEZ_MITOTIC_ARREST_BY_DOCETAXEL_2_DN	0.0323357	0.341294	0.321776	-0.710809	-1.60174	4	EGR1 TGFBR3 SPRY1
HP_ABNORMAL_OVARIAN_PHYSIOLOGY	0.0323357	0.341294	0.321776	-0.709666	-1.59916	4	SPRY4 DUSP6
HP_FEMALE_HYPOGONADISM	0.0323357	0.341294	0.321776	-0.709666	-1.59916	4	SPRY4 DUSP6
GOBP_AMEBOIDAL_TYPE_CELL_MIGRATION	0.0324749	0.342549	0.321776	-0.328167	-1.62822	36	EGR3 S100A2 CCR6 ETS1 SOX8 EDN1 TDGF1 ITGA2 MIR29A EPHA2 NR4A1 MIXL1 LOXL2 TIMP1 HBEGF TMSB4X SRPX2 NOS3 AKAP12 CEACAM1
GSE9988_LOW_LPS_VS_ANTI_TREM1_AND_LPS_MONOCYTE_DN	0.0326511	0.343905	0.321776	-0.461849	-1.64194	13	S100A2 BHLHE40 SERPINE1 EDN1 TRIB1 UPP1 UBASH3B ACSL3
GOCC_ACROSOMAL_VESICLE	0.0326705	0.343905	0.321776	0.870588	1.50729	2	LOXL1 BMF
GSE17721_PAM3CSK4_VS_CPG_2H_BMDC_DN	0.0327061	0.343905	0.321776	-0.551617	-1.64637	8	PLAU EDN1 SAT1 MAFF ICAM1 PPP1R15A IL18
GSE40184_HEALTHY_VS_HCV_INFECTED_DONOR_PBMC_DN	0.0327061	0.343905	0.321776	-0.550747	-1.64378	8	MYO1G ASB2 BHLHE40
HP_ABNORMAL_BLOOD_INORGANIC_CATION_CONCENTRATION	0.0327061	0.343905	0.321776	-0.551432	-1.64582	8	CDKN2B PDGFRB KCNJ10 CYP24A1
CUI_DEVELOPING_HEART_SMOOTH_MUSCLE_CELL	0.0327461	0.343905	0.321776	-0.786451	-1.56905	3	CRABP2 LOX ANGPTL1
GSE40493_BCL6_KO_VS_WT_TREG_UP	0.0327461	0.343905	0.321776	-0.786451	-1.56905	3	PDE2A MIR29A ANGPTL1
GTTRYCATRR_UNKNOWN	0.0328286	0.344076	0.321776	0.687316	1.61093	4	JAKMIP2 ATP1A3 PSD CASKIN1
GOBP_CELLULAR_COMPONENT_ASSEMBLY_INVOLVED_IN_MORPHOGENESIS	0.0328884	0.344076	0.321776	-0.708303	-1.59609	4	PDGFRB ANKRD1 EDN1
GSE20727_CTRL_VS_ROS_INHIBITOR_TREATED_DC_DN	0.0328884	0.344076	0.321776	-0.70944	-1.59865	4	DUSP5 TRIB1 AQP3 TGM2
GSE20727_DNFB_ALLERGEN_VS_ROS_INH_AND_DNFB_ALLERGEN_TREATED_DC_DN	0.0328884	0.344076	0.321776	-0.707965	-1.59533	4	BHLHE40 PEAR1 SPRY1 ELK3
GSE22886_NAIVE_CD4_TCELL_VS_MEMORY_TCELL_DN	0.0328884	0.344076	0.321776	-0.707965	-1.59533	4	CCL20 AQP3 LPAR6 ELK3
HP_APLASIA_HYPOPLASIA_OF_THE_OVARY	0.0328884	0.344076	0.321776	-0.707345	-1.59394	4	SPRY4 DUSP6
MIR4516	0.0329051	0.344076	0.321776	-0.652683	-1.61823	5	EGR3 SPRY4
GOBP_METANEPHRIC_NEPHRON_DEVELOPMENT	0.0330869	0.345763	0.321776	-0.616145	-1.64762	6	EGR1 PDGFRB SOX8
GSE15330_HSC_VS_GRANULOCYTE_MONOCYTE_PROGENITOR_DN	0.0331553	0.346263	0.321776	0.686333	1.60863	4	MAFB GATA5 PPP1R3C AASS
GSE12963_UNINF_VS_ENV_AND_NEF_DEFICIENT_HIV1_INF_CD4_TCELL_DN	0.0332132	0.346439	0.321776	-0.550445	-1.64287	8	SPRY4 ETV4 COLGALT2 FRMD5 FAM43A GMDS MYOF MYADM
HESS_TARGETS_OF_HOXA9_AND_MEIS1_DN	0.0332132	0.346439	0.321776	-0.550445	-1.64287	8	EGR1 LYZ UPP1 FOS IL18 VCAN ZFP36 MYADM
KYNG_NORMAL_AGING_UP	0.0333155	0.346968	0.321776	-0.852941	-1.46439	2	ITGA2 SAT1
KYNG_WERNER_SYNDROM_UP	0.0333155	0.346968	0.321776	-0.852941	-1.46439	2	ITGA2 SAT1
GSE41867_NAIVE_VS_DAY8_LCMV_EFFECTOR_CD8_TCELL_DN	0.0333256	0.346968	0.321776	-0.52165	-1.63762	9	DUSP5 PDE2A ADAM19 ETS1 ANGPTL1 SETD7
GOBP_CELLULAR_RESPONSE_TO_OXYGEN_CONTAINING_COMPOUND	0.0333854	0.347377	0.321776	-0.284403	-1.64322	59	EGR1 WNT7B IGFBP1 MMP3 PDE2A ANKRD1 CYP24A1 SERPINE1 ETS1 PLSCR4 EDN1 NGFR TRIB1 ITGA2 TNFSF4 AXL KLF5 GDF15 SOX4 NR4A1 INHBB
KRIGE_RESPONSE_TO_TOSEDOSTAT_24HR_DN	0.033604	0.34849	0.321776	-0.411512	-1.67567	19	EGR1 SLC2A1 MFNG TRIB1 SPRY1 LYZ SOX4 B3GNT7 UBASH3B COLGALT2 FJX1 GMDS PPARGC1B DCBLD2 TRNP1 IFITM2 ARRB1
CTTGTAT_MIR381	0.0336163	0.34849	0.321776	-0.61493	-1.64437	6	NAV3 ETS1 SOX4 ACSL3 CLCF1
GOBP_POSITIVE_REGULATION_OF_MYELOID_LEUKOCYTE_DIFFERENTIATION	0.0336163	0.34849	0.321776	-0.613905	-1.64163	6	TRIB1 FOS KLF10 LIF TESC PPARGC1B
GSE17721_CTRL_VS_GARDIQUIMOD_2H_BMDC_UP	0.0336163	0.34849	0.321776	-0.615847	-1.64682	6	SLC6A14 DUSP6 SLC2A1
GSE40274_XBP1_VS_FOXP3_AND_XBP1_TRANSDUCED_ACTIVATED_CD4_TCELL_DN	0.0336163	0.34849	0.321776	-0.613817	-1.64139	6	DUSP5 SLC16A6 TNFSF4 NR4A1
JI_METASTASIS_REPRESSED_BY_STK11	0.0336163	0.34849	0.321776	-0.61386	-1.64151	6	TNS4 DUSP4 GDF15 F2RL1
chr9q34	0.0337766	0.349345	0.321776	0.571023	1.70558	7	RNF224 SLC34A3 CLIC3 LCN12 ADAMTS13
GOBP_STRESS_RESPONSE_TO_METAL_ION	0.0338316	0.349345	0.321776	0.62777	1.59543	5	MT1F MT1G SLC30A10 MT1E MT1X
WP_ZINC_HOMEOSTASIS	0.0338316	0.349345	0.321776	0.62777	1.59543	5	MT1F MT1G SLC30A10 MT1E MT1X
NAKAYA_PBMC_FLUMIST_AGE_18_50YO_7DY_DN	0.0338774	0.349345	0.321776	-0.392384	-1.66475	21	EGR3 DUSP5 TRIB1 B3GNT7 ICAM1 EML4 HBEGF ITPRIP GK ENC1 PLAUR MMD KDM7A CPEB4 ANXA3 IFITM2 THBS1 PDE4D TCP11L2
GOBP_LYMPHOCYTE_COSTIMULATION	0.033885	0.349345	0.321776	-0.85	-1.45934	2	LCK TNFSF4
GOBP_RESPONSE_TO_PROSTAGLANDIN_E	0.033885	0.349345	0.321776	-0.85	-1.45934	2	TGFBR3 TNFSF4
GRAHAM_CML_QUIESCENT_VS_CML_DIVIDING_UP	0.033885	0.349345	0.321776	-0.85	-1.45934	2	CCL20 TNFSF4
LASTOWSKA_COAMPLIFIED_WITH_MYCN	0.033885	0.349345	0.321776	-0.848529	-1.45682	2	KCNF1 PLB1
ZHONG_PFC_C1_NEUROD1_POS_EXCITATORY_NEURON	0.033885	0.349345	0.321776	-0.851471	-1.46187	2	HEY1 CALB2
GOBP_REGULATION_OF_HAIR_CYCLE	0.0339939	0.349826	0.321776	-0.705516	-1.58981	4	FST DKK4 NGFR
GSE29615_CTRL_VS_DAY3_LAIV_IFLU_VACCINE_PBMC_DN	0.0339939	0.349826	0.321776	-0.704813	-1.58823	4	IL11 IGFBP1 DKK4
HP_ICHTHYOSIS	0.0339939	0.349826	0.321776	-0.705984	-1.59087	4	SPRY4 DUSP6
GSE17974_IL4_AND_ANTI_IL12_VS_UNTREATED_0.5H_ACT_CD4_TCELL_UP	0.0341456	0.351174	0.321776	-0.613589	-1.64078	6	TAGLN3 IGFBP1 CCR6
GSE11864_CSF1_IFNG_VS_CSF1_IFNG_PAM3CYS_IN_MAC_DN	0.0342273	0.351585	0.321776	-0.549234	-1.63926	8	MYBPH DUSP4 TRIB1 UPP1 LFNG DLGAP1-AS2
PID_UPA_UPAR_PATHWAY	0.0342273	0.351585	0.321776	-0.548925	-1.63834	8	PDGFRB MMP3 PLAU SERPINE1
WP_FOCAL_ADHESIONPI3KAKTMTORSIGNALING_PATHWAY	0.0343155	0.352277	0.321776	-0.435704	-1.7079	17	PPP2R2C ITGA10 PDGFRB SLC2A1 NGFR ITGA2 EPHA2 LPAR6
GOCC_PHAGOCYTIC_CUP	0.0344545	0.352505	0.321776	-0.847059	-1.45429	2	MYO1G PEAR1
GSE25123_WT_VS_PPARG_KO_MACROPHAGE_IL4_AND_ROSIGLITAZONE_STIM_DN	0.0344545	0.352505	0.321776	-0.782032	-1.56024	3	FXYD5 PLCH2 TIE1
MODULE_153	0.0344545	0.352505	0.321776	-0.844118	-1.44924	2	CRABP2 KRT15
PID_MYC_REPRESS_PATHWAY	0.0344545	0.352505	0.321776	-0.780575	-1.55733	3	CDKN2B PDGFRB
GSE23568_ID3_TRANSDUCED_VS_ID3_KO_CD8_TCELL_UP	0.0345102	0.352505	0.321776	-0.651403	-1.61506	5	PDGFRB FXYD5 NR4A1 TMC6 PFKP
GSE43863_TH1_VS_TFH_MEMORY_CD4_TCELL_UP	0.0345102	0.352505	0.321776	-0.651403	-1.61506	5	DUSP4 LCK MAFF FOSL1 PFKP
WACKER_HYPOXIA_TARGETS_OF_VHL	0.0345102	0.352505	0.321776	-0.651403	-1.61506	5	IGFBP3 HK2 INHBB CP PFKP
GSE11864_UNTREATED_VS_CSF1_IFNG_IN_MAC_UP	0.0345466	0.352505	0.321776	-0.70059	-1.57871	4	PLB1 MAFF ELK3 FAM43A
HUNSBERGER_EXERCISE_REGULATED_GENES	0.0345466	0.352505	0.321776	-0.700814	-1.57922	4	EGR1 DUSP6
HU_FETAL_RETINA_AMACRINE	0.0345466	0.352505	0.321776	-0.700306	-1.57807	4	TAGLN3 RND3 SOX4
MIR345_3P	0.0347344	0.353779	0.321776	-0.547478	-1.63402	8	DUSP6 EDN1 CORO2B SH3TC2 TSPAN14 PTGFRN SEMA4C RAPGEF5
MIR3915	0.0347344	0.353779	0.321776	-0.54733	-1.63358	8	EGR3 TNS4 TTC39B SPRY1 SH3TC2 SLC7A11
WINTER_HYPOXIA_UP	0.0347344	0.353779	0.321776	-0.547358	-1.63366	8	TNS4 PLAU S100A3 SLC2A1
CAHOY_NEURONAL	0.035024	0.356514	0.321776	-0.78056	-1.5573	3	SYT13 GDA SH2D5
OHGUCHI_LIVER_HNF4A_TARGETS_DN	0.0350583	0.356648	0.321776	0.342268	1.5859	22	SLC22A7 PGLYRP2 ASPDH SLC30A10 SLC23A1 DIO1 SULT2A1 PLA2G12B MTTP ALDH8A1 CYP2D6 ACSM1 PDZK1 CES3 SERPINA12 SLCO2B1 TFR2
GOBP_ENTRY_INTO_HOST	0.0352044	0.357308	0.321776	-0.612992	-1.63919	6	ITGA2 AXL EPHA2 ICAM1 LDLR
GOBP_MOVEMENT_IN_HOST_ENVIRONMENT	0.0352044	0.357308	0.321776	-0.612992	-1.63919	6	ITGA2 AXL EPHA2 ICAM1 LDLR
GSE9037_WT_VS_IRAK4_KO_LPS_1H_STIM_BMDM_UP	0.0352044	0.357308	0.321776	-0.612027	-1.63661	6	EGR1 DUSP4 EREG LOXL2 FAM43A
YAMASHITA_LIVER_CANCER_WITH_EPCAM_DN	0.0352079	0.357308	0.321776	0.784978	1.62007	3	GSTA2 ACSM2A ALDH1L1
STAT_Q6	0.0352414	0.357434	0.321776	-0.54569	-1.62868	8	CSMD3 CCL20 MMP3
HOEK_B_CELL_2011_2012_TIV_ADULT_3DY_UP	0.0355935	0.360538	0.321776	-0.779087	-1.55436	3	TRIB1 AQP3 MIXL1
HP_BENIGN_NEOPLASM_OF_THE_CENTRAL_NERVOUS_SYSTEM	0.0355935	0.360538	0.321776	-0.77826	-1.55271	3	CDKN2B PDGFRB
GSE2770_IL12_ACT_VS_ACT_CD4_TCELL_6H_UP	0.0356521	0.360538	0.321776	-0.696165	-1.56874	4	DUSP4 KCNF1 HK1 ENC1
WP_PREIMPLANTATION_EMBRYO	0.0356521	0.360538	0.321776	-0.699029	-1.5752	4	EGR1 SOX8 AQP3
RICKMAN_TUMOR_DIFFERENTIATED_WELL_VS_POORLY_DN	0.0356543	0.360538	0.321776	-0.368032	-1.62652	24	TNS4 S100A2 SLC2A1 FST TTC39B CDCP1 UPP1 EREG HBEGF ITPRIP FBLIM1 PLAUR IGFBP6 KLF10 C1orf116 AHNAK2 CPEB4 PTGFRN METRNL KLF6
BIOCARTA_INTRINSIC_PATHWAY	0.0358784	0.362357	0.321776	0.621861	1.58042	5	FGG KNG1 SERPING1 FGA FGB
GOBP_PROTEIN_ACTIVATION_CASCADE	0.0358784	0.362357	0.321776	0.621861	1.58042	5	FGG KNG1 SERPING1 FGA FGB
GSE15930_STIM_VS_STIM_AND_IL12_72H_CD8_T_CELL_DN	0.0358986	0.362357	0.321776	0.468591	1.61631	10	PON1 SH3BGR SLC38A4 SEMA6C FAM151A
CAIRO_PML_TARGETS_BOUND_BY_MYC_DN	0.036163	0.363644	0.321776	-0.777561	-1.55132	3	CDKN2B PDGFRB
GOBP_POSITIVE_REGULATION_OF_FIBROBLAST_PROLIFERATION	0.036163	0.363644	0.321776	-0.777614	-1.55142	3	PDGFRB NGFR EREG
GOBP_POSITIVE_REGULATION_OF_MITOTIC_NUCLEAR_DIVISION	0.036163	0.363644	0.321776	-0.777614	-1.55142	3	PDGFRB EDN1 EREG
GOBP_POSITIVE_REGULATION_OF_NUCLEAR_DIVISION	0.036163	0.363644	0.321776	-0.777614	-1.55142	3	PDGFRB EDN1 EREG
SATO_SILENCED_BY_DEACETYLATION_IN_PANCREATIC_CANCER	0.036163	0.363644	0.321776	-0.777614	-1.55142	3	NGFR GDF15 EREG
HP_ABNORMAL_NIPPLE_MORPHOLOGY	0.0362048	0.363644	0.321776	-0.695873	-1.56808	4	SPRY4 DUSP6
HP_WIDE_INTERMAMILLARY_DISTANCE	0.0362048	0.363644	0.321776	-0.695873	-1.56808	4	SPRY4 DUSP6
AP4_Q5	0.0362556	0.363644	0.321776	-0.544467	-1.62503	8	NAV3 IL11 MYBPH
GSE13306_RA_VS_UNTREATED_MEM_CD4_TCELL_DN	0.0362632	0.363644	0.321776	-0.609619	-1.63017	6	MYO1G IER3 SLC2A1 HK1 ENC1
GSE32255_WT_VS_JMJD2D_KNOCKDOWN_4H_LPS_STIM_DC_UP	0.0362632	0.363644	0.321776	-0.610619	-1.63284	6	ESAM FILIP1L TDGF1 PRF1
GSE9037_CTRL_VS_LPS_4H_STIM_IRAK4_KO_BMDM_DN	0.0362632	0.363644	0.321776	-0.610987	-1.63383	6	SYT13 ETS1 TTC39B ARHGAP23
GSE2770_IL12_VS_IL4_TREATED_ACT_CD4_TCELL_6H_UP	0.0363744	0.364543	0.321776	0.587975	1.62735	6	IHH SLC44A2 TTYH2 AMN PSD MLYCD
MIR7974	0.0364766	0.365351	0.321776	0.863235	1.49456	2	CREB3L3 SYT15
GOBP_LEUKOCYTE_MEDIATED_CYTOTOXICITY	0.0366503	0.366649	0.321776	-0.649926	-1.6114	5	PRF1 F2RL1 ICAM1 CEACAM1 IL18
GOBP_REGULATION_OF_ADAPTIVE_IMMUNE_RESPONSE	0.0366503	0.366649	0.321776	-0.649926	-1.6114	5	TNFSF4 CLCF1 CEACAM1 IL4R IL18
GOBP_POSITIVE_REGULATION_OF_SIGNALING	0.0366714	0.366649	0.282013	-0.25648	-1.58331	78	CCL20 WNT7B DUSP6 DUSP5 IL11 CDKN2B IGFBP3 PDGFRB LCK ANKRD1 MFNG EDN1 TGFBR3 TDGF1 NGFR ITGA2 MIR29A CALB2 AXL GDF15 RASSF2 NR0B2 LPAR6 F2RL1 SOX4 INHBB
AMIT_EGF_RESPONSE_240_MCF10A	0.0367925	0.367207	0.321776	-0.60503	-1.6179	6	DUSP4 PLAU SLC7A11 AKAP12 TNFRSF12A SOCS2
MIR6071	0.0367925	0.367207	0.321776	-0.607933	-1.62566	6	PDGFRB EDN1 FST RAB3B LDLR
TAKEDA_TARGETS_OF_NUP98_HOXA9_FUSION_8D_DN	0.0367925	0.367207	0.321776	-0.605046	-1.61794	6	ADAM19 SLC16A6 ETS1 LFNG ENC1
GOBP_NEGATIVE_REGULATION_OF_BIOSYNTHETIC_PROCESS	0.037037	0.369429	0.287857	-0.287014	-1.61479	53	TAGLN3 EGR1 HEY1 BHLHE40 PDE2A ANKRD1 SOX8 EDN1 FST MIR29A TNFSF4 KLF5 RBM24 NR0B2 EREG LOXL2 FHL2 DLX1 HBEGF ELK3 ENC1 TXNIP CEACAM1 KLF10 RASD1 MOSPD1 ERRFI1 PPARGC1B ETV5 CPEB4 S100A11 GOT1 ZFP36 FOXO1 ETS2 SREBF1 PLK3 PAX6
GSE27786_NKCELL_VS_NKTCELL_UP	0.0372697	0.369432	0.321776	-0.543458	-1.62202	8	TNS4 DUSP5 TRIB1 PRF1 SOX4
GSE7460_TREG_VS_TCONV_ACT_UP	0.0372697	0.369432	0.321776	-0.543606	-1.62246	8	EGR1 DUSP5 DUSP4
ABRAHAM_ALPC_VS_MULTIPLE_MYELOMA_UP	0.0373019	0.369432	0.321776	-0.775329	-1.54686	3	IGFBP3 PDGFRB
BURTON_ADIPOGENESIS_PEAK_AT_8HR	0.0373019	0.369432	0.321776	-0.776141	-1.54848	3	KLF5 EREG FOSL1
DESCARTES_FETAL_HEART_SATB2_LRRC7_POSITIVE_CELLS	0.0373019	0.369432	0.321776	-0.842647	-1.44672	2	CSMD3 NTSR1
GOBP_POSITIVE_REGULATION_OF_NERVOUS_SYSTEM_PROCESS	0.0373019	0.369432	0.321776	-0.842647	-1.44672	2	ITGA2 NTSR1
GOBP_REGULATION_OF_SENSORY_PERCEPTION	0.0373019	0.369432	0.321776	-0.842647	-1.44672	2	EDN1 NTSR1
GOCC_TERMINAL_BOUTON	0.0373019	0.369432	0.321776	-0.842647	-1.44672	2	CALB2 NTSR1
MIR6752_5P	0.0373019	0.369432	0.321776	-0.776141	-1.54848	3	GPR3 B3GNT7 FOSL1
MIR6890_3P	0.0373019	0.369432	0.321776	-0.841176	-1.44419	2	MFNG ADAMTS4
MODULE_455	0.0373019	0.369432	0.321776	-0.776069	-1.54834	3	SYT13 GDA
GOBP_NEGATIVE_REGULATION_OF_DNA_BINDING_TRANSCRIPTION_FACTOR_ACTIVITY	0.0373219	0.369432	0.321776	-0.604047	-1.61527	6	BHLHE40 TRIB1 TNFSF4 NR0B2 TMSB4X
GSE23568_CTRL_VS_ID3_TRANSDUCED_CD8_TCELL_UP	0.0373219	0.369432	0.321776	-0.604173	-1.6156	6	CCR6 GGT5 PRF1 CYP2S1 TMC6
CROMER_TUMORIGENESIS_UP	0.0377204	0.373158	0.321776	-0.647313	-1.60492	5	MMP3 PLAU SERPINE1
HP_ABNORMAL_BLEEDING	0.0377717	0.373447	0.321776	-0.431561	-1.69166	17	CDKN2B PDGFRB PLAU SERPINE1 TGFBR3 ITGA2 PRF1 LOX
HAMAI_APOPTOSIS_VIA_TRAIL_DN	0.0382655	0.378107	0.321776	-0.429646	-1.68415	17	ASB2 FXYD5 S100A3 GDF15 SOX4 KRT18 PHLDA2 ICAM1 TXNIP PLAUR IL4R SLC16A5 SLC37A2 IFITM2 ARRB1
DESCARTES_FETAL_INTESTINE_LYMPHOID_CELLS	0.0384157	0.379148	0.321776	-0.694043	-1.56396	4	MYO1G LCK PRF1
RHEIN_ALL_GLUCOCORTICOID_THERAPY_UP	0.0384157	0.379148	0.321776	-0.69469	-1.56542	4	DUSP5 DUSP4 LYZ TXNIP
GOBP_NEGATIVE_REGULATION_OF_MOLECULAR_FUNCTION	0.0387481	0.382091	0.282013	-0.273661	-1.58116	59	SPOCD1 GPRC5A SPRY4 HEY1 DUSP6 DUSP5 CDKN2B DUSP4 BHLHE40 TMC8 SERPINE1 DKK4 NGFR TRIB1 TNFSF4 SPRY1 NR0B2 SERPINB8 UBASH3B TIMP1 SERPINA3 ITPRIP TMSB4X TXNIP NES PPP1R15A CEACAM1 PLAUR BIN1 TESC SH2D4A ERRFI1 SERPINE2 ANXA3 APOA2 LRCH1 ZFP36 MGAT5 SH3RF1 SPRY2 BMP4 THBS1 ARRB1
JINESH_BLEBBISHIELD_TRANSFORMED_STEM_CELL_SPHERES_UP	0.0387592	0.382091	0.321776	-0.428789	-1.68079	17	SPOCD1 IGFBP3 SERPINE1 KRT23 F2RL1 SERPINB8 SLC7A11 GK TXNIP AKR1B15 SLC16A5 SLC7A2 KLF6 AKR1B10 THBS1
WP_HAIR_FOLLICLE_DEVELOPMENT_CYTODIFFERENTIATION_PART_3_OF_3	0.0387904	0.382175	0.321776	-0.646513	-1.60293	5	FST DKK4 KRT15 FOS
chr3q21	0.0390141	0.384154	0.321776	0.774669	1.5988	3	UROC1 ALDH1L1 ALDH1L1-AS2
GSE13887_ACT_CD4_VS_NO_TREATED_CD4_TCELL_UP	0.0394293	0.386566	0.321776	0.426618	1.6268	13	NTN3 CCR10 RBBP8NL PLIN5 SLC30A10 SMPX SLC23A1 TMEM217
GOBP_METANEPHROS_MORPHOGENESIS	0.0394394	0.386566	0.321776	-0.602184	-1.61029	6	WNT7B PDGFRB SOX8
HFH8_01	0.0394394	0.386566	0.321776	-0.600592	-1.60603	6	SLC16A6 NR4A1 FHL2 RASD1 ETV5 CPEB4
MIR4713_5P	0.0394394	0.386566	0.321776	-0.600711	-1.60635	6	PALD1 ADAM19 TRIB1 EREG LDLR
GSE22611_UNSTIM_VS_6H_MDP_STIM_NOD2_TRANSDUCED_HEK293T_CELL_UP	0.0395212	0.386566	0.321776	-0.690265	-1.55545	4	HOXD1 TGFBR3 PLLP SRPX2
TRAVAGLINI_LUNG_CAPILLARY_AEROCYTE_CELL	0.0395212	0.386566	0.321776	-0.689898	-1.55462	4	SERPINE1 S100A3 TGFBR3
GOBP_REGULATION_OF_HEMOPOIESIS	0.0395779	0.386566	0.321776	-0.356882	-1.61825	26	EGR3 ETS1 VNN1 TRIB1 TNFSF4 AXL RASSF2 LOX SOX4 UBASH3B FOS CEACAM1 JAG1 IL4R KLF10 IL18 LIF TESC PPARGC1B
GSE27241_WT_VS_RORGT_KO_TH17_POLARIZED_CD4_TCELL_TREATED_WITH_DIGOXIN_DN	0.0395779	0.386566	0.321776	-0.357996	-1.6233	26	EGR1 DUSP6 DUSP4 S100A3 RBM24 NR4A1 MAFF B3GNT8 SLC7A11 TMC6 AKAP12 CEACAM1 PFKP BIN1 ERRFI1 SLC16A5 S100A11 MYOF ETS2 SLC37A2 SPRY2 PDE4D JUP
GOBP_FATTY_ACID_DERIVATIVE_CATABOLIC_PROCESS	0.0396484	0.386566	0.321776	0.773196	1.59576	3	CYP4F3 CYP4F12 CYP4F2
GOBP_ICOSANOID_CATABOLIC_PROCESS	0.0396484	0.386566	0.321776	0.773196	1.59576	3	CYP4F3 CYP4F12 CYP4F2
GOBP_LEUKOTRIENE_B4_CATABOLIC_PROCESS	0.0396484	0.386566	0.321776	0.773196	1.59576	3	CYP4F3 CYP4F12 CYP4F2
GOBP_LEUKOTRIENE_B4_METABOLIC_PROCESS	0.0396484	0.386566	0.321776	0.773196	1.59576	3	CYP4F3 CYP4F12 CYP4F2
GOBP_MENAQUINONE_METABOLIC_PROCESS	0.0396484	0.386566	0.321776	0.773196	1.59576	3	CYP4F3 CYP4F12 CYP4F2
GOBP_PHYLLOQUINONE_METABOLIC_PROCESS	0.0396484	0.386566	0.321776	0.773196	1.59576	3	CYP4F3 CYP4F12 CYP4F2
GOBP_VITAMIN_K_METABOLIC_PROCESS	0.0396484	0.386566	0.321776	0.773196	1.59576	3	CYP4F3 CYP4F12 CYP4F2
GOMF_LEUKOTRIENE_B4_20_MONOOXYGENASE_ACTIVITY	0.0396484	0.386566	0.321776	0.773196	1.59576	3	CYP4F3 CYP4F12 CYP4F2
REACTOME_EICOSANOIDS	0.0396484	0.386566	0.321776	0.773196	1.59576	3	CYP4F3 CYP4F12 CYP4F2
MIR374A_3P	0.0398385	0.388186	0.321776	0.582616	1.61252	6	GSTA2 SLIT2 GSTA1 ARRDC3
BROWNE_HCMV_INFECTION_24HR_DN	0.0398605	0.388186	0.321776	-0.645156	-1.59957	5	IGFBP3 PDGFRB ITGA2
CHIARADONNA_NEOPLASTIC_TRANSFORMATION_CDC25_DN	0.0399688	0.389016	0.321776	-0.599112	-1.60207	6	BHLHE40 FXYD5 FHL2 AKAP12 CLIC1 ARHGEF2
DESCARTES_MAIN_FETAL_CILIATED_EPITHELIAL_CELLS	0.0400681	0.389758	0.321776	0.540059	1.67289	8	CCDC114 ALDH3B1 LDLRAD1 OGFR-AS1 KLHDC9 TMEM107 CCDC170 SPEF2
TGGAAA_NFAT_Q4_01	0.0401722	0.390545	0.271289	-0.25301	-1.5686	81	NAV3 MAB21L3 IER3 IL11 IGFBP3 GDA MMP3 BHLHE40 KCNJ10 SLC16A6 ETS1 PAQR5 FST LRRC2 ITGA2 SPRY1 ADAMTS4 KLF5 WNK4 RASSF2 PRF1 LOX NR4A1 MAFF ANGPTL1 HCAR1 UBASH3B ICAM1 FOS POU2AF1 DLX1 EML4 ELK3 JAG1 VGF LIF CTHRC1 C1orf116 VCAN AOC2 ERRFI1 ETV5 SOCS2 CPEB4 ARHGEF2 COTL1 GDNF APOM
GSE3982_EOSINOPHIL_VS_MAST_CELL_UP	0.0406267	0.393829	0.321776	-0.689288	-1.55324	4	MMP3 NTSR1 KLF5
HP_COLOR_VISION_DEFECT	0.0406267	0.393829	0.321776	-0.689119	-1.55286	4	SPRY4 DUSP6
MIR3201	0.0406267	0.393829	0.321776	-0.688432	-1.55132	4	IL11 CYP24A1 ITGA2
MIR4791	0.0406267	0.393829	0.321776	-0.688432	-1.55132	4	IL11 CYP24A1 ITGA2
TRAVAGLINI_LUNG_NEUROENDOCRINE_CELL	0.0406267	0.393829	0.321776	-0.68821	-1.55082	4	TAGLN3 SYT13
LHX9_TARGET_GENES	0.040783	0.394788	0.287857	-0.353379	-1.62135	27	SPOCD1 DUSP6 S100A2 KRT23 DKK4 ITGA2 UCA1 GPR3 KRT15 NR0B2 DLGAP1-AS2 LUCAT1 ENC1 CTHRC1 ETV5 DCBLD2 S100A11 GOT1 COTL1
PUJANA_ATM_PCC_NETWORK	0.040783	0.394788	0.287857	-0.3522	-1.61594	27	MYBPH S100A2 ADAM19 SLC16A6 SP140 ETS1 SLC2A1 HK2 GPR3 RASSF2 AMPD3 POU2AF1 SLC7A11 ELK3 LIF PART1 AOC2 SLC16A5
MIR5682	0.0408191	0.394788	0.321776	-0.540987	-1.61465	8	NAV3 SPRY4 SLC6A14
YAO_TEMPORAL_RESPONSE_TO_PROGESTERONE_CLUSTER_1	0.0408191	0.394788	0.321776	-0.540688	-1.61375	8	IGFBP3 BHLHE40 SAT1 NR4A1 AMPD3 TXNIP
GOMF_DNA_BINDING_TRANSCRIPTION_ACTIVATOR_ACTIVITY	0.0411184	0.396908	0.287857	-0.387822	-1.64539	21	EGR3 EGR1 ETS1 KLF5 SOX4 NR4A1 MAFF ETV4 MIXL1 FOSL1 FOS
GOBP_CARBOHYDRATE_TRANSMEMBRANE_TRANSPORT	0.0411794	0.396908	0.321776	-0.687697	-1.54966	4	SLC2A1 EDN1 HK2
GOBP_ENDOCRINE_PROCESS	0.0411794	0.396908	0.321776	-0.687316	-1.5488	4	EDN1 F2RL1 INHBB NOS3
HP_DEMENTIA	0.0411794	0.396908	0.321776	-0.687316	-1.5488	4	PDGFRB PLAU CP NOS3
PID_TXA2PATHWAY	0.0411794	0.396908	0.321776	-0.687316	-1.5488	4	LCK ICAM1 TGM2 NOS3
RTTTNNNYTGGM_UNKNOWN	0.0411794	0.396908	0.321776	-0.687316	-1.5488	4	NAV3 FXYD5 KLF5 NOS3
CYCLIN_D1_KE_.V1_UP	0.0413907	0.398717	0.287857	-0.408207	-1.62465	18	EGR3 CCL20 DUSP5 DUSP4 S100A2
BUSSLINGER_DUODENAL_IMMUNE_CELLS	0.0414673	0.399226	0.282013	-0.331344	-1.6093	33	MYO1G ASB2 LCK TMC8 CCR6 ETS1 FXYD5 SPRY1 PRF1 UBASH3B FOS LDLR TMC6 TMSB4X TXNIP PPP1R15A BIN1 CLIC1 TSPAN14 COTL1 ZFP36 FOXO1 MYADM KLF6 IFITM2 PDE4D CCDC69
MIR1179	0.0415515	0.399809	0.321776	0.77025	1.58968	3	SLC1A2 SYT15 EPOR
GOBP_CARDIAC_EPITHELIAL_TO_MESENCHYMAL_TRANSITION	0.0417322	0.40109	0.321776	-0.686627	-1.54725	4	HEY1 TGFBR3 SPRY1
PID_ERBB1_DOWNSTREAM_PATHWAY	0.0417322	0.40109	0.321776	-0.687264	-1.54868	4	EGR1 DUSP6
GSE7831_UNSTIM_VS_INFLUENZA_STIM_PDC_1H_UP	0.0420875	0.402888	0.287857	-0.460926	-1.63866	13	DUSP6 ASB2 LPAR6 UBASH3B FHL2 TMC6 TXNIP AKAP12 COTL1 METRNL SREBF1 IFITM2
GOBP_CELL_ACTIVATION_INVOLVED_IN_IMMUNE_RESPONSE	0.0421644	0.402888	0.321776	-0.344482	-1.62228	30	PLAU CCR6 MFNG VNN1 TNFSF4 LYZ LFNG F2RL1 AMPD3 ICAM1 SERPINA3 POU2AF1 CLCF1 TMC6 CEACAM1 PLAUR IL4R IL18 TSPAN14 S100A11 ANXA3 COTL1
GOBP_ETHANOL_METABOLIC_PROCESS	0.0421859	0.402888	0.321776	0.764359	1.57752	3	ADH1B ALDH3B1 SULT2A1
GSE25088_WT_VS_STAT6_KO_MACROPHAGE_DN	0.0421859	0.402888	0.321776	0.765832	1.58056	3	PLIN1 ST6GALNAC2 SERPING1
GOBP_DETECTION_OF_TEMPERATURE_STIMULUS	0.0422849	0.402888	0.321776	-0.681928	-1.53666	4	NGFR NTSR1 EPHB1
GSE22886_IGA_VS_IGM_MEMORY_BCELL_DN	0.0422849	0.402888	0.321776	-0.684366	-1.54215	4	DUSP5 VNN1 EPHA2 CSGALNACT1
ROY_WOUND_BLOOD_VESSEL_DN	0.0422849	0.402888	0.321776	-0.684503	-1.54246	4	SLC6A14 KRT15 KLF5
AML1_01	0.0423012	0.402888	0.287857	-0.461855	-1.69218	14	NAV3 ITGA10 LCK ANKRD1 TNFSF4 ADAMTS4 NR4A1
AML1_Q6	0.0423012	0.402888	0.287857	-0.461855	-1.69218	14	NAV3 ITGA10 LCK ANKRD1 TNFSF4 ADAMTS4 NR4A1
DESCARTES_FETAL_LIVER_STELLATE_CELLS	0.0423012	0.402888	0.287857	-0.521385	-1.63679	9	IGFBP3 PDGFRB GGT5 NGFR SPRY1
DR3_Q4	0.0423012	0.402888	0.287857	-0.520005	-1.63246	9	IL11 CYP24A1 SLC26A9 ADAMTS4 RBM24
GOBP_AMINOGLYCAN_BIOSYNTHETIC_PROCESS	0.0423012	0.402888	0.287857	-0.520059	-1.63263	9	PDGFRB B3GNT7 B3GNT3 B3GNT8 CSGALNACT1 CSGALNACT2 VCAN SDC3 CHST15
GSE2128_CTRL_VS_MIMETOPE_NEGATIVE_SELECTION_DP_THYMOCYTE_NOD_UP	0.0423012	0.402888	0.287857	-0.519926	-1.63221	9	PDE2A SLC16A6 EDN1 SPRY1 B3GNT8 SLC7A11
GSE5960_TH1_VS_ANERGIC_TH1_UP	0.0423012	0.402888	0.287857	-0.519497	-1.63086	9	IGFBP1 LCK GGT5 TTC39B AXL
KRIEG_HYPOXIA_VIA_KDM3A	0.0423012	0.402888	0.287857	-0.519595	-1.63117	9	SERPINE1 EDN1 GDF15 PHLDA2 SERPINB8 TGM2 PPP1R15A PLAUR
REACTOME_GLYCOSAMINOGLYCAN_METABOLISM	0.0423012	0.402888	0.287857	-0.520059	-1.63263	9	LYVE1 B3GNT7 B3GNT3 CSGALNACT1 CSGALNACT2 VCAN SDC3 ARSB CHST15
GSE43863_NAIVE_VS_TFH_CD4_EFF_TCELL_D6_LCMV_UP	0.0423403	0.403033	0.321776	-0.53939	-1.60988	8	EGR1 HOXD1 FILIP1L ITGA2
GOBP_CELL_SUBSTRATE_ADHESION	0.0423729	0.403116	0.287857	-0.374983	-1.63534	23	MYO1G SPRY4 LYVE1 ITGA10 PLAU SERPINE1 ITGA2 EPHB1 AXL
FAN_OVARY_CL5_HEALTHY_SELECTABLE_FOLLICLE_THECAL_CELL	0.042517	0.403804	0.287857	-0.482387	-1.61928	11	EGR1 PDGFRB RND3 FILIP1L NR4A1 ENC1 KLF10 RASD1 GLRX
GOBP_EPIDERMAL_GROWTH_FACTOR_RECEPTOR_SIGNALING_PATHWAY	0.042517	0.403804	0.287857	-0.480835	-1.61407	11	GPRC5A MIR29A SPRY1 RASSF2 EREG HBEGF CEACAM1 PLAUR ERRFI1
GOMF_CYTOKINE_RECEPTOR_BINDING	0.042517	0.403804	0.287857	-0.481657	-1.61683	11	CCL20 IL11 TGFBR3 TNFSF4 CLCF1 NES IL18 LIF SOCS2
GRAESSMANN_RESPONSE_TO_MC_AND_DOXORUBICIN_DN	0.0426929	0.405019	0.282013	-0.420763	-1.64933	17	CCL20 IER3 TRIB1 F2RL1 CLCF1 LDLR FJX1 ENC1 TXNIP AKAP12 SOCS2 GOT1 LOXL4 KLF6 SH3RF1
RODRIGUES_NTN1_TARGETS_DN	0.0426929	0.405019	0.282013	-0.420763	-1.64933	17	TNS4 DUSP6 IER3 GDA PCDH1 NR4A1 KRT18 EREG CLDN2 ENC1
MODULE_163	0.0427632	0.40523	0.282013	-0.386151	-1.63831	21	CSMD3 EGR1 ROBO4 CDKN2B MYBPH SERPINE1
MODULE_95	0.0427632	0.40523	0.282013	-0.386151	-1.63831	21	CSMD3 EGR1 ROBO4 CDKN2B MYBPH SERPINE1
GSE32423_IL7_VS_IL7_IL4_MEMORY_CD8_TCELL_DN	0.043007	0.406875	0.321776	0.559919	1.67241	7	PGLYRP2 SLIT2 SUSD3 GAL3ST1
GOBP_RESPONSE_TO_OXIDATIVE_STRESS	0.0430464	0.406875	0.282013	-0.406982	-1.61978	18	PDGFRB MMP3 ETS1 EDN1 VNN1 AXL FOSL1 FOS SLC7A11 TXNIP NOS3 PPARGC1B ETV5 FOXO1 PLK3
GOMF_HYDROLASE_ACTIVITY_ACTING_ON_ESTER_BONDS	0.0430627	0.406875	0.321776	-0.35449	-1.6074	26	PALD1 DUSP6 DUSP5 DUSP4 LCK PDE2A PLCH2 LRRC2 PLB1
COATES_MACROPHAGE_M1_VS_M2_UP	0.0431779	0.406875	0.287857	-0.56978	-1.60569	7	GDA KCNJ10 FILIP1L AXL
GSE14769_40MIN_VS_360MIN_LPS_BMDM_DN	0.0431779	0.406875	0.287857	-0.570115	-1.60663	7	TNS4 LCK TRIB1 ADAMTS4
GSE17721_CPG_VS_GARDIQUIMOD_16H_BMDC_DN	0.0431779	0.406875	0.287857	-0.570325	-1.60722	7	UPP1 SOX4 FOSL1 CP GK AKR1B15
GSE20366_EX_VIVO_VS_HOMEOSTATIC_CONVERSION_NAIVE_CD4_TCELL_UP	0.0431779	0.406875	0.287857	-0.570073	-1.60651	7	IGFBP3 SLC16A6 INPP1 BTBD11 NOS3 IL4R
GSE29618_BCELL_VS_MONOCYTE_DAY7_FLU_VACCINE_UP	0.0431779	0.406875	0.287857	-0.509228	-1.64628	10	ADAM19 CCR6 SP140 ETS1 AQP3 POU2AF1 IL4R BIN1
MISHRA_CARCINOMA_ASSOCIATED_FIBROBLAST_UP	0.0431779	0.406875	0.287857	-0.569358	-1.6045	7	EGR1 PDGFRB PLAU FOS RAB3B
NAKAYAMA_SOFT_TISSUE_TUMORS_PCA1_UP	0.0431779	0.406875	0.287857	-0.571405	-1.61027	7	SERPINE1 LYZ TIMP1 FHL2 SRPX2 IL4R
ARID5B_TARGET_GENES	0.0432526	0.407352	0.287857	-0.440449	-1.63555	15	EGR3 PALD1 MYO1G
GOBP_WOUND_HEALING	0.0433387	0.407935	0.276501	-0.325652	-1.64046	38	PDGFRB LCK PLAU SERPINE1 ETS1 EDN1 ITGA2 MIR29A PEAR1 AXL LOX F2RL1 MAFF EREG UBASH3B TIMP1 SLC7A11 HBEGF ELK3 NOS3 CEACAM1 PLAUR TNFRSF12A CLIC1 DCBLD2 SERPINE2 MYOF
GOBP_DETECTION_OF_STIMULUS_INVOLVED_IN_SENSORY_PERCEPTION_OF_PAIN	0.0433904	0.408194	0.321776	-0.681377	-1.53542	4	ITGA2 NTSR1 EPHB1
GSE29614_DAY3_VS_DAY7_TIV_FLU_VACCINE_PBMC_UP	0.043744	0.411291	0.321776	0.53465	1.65613	8	CRB2 SMTNL2 IHH TTPA GPT XPNPEP2 ALDH3A1
FAN_OVARY_CL16_LYMPHATIC_ENDOTHELIAL_CELL	0.043771	0.411316	0.282013	-0.460384	-1.63673	13	DUSP6 FXYD5 LOX TIE1 FOS ELK3 TXNIP AKAP12 KLF10 CTHRC1
GOBP_GLOMERULUS_DEVELOPMENT	0.0439431	0.412681	0.321776	-0.680815	-1.53415	4	EGR1 PDGFRB
GSE19512_NAUTRAL_VS_INDUCED_TREG_DN	0.0439932	0.412681	0.282013	-0.518801	-1.62868	9	RND3 CYP24A1 EREG ELK3 AKAP12 VCAN KDM7A S100A11
GSE25088_CTRL_VS_IL4_AND_ROSIGLITAZONE_STIM_MACROPHAGE_UP	0.0439932	0.412681	0.282013	-0.518787	-1.62863	9	IER3 DUSP4 RASSF2 AQP3 SOX4
GSE1925_CTRL_VS_IFNG_PRIMED_MACROPHAGE_DN	0.0440141	0.412681	0.287857	-0.596154	-1.59416	6	LYVE1 IGFBP3 LDLR NES PPP1R15A S100A11
KMT2D_TARGET_GENES	0.0440457	0.412726	0.276501	-0.343942	-1.57805	27	DUSP6 S100A2 PCDH1 SLC2A1 TRIB1 PLB1 SPRY1 AXL GDF15 LFNG HK1 ETV4
GOBP_MYELOID_CELL_DIFFERENTIATION	0.0440678	0.412726	0.282013	-0.371055	-1.61821	23	IL11 CDKN2B ETS1 TGFBR3 TRIB1 RASSF2 EPHA2 LOX F2RL1 UBASH3B FOS CEACAM1 JAG1 KLF10 LIF TESC PPARGC1B
FAN_OVARY_CL6_PUTATIVE_EARLY_ATRETIC_FOLLICLE_THECAL_CELL_2	0.0441904	0.413644	0.321776	-0.424251	-1.66301	17	EGR1 IER3 IGFBP3 NR4A1 FOS TIMP1 TXNIP AKAP12 PPP1R15A KLF10 TGFB1I1 TAGLN ZFP36 MYADM
GOBP_RESPONSE_TO_DRUG	0.0444079	0.414553	0.276501	-0.384817	-1.63264	21	DUSP6 LCK ANKRD1 EDN1 ITGA2 LOX CYP2S1 FOSL1 ICAM1 FOS
MIR9_5P	0.0444079	0.414553	0.276501	-0.383209	-1.62582	21	MAB21L3 LYVE1 IGFBP3 PDGFRB CALB2 KLF5 INHBB UBASH3B CSGALNACT1 VCAN DCBLD2 CPEB4 ARHGEF2 GOT1 GDNF
REACTOME_SIGNALING_BY_INTERLEUKINS	0.0444079	0.414553	0.276501	-0.384296	-1.63044	21	CCL20 DUSP6 IL11 DUSP4 MMP3 LCK
DURANTE_ADULT_OLFACTORY_NEUROEPITHELIUM_MAST_CELLS	0.044484	0.414553	0.287857	-0.644018	-1.59675	5	EGR3 DUSP6 PPP1R15A PLAUR LIF
GSE40274_CTRL_VS_EOS_TRANSDUCED_ACTIVATED_CD4_TCELL_UP	0.044484	0.414553	0.287857	-0.644624	-1.59825	5	DUSP5 BHLHE40 ITGA2
MIR6876_5P	0.044484	0.414553	0.287857	-0.644018	-1.59675	5	BHLHE40 SH3TC2 POU2AF1 CEACAM1 LIF
PID_FRA_PATHWAY	0.044484	0.414553	0.287857	-0.644018	-1.59675	5	PLAU FOSL1 NOS3 PLAUR LIF
REACTOME_INTERLEUKIN_10_SIGNALING	0.044484	0.414553	0.287857	-0.644018	-1.59675	5	CCL20 ICAM1 TIMP1 IL18 LIF
PGF_UP.V1_DN	0.0446167	0.415561	0.321776	0.440154	1.6185	12	ADH1B LOXL1 SHBG ATP1A3 ENPP2 SLC30A10 FGA
AHRARNT_01	0.044905	0.417052	0.282013	-0.503405	-1.62745	10	EGR3 PCDH1 HK2 SOX4 NR4A1 ELK3 JAG1 KLF10
GSE23568_ID3_TRANSDUCED_VS_ID3_KO_CD8_TCELL_DN	0.044905	0.417052	0.282013	-0.504661	-1.63151	10	CCR6 ETS1 TTC39B RASSF2 F2RL1 TMC6 AKAP12 BIN1
GSE41978_ID2_KO_VS_ID2_KO_AND_BIM_KO_KLRG1_LOW_EFFECTOR_CD8_TCELL_UP	0.044905	0.417052	0.282013	-0.506978	-1.639	10	TAGLN3 CDKN2B AXL MIXL1 LOXL2 TIMP1
MARZEC_IL2_SIGNALING_UP	0.044905	0.417052	0.282013	-0.503193	-1.62677	10	DUSP6 IER3 DUSP4 HK2 PHLDA2 LIF TNFRSF12A SOCS2 FGFR1
GSE37533_UNTREATED_VS_PIOGLIZATONE_TREATED_CD4_TCELL_PPARG1_AND_FOXP3_TRASDUCED_DN	0.0449251	0.417052	0.276501	-0.478502	-1.66564	12	TNS4 CCR6 PLSCR4 PCDH1 SAT1 LPAR6 HK1
HUANG_DASATINIB_SENSITIVITY_UP	0.0449251	0.417052	0.276501	-0.474565	-1.65193	12	PLAU FXYD5 EPHA2 UPP1 F2RL1 INPP1 ELK3 JAG1 DCBLD2 COTL1
GSE21360_NAIVE_VS_SECONDARY_MEMORY_CD8_TCELL_UP	0.0449827	0.417357	0.282013	-0.435453	-1.617	15	IER3 ETS1 SLC2A1 HK2 CP POU2AF1 TMSB4X VCAN ETV5 DCBLD2 FHL3 SEMA4C RAPGEF5 IFITM2
ONKEN_UVEAL_MELANOMA_UP	0.0450794	0.418025	0.321776	-0.34881	-1.62455	29	EGR3 EGR1 IER3 FXYD5 HK2 TRIB1 GDF15 PHLDA2 PFKP BIN1 KDM7A AHNAK2 NEK3 SOCS2 S100A11 COTL1 MYOF ETS2 LRP8 IFITM2 ARRB1 DGAT1 BDH2 ASB9 SFXN3 COL6A1 PSMB9
JINESH_BLEBBISHIELD_VS_LIVE_CONTROL_DN	0.045302	0.419858	0.276501	-0.389207	-1.61681	20	CCL20 HOXD1 EDN1 SAT1 LPAR6 SERPINB8 TIMP1 PLLP TXNIP C1orf116 SOCS2 SLC16A5 SLC7A2 TAGLN KLF6 NUAK1 IFITM2
HP_ABNORMALITY_OF_MUSCLE_SIZE	0.0453946	0.420349	0.321776	0.448048	1.59999	11	MAFB PLIN1 PON1 DAO
GSE13738_RESTING_VS_BYSTANDER_ACTIVATED_CD4_TCELL_DN	0.0454545	0.420349	0.276501	-0.459352	-1.63306	13	EGR3 BHLHE40 TRIB1 SAT1 HK1 HBEGF GK TESC CLIC1 SOCS2
GSE21063_CTRL_VS_ANTI_IGM_STIM_BCELL_8H_UP	0.0454545	0.420349	0.276501	-0.459119	-1.63223	13	SPRY4 FILIP1L TRIB1 PLB1 NR4A1 ICAM1 PPP1R15A PLAUR ETV5 DCBLD2 ZFP36
GSE39556_UNTREATED_VS_3H_POLYIC_INJ_MOUSE_CD8A_DC_UP	0.0454545	0.420349	0.276501	-0.456933	-1.62446	13	LCK ADAM19 CCR6 SP140 PLCH2 FST
GSE30971_WBP7_HET_VS_KO_MACROPHAGE_4H_LPS_STIM_UP	0.0455312	0.420554	0.276501	-0.537092	-1.60302	8	SLC16A6 AMPD3 PHLDA2 ICAM1 SLC7A11 PLAUR LRP8 PLK3
GSE37532_TREG_VS_TCONV_CD4_TCELL_FROM_LN_DN	0.0455312	0.420554	0.276501	-0.537092	-1.60302	8	LCK FXYD5 NR4A1 ICAM1 TMC6 S100A11 MGAT5 PLK3
GSE3720_UNSTIM_VS_LPS_STIM_VD2_GAMMADELTA_TCELL_UP	0.0456013	0.420554	0.321776	-0.679247	-1.53062	4	DUSP6 PDE2A F2RL1
GSE39820_CTRL_VS_IL1B_IL6_CD4_TCELL_UP	0.0456013	0.420554	0.321776	-0.678833	-1.52969	4	DUSP5 DUSP4
KIM_MYCN_AMPLIFICATION_TARGETS_DN	0.0456013	0.420554	0.321776	-0.679941	-1.53218	4	TTC39B KLF5 FAM43A AKAP12
YTATTTTNR_MEF2_02	0.045677	0.421022	0.271289	-0.343449	-1.57579	27	IGFBP1 ASB2 ITGA10 BHLHE40 ESAM ETS1 EDN1 KLF5 LOX SOX4 NR4A1 FOS SH3TC2 EML4 FRMD5
BLANCO_MELO_HUMAN_PARAINFLUENZA_VIRUS_3_INFECTION_A594_CELLS_DN	0.0457259	0.421243	0.321776	0.415639	1.6247	14	ZDHHC8P1 VWA5B2 GAL3ST1 ARHGAP33 CYP4F12 HSD17B14 MYO1A TJP3 HOGA1 TIGD3 CERS4 VPS37D ARRB1
KAYO_CALORIE_RESTRICTION_MUSCLE_UP	0.0457746	0.421461	0.282013	-0.595139	-1.59145	6	PLAU CALB2 RASSF2 UPP1
RAY_TUMORIGENESIS_BY_ERBB2_CDC25A_UP	0.0459495	0.421979	0.321776	0.529374	1.63979	8	SLIT2 RRAGD GNMT ST6GALNAC2
GOBP_CARDIAC_VENTRICLE_MORPHOGENESIS	0.0459559	0.421979	0.287857	-0.674041	-1.51889	4	HEY1 TGFBR3 SOX4 JAG1
GOBP_NEGATIVE_REGULATION_OF_NEURON_DIFFERENTIATION	0.0459559	0.421979	0.287857	-0.674041	-1.51889	4	HEY1 SOX8 DLX1 JAG1
GSE6090_UNSTIM_VS_DC_SIGN_STIM_DC_UP	0.0459559	0.421979	0.287857	-0.673329	-1.51728	4	DUSP6 DUSP4
HP_STROKE	0.0459559	0.421979	0.287857	-0.674041	-1.51889	4	TGFBR3 LOX NOS3 JAG1
AKT_UP.V1_DN	0.0461209	0.423034	0.321776	0.441634	1.57709	11	PLEK2 GNMT SH3BGR TNNC2 ADHFE1 RORC FAM20C PPP1R3C STAT5A
GSE1566_WT_VS_EZH2_KO_LN_TCELL_UP	0.0461209	0.423034	0.321776	0.440866	1.57435	11	BHMT EFHD1 BMF CYP4F3 ARHGAP33 CYP4F12
CHAF1B_TARGET_GENES	0.0464744	0.425687	0.266351	-0.338064	-1.59205	30	EGR1 MYEOV DUSP6 IER3 MYBPH S100A2 PDE2A PLCH2
GOBP_DEFENSE_RESPONSE_TO_OTHER_ORGANISM	0.0464744	0.425687	0.266351	-0.319227	-1.59683	37	EGR1 CCL20 LCK SERPINE1 EDN1 VNN1 TDGF1 TNFSF4 AXL LYZ PRF1 EPHA2 F2RL1 HK1 EREG ICAM1
CREB_01	0.0466321	0.425687	0.276501	-0.567238	-1.59852	7	KCNF1 GPR3 EPHA2 MAFF PPP1R15A VGF
GCCNNNWTAAR_UNKNOWN	0.0466321	0.425687	0.276501	-0.502062	-1.62311	10	EGR1 DUSP5 SOX4 EML4 ERRFI1 ETV5 SOCS2 GDNF FHL3
GSE557_WT_VS_CIITA_KO_DC_DN	0.0466321	0.425687	0.276501	-0.566513	-1.59648	7	MYO1G DUSP5 TRIB1 F2RL1
GSE5589_LPS_VS_LPS_AND_IL10_STIM_IL10_KO_MACROPHAGE_180MIN_DN	0.0466321	0.425687	0.276501	-0.501488	-1.62125	10	EDN1 CDCP1 NES JAG1 PFKP SH3TC1 ETS2 ADORA2B ARSB GNG7
TGACGTCA_ATF3_Q6	0.0466321	0.425687	0.276501	-0.567238	-1.59852	7	KCNF1 GPR3 EPHA2 MAFF PPP1R15A VGF
WP_MYOMETRIAL_RELAXATION_AND_CONTRACTION_PATHWAYS	0.0466321	0.425687	0.276501	-0.501488	-1.62125	10	IGFBP1 IGFBP3 MAFF FOS NOS3 IGFBP6 ETS2 ARRB1 PDE4D GNG7
GOBP_POSITIVE_REGULATION_OF_JNK_CASCADE	0.0467068	0.425687	0.321776	-0.677936	-1.52766	4	WNT7B RASSF2 F2RL1
WP_PATHWAYS_REGULATING_HIPPO_SIGNALING	0.0467068	0.425687	0.321776	-0.677786	-1.52733	4	PDGFRB NGFR EPHA2
GSE36392_EOSINOPHIL_VS_MAC_IL25_TREATED_LUNG_UP	0.0467128	0.425687	0.276501	-0.431978	-1.60409	15	NAV3 MAB21L3 DUSP6 CRABP2 SLC16A6 CALB2 B3GNT7 SH2D5
MIR6833_3P	0.0467128	0.425687	0.276501	-0.434422	-1.61316	15	EGR3 SLC22A15 GPR3 ACSL3 SH3TC2 SLC7A11 PLXNA2 PLLP ENC1 CSGALNACT2 PPARGC1B CPEB4
GOBP_MULTI_MULTICELLULAR_ORGANISM_PROCESS	0.047138	0.428503	0.271289	-0.455179	-1.61823	13	ETS1 SLC2A1 EDN1 ITGA2 MAFF FOSL1 FOS TIMP1
MARKEY_RB1_ACUTE_LOF_DN	0.047138	0.428503	0.271289	-0.453715	-1.61302	13	IGFBP3 MMP3 CRABP2 BHLHE40 SAT1 LYZ
GSE29949_CD8_POS_DC_SPLEEN_VS_MONOCYTE_BONE_MARROW_DN	0.0472175	0.428503	0.271289	-0.536065	-1.59995	8	IER3 SP140 FST ETV4 SERPINB8
BOYLAN_MULTIPLE_MYELOMA_PCA3_DN	0.0472595	0.428503	0.321776	-0.676991	-1.52554	4	ASB2 ADAM19 B3GNT8 CEACAM1
GOBP_REGULATION_OF_CELL_KILLING	0.0472595	0.428503	0.321776	-0.676991	-1.52554	4	PRF1 F2RL1 ICAM1 CEACAM1
GSE10325_LUPUS_CD4_TCELL_VS_LUPUS_MYELOID_UP	0.0472595	0.428503	0.321776	-0.677022	-1.52561	4	LCK TGFBR3 AQP3
LAKE_ADULT_KIDNEY_C23_ENDOTHELIAL_CELLS_AVR	0.0472595	0.428503	0.321776	-0.676991	-1.52554	4	TGM2 TMSB4X TXNIP CEACAM1
LEE_TARGETS_OF_PTCH1_AND_SUFU_UP	0.0472595	0.428503	0.321776	-0.676709	-1.5249	4	RND3 HK2 LYZ
MIR4476	0.0472595	0.428503	0.321776	-0.676991	-1.52554	4	BHLHE40 SH3TC2 POU2AF1 CEACAM1
DAZARD_UV_RESPONSE_CLUSTER_G2	0.0473485	0.428503	0.287857	-0.771723	-1.53967	3	CCL20 IER3 PHLDA2
GSE27786_BCELL_VS_NKTCELL_DN	0.0473773	0.428503	0.271289	-0.518574	-1.62796	9	TTC39B HK1 LOXL2 FBLIM1 KLF10 MMD GLRX LOXL4 SPRY2
NOTCH_DN.V1_DN	0.0473773	0.428503	0.271289	-0.518679	-1.6283	9	SPRY4 IL11 SERPINE1 SP140 LPAR6
RICKMAN_METASTASIS_DN	0.0473773	0.428503	0.271289	-0.4545	-1.66524	14	MYO1G S100A2 SLC2A1 PRF1 CDCP1 AMPD3 HK1 IL18 AHNAK2 TSPAN14 S100A11
TRAVAGLINI_LUNG_GOBLET_CELL	0.0473773	0.428503	0.271289	-0.454486	-1.66519	14	SLC6A14 IGFBP3 RND3 CRABP2 SAT1 B3GNT3 TIMP1 CP TGM2 GMDS GLRX
LEIN_CHOROID_PLEXUS_MARKERS	0.0474199	0.428658	0.321776	0.527573	1.63421	8	ADH1B CCDC114 ST6GALNAC2 TCN2
GOCC_CELL_SUBSTRATE_JUNCTION	0.0474576	0.42877	0.271289	-0.368852	-1.6086	23	TNS4 SPRY4 PDGFRB RND3 PLAU ITGA2 EPHA2 ICAM1 CORO2B FHL2 TGM2 FBLIM1 AKAP12 PLAUR TGFB1I1 FAT1 ARHGEF2
GSE23114_WT_VS_SLE2C1_MOUSE_SPLEEN_B1A_BCELL_UP	0.0475352	0.429241	0.276501	-0.594675	-1.59021	6	DUSP5 ADAM19 SPRY1 HBEGF CLIC1 SERPINE2
FISCHER_DIRECT_P53_TARGETS_META_ANALYSIS	0.047619	0.429539	0.266351	-0.413426	-1.62057	17	IER3 S100A2 BHLHE40 SERPINE1 TRIB1 KRT15 GDF15 EPHA2
GSE36888_UNTREATED_VS_IL2_TREATED_STAT5_AB_KNOCKIN_TCELL_17H_DN	0.047619	0.429539	0.271289	-0.479881	-1.61086	11	HEY1 DUSP4 HK2 CORO2B PFKP TSPAN14 MYADM ARRB1 RHOBTB1 DGAT1 ART4
TOP2B_TARGET_GENES	0.0476974	0.430015	0.266351	-0.381349	-1.61793	21	TAGLN3 TNS4 SPRY4 PCDH1 ARHGAP40 TRIB1 CALB2 LOX
GOCC_INTRINSIC_COMPONENT_OF_GOLGI_MEMBRANE	0.0477941	0.430204	0.282013	-0.671091	-1.51224	4	MFNG LFNG CSGALNACT1 CSGALNACT2
TONKS_TARGETS_OF_RUNX1_RUNX1T1_FUSION_SUSTAINED_IN_MONOCYTE_UP	0.0477941	0.430204	0.282013	-0.672338	-1.51505	4	DUSP6 GDF15 SOX4
GSE41867_NAIVE_VS_DAY6_LCMV_ARMSTRONG_EFFECTOR_CD8_TCELL_DN	0.0478123	0.430204	0.321776	-0.675952	-1.52319	4	IER3 ASB2
WP_METAPATHWAY_BIOTRANSFORMATION_PHASE_I_AND_II	0.0478202	0.430204	0.321776	0.386865	1.62069	17	GSTA2 CYP7A1 GSTA1 SULT1C2 CYP4F3 GAL3ST1 CYP4F12 CYP4F2 SULT2A1
AMIT_EGF_RESPONSE_60_HELA	0.0483592	0.43211	0.271289	-0.564742	-1.59149	7	GPRC5A BHLHE40 SERPINE1 LDLR KLF10 LIF
EGR3_01	0.0483592	0.43211	0.271289	-0.499142	-1.61367	10	EGR3 EGR1 EPHB1 KLF5 ETV4 UBASH3B
GOBP_CANONICAL_WNT_SIGNALING_PATHWAY	0.0483592	0.43211	0.271289	-0.498946	-1.61304	10	EGR1 WNT7B IGFBP1 DKK4 SOX4
GOBP_POSITIVE_REGULATION_OF_CHEMOTAXIS	0.0483592	0.43211	0.271289	-0.499323	-1.61426	10	PDGFRB SERPINE1 CCR6 EDN1 ITGA2 F2RL1
GOBP_REGULATION_OF_DNA_METABOLIC_PROCESS	0.0483592	0.43211	0.271289	-0.564023	-1.58946	7	PDGFRB ANKRD1 MIR29A TNFSF4
GSE13887_ACT_CD4_VS_NO_TREATED_CD4_TCELL_DN	0.0483592	0.43211	0.271289	-0.498215	-1.61067	10	MAB21L3 TNS4 ANKRD1 MFNG TGFBR3
GSE21927_SPLEEN_VS_BONE_MARROW_MONOCYTE_BALBC_DN	0.0483592	0.43211	0.271289	-0.501339	-1.62077	10	BHLHE40 B3GNT7 SERPINB8 ELK3 ENC1 NOS3 TESC GLRX NEK3
GSE3720_UNSTIM_VS_LPS_STIM_VD1_GAMMADELTA_TCELL_UP	0.0483592	0.43211	0.271289	-0.498512	-1.61163	10	ETS1 MFNG LPAR6 TXNIP SLC4A11 ERRFI1 CLIC1 FOXO1 L1CAM JUP
GSE4984_UNTREATED_VS_GALECTIN1_TREATED_DC_UP	0.0483592	0.43211	0.271289	-0.562963	-1.58648	7	EGR1 SLC16A6 UPP1 KLF10 CPEB4 S100A11 ZFP36
MODULE_105	0.0483592	0.43211	0.271289	-0.564444	-1.59065	7	SOX4 HBEGF PFKP MMD VCAN FGFR1 RBP1
MODULE_123	0.0483592	0.43211	0.271289	-0.500496	-1.61805	10	EGR1 CDKN2B ETS1 SOX4 FOSL1 FOS
GSE1566_WT_VS_EZH2_KO_LN_TCELL_DN	0.048365	0.43211	0.321776	-0.675404	-1.52196	4	SPOCD1 PDE2A SOX4
MODULE_173	0.048365	0.43211	0.321776	-0.675165	-1.52142	4	DUSP6 DUSP4
MINGUEZ_LIVER_CANCER_VASCULAR_INVASION_DN	0.0485295	0.43335	0.321776	0.754164	1.55648	3	PON1 SLC38A4
GOBP_RESPONSE_TO_TUMOR_NECROSIS_FACTOR	0.0486577	0.433899	0.266351	-0.38376	-1.59418	20	CCL20 ANKRD1 EDN1 GGT5 TDGF1 TNFSF4 F2RL1 KRT18 ICAM1 TMSB4X AKAP12 TNFRSF12A ARHGEF2 GGT1 ZFP36
KLF7_TARGET_GENES	0.0486577	0.433899	0.266351	-0.385522	-1.6015	20	GPRC5A SPRY4 S100A2 BHLHE40 FXYD5 SOX8 TRIB1
GOMF_OXIDOREDUCTASE_ACTIVITY_ACTING_ON_THE_ALDEHYDE_OR_OXO_GROUP_OF_DONORS	0.0486938	0.433899	0.321776	0.55479	1.65709	7	FAR1 ALDH6A1 ALDH3B1 ALDH1L1 ALDH3A1 ALDH8A1
GOMF_OXIDOREDUCTASE_ACTIVITY_ACTING_ON_THE_ALDEHYDE_OR_OXO_GROUP_OF_DONORS_NAD_OR_NADP_AS_ACCEPTOR	0.0486938	0.433899	0.321776	0.55479	1.65709	7	FAR1 ALDH6A1 ALDH3B1 ALDH1L1 ALDH3A1 ALDH8A1
MIR1468_3P	0.0490694	0.434446	0.266351	-0.452013	-1.65612	14	CSMD3 IL11 IGFBP3 SOX4 EREG SETD7 ACSL6 LDLR PLXNA2
RYTGCNWTGGNR_UNKNOWN	0.0491639	0.434446	0.321776	0.751945	1.5519	3	RRAGD NTN3 TMEM107
AACTTT_UNKNOWN	0.0492041	0.434446	0.245042	-0.248346	-1.51921	74	EGR3 CSMD3 NAV3 IL11 BHLHE40 PDE2A SLC16A6 FST LRRC2 TRIB1 CALB2 SPRY1 EPHB1 AXL RASSF2 LOX F2RL1 SOX4 ASB4 ETV4 FOSL1 FOS SETD7 CP DLX1 GK FRMD5 PLXNA2 ELK3 SRPX2 JAG1 ZNF792 MMD VCAN PPARGC1B ETV5 FAT1 SOCS2 ARHGEF2 FGFR1 FOXO1 PTGFRN SEMA4C RAPGEF5 SREBF1 LRP8 KLF6 PAX6 SPRY2 THBS1 EIF5A2 PDE4D JUP SKIDA1 RHOBTB1
FULLER_PBMC_F_TULARENSIS_VACCINE_LVS_AGE_22_54YO_18HR_DN	0.0492424	0.434446	0.282013	-0.764359	-1.52498	3	CCL20 CCR6 ICAM1
FULLER_PBMC_F_TULARENSIS_VACCINE_LVS_AGE_22_54YO_192HR_DN	0.0492424	0.434446	0.282013	-0.764359	-1.52498	3	CCL20 CCR6 ICAM1
FULLER_PBMC_F_TULARENSIS_VACCINE_LVS_AGE_22_54YO_336HR_DN	0.0492424	0.434446	0.282013	-0.764359	-1.52498	3	CCL20 CCR6 ICAM1
GSE28726_ACT_CD4_TCELL_VS_ACT_VA24NEG_NKTCELL_UP	0.0492424	0.434446	0.282013	-0.769823	-1.53588	3	CCL20 DUSP5
GSE5589_UNSTIM_VS_180MIN_LPS_STIM_MACROPHAGE_DN	0.0492424	0.434446	0.282013	-0.76825	-1.53274	3	PALD1 FILIP1L
MIR3689D	0.0492424	0.434446	0.282013	-0.770294	-1.53682	3	TNS4 ADAM19
MIR6851_5P	0.0492424	0.434446	0.282013	-0.770294	-1.53682	3	TNS4 ADAM19
TSENG_ADIPOGENIC_POTENTIAL_UP	0.0492424	0.434446	0.282013	-0.766475	-1.5292	3	CDKN2B CRABP2
MIR3121_3P	0.0492611	0.434446	0.261664	-0.408602	-1.60167	17	EGR1 CCL20 PDE2A PAQR5 ADAMTS4 RBM24 COLGALT2 LDLR ENC1 LIF VCAN MOSPD1 KDM7A
SOX3_TARGET_GENES	0.0492611	0.434446	0.261664	-0.408813	-1.60249	17	TAGLN3 SPRY4 S100A2 CRABP2 LFNG ETV4 DLGAP1-AS2 ENC1 PPP1R15A CPEB4 RBP1 SREBF1 PLK3 JUP AASS
GSE10211_UV_INACT_SENDAI_VS_LIVE_SENDAI_VIRUS_TRACHEAL_EPITHELIAL_CELLS_DN	0.0492958	0.434446	0.271289	-0.588757	-1.57438	6	BHLHE40 TRIB1 SPRY1 CDCP1 NES COTL1
GSE15735_CTRL_VS_HDAC_INHIBITOR_TREATED_CD4_TCELL_12H_UP	0.0492958	0.434446	0.271289	-0.590237	-1.57834	6	SLC16A6 SLC2A1 B3GNT8 SLC4A11 BIN1 GOT1
GSE19772_CTRL_VS_HCMV_INF_MONOCYTES_UP	0.0492958	0.434446	0.271289	-0.592962	-1.58563	6	ADAM19 ETS1 TTC39B SAT1
GSE19941_LPS_VS_LPS_AND_IL10_STIM_IL10_KO_NFKBP50_KO_MACROPHAGE_UP	0.0492958	0.434446	0.271289	-0.587278	-1.57043	6	ETS1 LPAR6 B3GNT8 CP IL4R MYOF
GSE37416_0H_VS_12H_F_TULARENSIS_LVS_NEUTROPHIL_DN	0.0492958	0.434446	0.271289	-0.593195	-1.58625	6	IER3 MAFF AMPD3 PLAUR KLF10 GGT1
GSE39820_CTRL_VS_IL1B_IL6_IL23A_CD4_TCELL_UP	0.0492958	0.434446	0.271289	-0.591158	-1.5808	6	EGR3 DUSP5
HOXA9_DN.V1_UP	0.0492958	0.434446	0.271289	-0.587278	-1.57043	6	GDF15 LPAR6 SERPINB8 FOS VCAN MYOF
SAGIV_CD24_TARGETS_DN	0.0492958	0.434446	0.271289	-0.587635	-1.57138	6	DUSP5 PLAU GDF15 ICAM1 PPP1R15A
DESCARTES_MAIN_FETAL_THYMOCYTES	0.0496324	0.436915	0.276501	-0.66938	-1.50838	4	SPOCD1 LCK
GOBP_POSITIVE_REGULATION_OF_EPITHELIAL_CELL_MIGRATION	0.0496575	0.436915	0.266351	-0.413242	-1.55147	16	CCR6 ETS1 EDN1 TDGF1 ITGA2 MIR29A HBEGF TMSB4X SRPX2 NOS3
MANNO_MIDBRAIN_NEUROTYPES_HOPC	0.0496689	0.436915	0.261664	-0.401849	-1.59935	18	CSMD3 EGR1 WNT7B SPRY4 SOX8 ARHGAP23 INHBB SLC7A11 PLLP CSGALNACT1 CTHRC1 ETV5 SERPINE2
MIR548AJ_3P_MIR548X_3P	0.0496795	0.436915	0.257206	-0.3395	-1.57495	28	EGR3 IGFBP3 CYP24A1 ETS1 RBM24 ANGPTL1 EREG FOS ACSL3 SH3TC2 SLC7A11 HBEGF FRMD5 MMD MOSPD1 KDM7A FAT1 DCBLD2 CPEB4 SLC7A2
GOBP_CARBOHYDRATE_DERIVATIVE_BIOSYNTHETIC_PROCESS	0.0497512	0.437031	0.261664	-0.361183	-1.59625	24	SLC51B PDGFRB UPP1 B3GNT7 B3GNT3 AMPD3 ACSL3 ACSL6 B3GNT8 HBEGF GK TMSB4X CSGALNACT1 CSGALNACT2 GMDS VCAN
HALLMARK_EPITHELIAL_MESENCHYMAL_TRANSITION	0.0497512	0.437031	0.261664	-0.374424	-1.60877	22	IGFBP3 PDGFRB MMP3 SERPINE1 TGFBR3 ITGA2 SAT1 LOX LOXL2 TIMP1 TGM2 PLAUR CTHRC1 VCAN TNFRSF12A SERPINE2 TAGLN MATN3
GOMF_PROTEASE_BINDING	0.0498221	0.437031	0.271289	-0.639586	-1.58576	5	SERPINE1 ADAMTS4 TIMP1 LDLR BIN1
MIR4271	0.0498221	0.437031	0.271289	-0.641048	-1.58938	5	EGR3 SPRY4
MIR4725_3P	0.0498221	0.437031	0.271289	-0.641048	-1.58938	5	EGR3 SPRY4
GSE16385_ROSIGLITAZONE_IL4_VS_IL4_ALONE_STIM_MACROPHAGE_12H_DN	0.0499168	0.437407	0.261664	-0.469697	-1.63498	12	HK2 TNFSF4 LYZ LPAR6 FOS CSGALNACT1 IGFBP6 KLF10 GMDS SOCS2
GSE21380_TFH_VS_GERMINAL_CENTER_TFH_CD4_TCELL_UP	0.0499168	0.437407	0.261664	-0.470231	-1.63684	12	ESAM ANKRD1 NR0B2 INPP1 KRT18 TIE1 CSGALNACT1 PPP1R15A RASD1
MIR4316	0.0500864	0.438665	0.266351	-0.562327	-1.58468	7	HOXD1 ADAM19 SLC16A6
GSE32034_LY6C_HIGH_VS_LOW_MONOCYTE_UP	0.050173	0.438741	0.266351	-0.42947	-1.59478	15	MYO1G IER3 BHLHE40 KCNJ10 ADAM19 ITGA2
JIANG_HYPOXIA_NORMAL	0.050173	0.438741	0.266351	-0.429312	-1.59419	15	GPRC5A IGFBP3 SYT13 SERPINE1 SLC2A1 LOX UPP1 TGM2 AKAP12 PPP1R15A
WP_PI3KAKT_SIGNALING_PATHWAY	0.050173	0.438741	0.266351	-0.427457	-1.5873	15	PPP2R2C ITGA10 PDGFRB NGFR ITGA2 EPHA2 LPAR6
MIR1207_5P	0.0503356	0.439934	0.261664	-0.380327	-1.57991	20	NAV3 MYEOV WNT7B PDGFRB FXYD5 LFNG B3GNT7 HK1 CORO2B HBEGF NES
GSE34515_CD16_NEG_MONOCYTE_VS_DC_UP	0.0505051	0.440172	0.261664	-0.453251	-1.61137	13	HEY1 DUSP6 DUSP5 KRT23 VNN1 UPP1 UBASH3B
JINESH_BLEBBISHIELD_TO_IMMUNE_CELL_FUSION_PBSHMS_UP	0.050571	0.440172	0.257206	-0.338725	-1.55411	27	EGR1 GPRC5A DUSP4 ANKRD1 HK2 EPHA2 CPA4 CYP2S1 FHL2 SLC4A11 TNFRSF12A ERRFI1 FAT1 ANXA3 COTL1 SLC7A2 TAGLN MYADM KLF6 NUAK1 THBS1 JUP
CDPCR3HD_01	0.0505902	0.440172	0.261664	-0.535479	-1.59821	8	EGR3 CSMD3
GSE12003_4D_VS_8D_CULTURE_BM_PROGENITOR_UP	0.0505902	0.440172	0.261664	-0.535661	-1.59875	8	KCNF1 SLC2A1 PAQR5 HK2
GOBP_LIPID_CATABOLIC_PROCESS	0.0507237	0.440172	0.321776	0.318189	1.5038	23	CYP7A1 PLIN1 APOC3 CYP4F3 ENPP2 ACAD11 PLIN5 CYP4F12 HSD17B14 CYP4F2 SULT2A1
BROWNE_HCMV_INFECTION_20HR_DN	0.0507614	0.440172	0.261664	-0.516657	-1.62195	9	RND3 FILIP1L FST TGFBR3 AXL
DAZARD_RESPONSE_TO_UV_NHEK_UP	0.0507614	0.440172	0.261664	-0.447189	-1.63845	14	TAGLN3 CCL20 IER3 TRIB1 PHLDA2 FOS HBEGF PPP1R15A CEACAM1 IGFBP6
GOBP_ODONTOGENESIS	0.0507614	0.440172	0.261664	-0.514953	-1.6166	9	SERPINE1 EDN1 FST NGFR AQP3 DLX1
GSE3039_NKT_CELL_VS_ALPHABETA_CD8_TCELL_UP	0.0507614	0.440172	0.261664	-0.517088	-1.6233	9	LOX MAFF FOS SLC7A11 ELK3 NES PLAUR GGT1 SHB
GSE39820_IL1B_IL6_VS_IL1B_IL6_IL23A_TREATED_CD4_TCELL_DN	0.0507614	0.440172	0.261664	-0.446625	-1.63638	14	DUSP4 SERPINE1 CCR6 KCNF1 DKK4 NR4A1 ACSL6 ELK3 FAM43A
MIR218_5P	0.0507614	0.440172	0.261664	-0.450783	-1.65162	14	CSMD3 NAV3 DUSP5 SYT13
SMID_BREAST_CANCER_LUMINAL_B_DN	0.0507692	0.440172	0.248911	-0.297597	-1.5728	44	CCL20 SLC6A14 LYVE1 IGFBP3 RND3 S100A2 MMP3 LCK KRT23 EDN1 VNN1 SAT1 CALB2 KRT15 KLF5 LYZ
GARCIA_PINERES_PBMC_HPV_16_L1_VLP_AGE_18_25YO_2MO_UP	0.0509868	0.440172	0.257206	-0.356996	-1.60662	25	CCL20 DUSP6 DUSP4 BHLHE40 ADAM19 SERPINE1 GGT5 PHLDA2 ICAM1 EML4 HBEGF LDLR JAG1 PFKP LIF
GOBP_REGULATION_OF_T_CELL_ACTIVATION	0.0510204	0.440172	0.261664	-0.477457	-1.60273	11	EGR3 LCK VNN1 TNFSF4 SOX4 CEACAM1 IL4R IL18
GSE45365_WT_VS_IFNAR_KO_CD8A_DC_DN	0.0510204	0.440172	0.261664	-0.475208	-1.59518	11	ROBO4 PLCH2 EREG SLC7A11 PPP1R15A IL4R GLRX SOCS2 ARHGEF2
MIR153_3P	0.0510204	0.440172	0.261664	-0.477529	-1.60297	11	TAGLN3 ADAM19 KLF5 INHBB SETD7 LDLR FRMD5 JAG1
MIR548AN	0.0510204	0.440172	0.261664	-0.476557	-1.59971	11	EGR1 BHLHE40 PDE2A SOX8
CHIARADONNA_NEOPLASTIC_TRANSFORMATION_KRAS_UP	0.0510563	0.440172	0.266351	-0.585799	-1.56647	6	ADAM19 ETV4 EREG TIMP1 TMSB4X GDNF
DORSEY_GAB2_TARGETS	0.0510563	0.440172	0.266351	-0.58478	-1.56375	6	DUSP5 SERPINE1 PHLDA2 GK AKAP12
GOBP_RIBOSE_PHOSPHATE_BIOSYNTHETIC_PROCESS	0.0510563	0.440172	0.266351	-0.582031	-1.5564	6	UPP1 AMPD3 ACSL3 ACSL6 TMSB4X
GSE40277_EOS_AND_LEF1_TRANSDUCED_VS_GATA1_AND_SATB1_TRANSDUCED_CD4_TCELL_UP	0.0510563	0.440172	0.266351	-0.581573	-1.55517	6	DUSP4 BHLHE40 HK2 TTC39B
GSE7568_IL4_VS_IL4_AND_DEXAMETHASONE_TREATED_MACROPHAGE_DN	0.0510563	0.440172	0.266351	-0.58177	-1.5557	6	PDE2A FILIP1L FXYD5
MIR3679_3P	0.0510563	0.440172	0.266351	-0.581505	-1.55499	6	SLC16A6 FST ITGA2 SOX4
REACTOME_ESR_MEDIATED_SIGNALING	0.0510563	0.440172	0.266351	-0.582167	-1.55676	6	MMP3 EREG FOS HBEGF NOS3
REACTOME_EXTRA_NUCLEAR_ESTROGEN_SIGNALING	0.0510563	0.440172	0.266351	-0.582167	-1.55676	6	MMP3 EREG FOS HBEGF NOS3
GOBP_NEURON_PROJECTION_EXTENSION_INVOLVED_IN_NEURON_PROJECTION_GUIDANCE	0.051067	0.440172	0.321776	0.749967	1.54782	3	SLIT2 SEMA6C
PAL_PRMT5_TARGETS_UP	0.051067	0.440172	0.321776	0.749969	1.54782	3	LOXL1 SLC38A4
AREB6_01	0.0513699	0.442106	0.261664	-0.404967	-1.5204	16	CSMD3 SLC16A6 ANKRD1 TRIB1 TTC39B ETV4 FOS SLC7A11 IGFBP6 SLC4A11 CTHRC1
GOBP_EPIDERMAL_CELL_DIFFERENTIATION	0.0513699	0.442106	0.261664	-0.405628	-1.52288	16	KRT23 KRT15 EPHA2 AQP3 MAFF KRT18 ETV4 EREG TXNIP JAG1 ERRFI1 ZFP36 BMP4 JUP
ISL1_TARGET_GENES	0.0513699	0.442106	0.261664	-0.40696	-1.52788	16	DUSP6 FILIP1L PLSCR4 KRT15 UBASH3B FHL2 SLC7A11 FRMD5 LUCAT1 ENC1
FIRESTEIN_PROLIFERATION	0.0514706	0.442521	0.271289	-0.667828	-1.50489	4	TRIB1 EPHB1 AXL
GSE40666_NAIVE_VS_EFFECTOR_CD8_TCELL_WITH_IFNA_STIM_90MIN_DN	0.0514706	0.442521	0.271289	-0.667922	-1.5051	4	EGR1 SLC16A6
GSE2405_0H_VS_6H_A_PHAGOCYTOPHILUM_STIM_NEUTROPHIL_DN	0.0515787	0.442763	0.321776	0.492583	1.59322	9	ADH1B BHMT EFHD1 BMF CYP4F3
GRYDER_PAX3FOXO1_TOP_ENHANCERS	0.0515807	0.442763	0.257206	-0.467164	-1.62617	12	PALD1 ADAM19 SPRY1 SOX4 SETD7 PLXNA2 IL4R ERRFI1 FAT1 CHST15 SHB VAX2
BORLAK_LIVER_CANCER_EGF_UP	0.0518135	0.442763	0.261664	-0.557037	-1.56978	7	IGFBP1 SERPINE1 KRT18 FOS S100A11 RBP1 ETS2
BUSSLINGER_GASTRIC_PPP1R1B_POSITIVE_CELLS	0.0518135	0.442763	0.261664	-0.560982	-1.58089	7	EGR1 IER3 SAT1 LYZ FOS
CUI_DEVELOPING_HEART_TRABECULAR_ATRIAL_CARDIOMYOCYTE	0.0518135	0.442763	0.261664	-0.56	-1.57813	7	SLC2A1 NES JAG1 TNFRSF12A FAT1 DCBLD2 PTGFRN
GOBP_CELLULAR_RESPONSE_TO_REACTIVE_OXYGEN_SPECIES	0.0518135	0.442763	0.261664	-0.561481	-1.5823	7	MMP3 ETS1 AXL FOS NOS3 PPARGC1B FOXO1
GSE22886_NAIVE_VS_IGM_MEMORY_BCELL_UP	0.0518135	0.442763	0.261664	-0.561481	-1.5823	7	SPRY4 SPRY1 CORO2B IL4R FAT1 LRCH1 FOXO1
GSE33162_HDAC3_KO_VS_HDAC3_KO_MACROPHAGE_DN	0.0518135	0.442763	0.261664	-0.56042	-1.57931	7	IER3 BHLHE40 ADAM19
GSE6259_FLT3L_INDUCED_33D1_POS_DC_VS_CD8_TCELL_DN	0.0518135	0.442763	0.261664	-0.557452	-1.57095	7	MAB21L3 BHLHE40 TDGF1 AXL
SANA_TNF_SIGNALING_UP	0.0518135	0.442763	0.261664	-0.55859	-1.57415	7	CCL20 MMP3 SERPINE1 SAT1 ICAM1
TAKAO_RESPONSE_TO_UVB_RADIATION_DN	0.0518135	0.442763	0.261664	-0.561481	-1.5823	7	CYP24A1 KLF5 SERPINB8 ELK3 TXNIP ZFP36 FOXO1
TBX1_TARGET_GENES	0.0518135	0.442763	0.261664	-0.56139	-1.58204	7	SPOCD1 DUSP6 TRIB1 SH2D5 IGFBP6 CTHRC1
MARTENS_TRETINOIN_RESPONSE_UP	0.0518519	0.442866	0.24134	-0.272565	-1.5335	53	EGR3 CCL20 WNT7B ASB2 MYBPH IGFBP3 TMC8 PCDH1 FXYD5 SOX8 PLCH2 MFNG DKK4 KRT15 GDF15 EPHA2 LFNG INHBB CYP2S1 SH2D5 ICAM1 B3GNT8
REACTOME_PHASE_II_CONJUGATION_OF_COMPOUNDS	0.051958	0.443548	0.321776	0.412586	1.57329	13	GSTA2 GSTA1 ACSM2A SULT1C2 GGT6 ACSM2B SULT2A1 ACSM5
GOBP_LYMPHOCYTE_ACTIVATION_INVOLVED_IN_IMMUNE_RESPONSE	0.0521886	0.443725	0.257206	-0.449105	-1.59663	13	CCR6 MFNG TNFSF4 LFNG F2RL1 ICAM1 POU2AF1 CLCF1 CEACAM1 IL4R IL18
GSE23321_CENTRAL_MEMORY_VS_NAIVE_CD8_TCELL_UP	0.0521886	0.443725	0.257206	-0.450804	-1.60267	13	EGR1 PDE2A UPP1 NR4A1 ASB4 AMPD3 FOS HBEGF
GSE29949_DC_BRAIN_VS_MONOCYTE_BONE_MARROW_DN	0.0521886	0.443725	0.257206	-0.449841	-1.59925	13	SERPINE1 PLCH2 FST NGFR EPHB1 COLGALT2 PLLP CEACAM1 JAG1 KDM7A
GSE9006_HEALTHY_VS_TYPE_2_DIABETES_PBMC_AT_DX_DN	0.0521886	0.443725	0.257206	-0.450909	-1.60305	13	EGR3 EGR1 EDN1 VNN1 TRIB1 LPAR6 F2RL1
YCATTAA_UNKNOWN	0.0522023	0.443725	0.252961	-0.337293	-1.54754	27	CSMD3 HOXD1 DUSP6 IGFBP1 CDKN2B KRT23 RASSF2 EPHA2 SOX4 ASB4
GSE14699_DELETIONAL_TOLERANCE_VS_ACTIVATED_CD8_TCELL_UP	0.0522766	0.443725	0.257206	-0.534125	-1.59416	8	CDKN2B HK2 PFKP GLRX S100A11 MYADM PLK3 L1CAM
GSE3039_CD4_TCELL_VS_ALPHABETA_CD8_TCELL_UP	0.0522766	0.443725	0.257206	-0.533479	-1.59224	8	LYVE1 PDE2A ADAM19 TRIB1 NR4A1
GOBP_ENDOTHELIUM_DEVELOPMENT	0.0524535	0.443725	0.257206	-0.439897	-1.61173	14	ROBO4 WNT7B HEY1 PDE2A F2RL1 TIE1 ICAM1 CEACAM1 JAG1
GOBP_KIDNEY_MORPHOGENESIS	0.0524535	0.443725	0.257206	-0.512162	-1.60784	9	WNT7B PDGFRB SOX8 WNK4 SOX4
GOBP_POSITIVE_REGULATION_OF_CYTOKINE_PRODUCTION	0.0524535	0.443725	0.257206	-0.441922	-1.61915	14	EGR1 SERPINE1 TNFSF4 F2RL1 HK1 EREG POU2AF1 IL4R IL18 ARHGEF2 APOA2 THBS1 PDE4D
GOBP_REGULATION_OF_REPRODUCTIVE_PROCESS	0.0524535	0.443725	0.257206	-0.511941	-1.60714	9	CCR6 GPR3 PLB1 INHBB PHLDA2 TIMP1
GOBP_RESPONSE_TO_REACTIVE_OXYGEN_SPECIES	0.0524535	0.443725	0.257206	-0.441759	-1.61856	14	PDGFRB MMP3 ETS1 EDN1 AXL FOSL1 FOS TXNIP NOS3
GSE17186_NAIVE_VS_CD21HIGH_TRANSITIONAL_BCELL_UP	0.0524535	0.443725	0.257206	-0.513543	-1.61217	9	BHLHE40 TGFBR3 BTBD11 POU2AF1 AKAP12 PFKP S100A11 SERPINE2
GSE17721_POLYIC_VS_PAM3CSK4_2H_BMDC_DN	0.0524535	0.443725	0.257206	-0.440055	-1.61231	14	HOXD1 EDN1 FST EPHA2 TIE1 PHLDA2 FJX1 MMD SH3TC1 ERRFI1 DCBLD2
GSE21774_CD62L_POS_CD56_DIM_VS_CD62L_NEG_CD56_DIM_NK_CELL_UP	0.0524535	0.443725	0.257206	-0.441843	-1.61886	14	MYO1G ETS1 SLC2A1 MFNG PEAR1 RASSF2 LPAR6 ASB4
GSE40274_CTRL_VS_FOXP3_AND_XBP1_TRANSDUCED_ACTIVATED_CD4_TCELL_DN	0.0524535	0.443725	0.257206	-0.513063	-1.61066	9	CALB2 TNFSF4 LPAR6 AMPD3 POU2AF1 FAM43A JAG1 BIN1
OCT1_01	0.0524535	0.443725	0.257206	-0.444045	-1.62693	14	CSMD3 DUSP6 PDGFRB PCDH1 CPA4 DLX1 SLC7A11 ITPRIP
SMID_BREAST_CANCER_RELAPSE_IN_BONE_DN	0.0524535	0.443725	0.257206	-0.444203	-1.62751	14	CCL20 SLC6A14 S100A2 KRT23 EDN1 KLF5 CP POU2AF1 CEACAM1 RBP1 KLF6 L1CAM PAX6
GR_Q6	0.0527211	0.443725	0.257206	-0.472119	-1.58481	11	ASB2 BHLHE40 PDE2A KLF5 RBM24 LOX DLX1 TXNIP
GSE9006_1MONTH_VS_4MONTH_POST_TYPE_1_DIABETES_DX_PBMC_UP	0.0527211	0.443725	0.257206	-0.473358	-1.58897	11	IER3 TRIB1 SAT1 UPP1 MAFF LDLR ENC1 GMDS ANXA3
MODULE_72	0.0527211	0.443725	0.257206	-0.47325	-1.58861	11	PDGFRB CALB2 RASSF2 INHBB FHL2 AKAP12 FAT1 APOM FGFR1 RBP1
PYEON_CANCER_HEAD_AND_NECK_VS_CERVICAL_UP	0.0528169	0.443725	0.261664	-0.580105	-1.55124	6	CDKN2B BHLHE40 PLSCR4
[truncated: 14,878 more rows]
